# Supplementary material for: National parochialism is ubiquitous across 42 nations around the world
Source: Nat Commun. 2021 Jul 22;12:4456. doi: 10.1038/s41467-021-24787-1 (PMC8298626; doi:10.1038/s41467-021-24787-1)
Supplement: Supplementary file 4 — Source Data [file 41467_2021_24787_MOESM4_ESM.xlsx]

## Sheet: Figure 1, Supp. Figure 2 and 3
n	Nations	Cooperation_Ingroup_Public_1	Cooperation_Ingroup_Public_2	Cooperation_Ingroup_Private_1	Cooperation_Ingroup_Private_2	Cooperation_Outgroup_Public_1	Cooperation_Outgroup_Public_2	Cooperation_Outgroup_Private_1	Cooperation_Outgroup_Private_2	Cooperation_Stranger_Public_1	Cooperation_Stranger_Public_2	Cooperation_Stranger_Private_1	Cooperation_Stranger_Private_2	Mean_coop*10
1	Argentina	3	0	3	3	3	3	3	3	3	3	4	3	28.3333
2	Argentina	4	3	4	3	3	4	5	4	5	4	3	4	38.3333
3	Argentina	4	4	5	5	4	4	4	4	4	5	5	5	44.1667
4	Argentina	10	10	10	10	10	10	10	10	10	10	10	10	100
5	Argentina	10	10	10	10	8	10	10	10	10	10	10	10	98.3333
6	Argentina	9	8	8	5	5	2	4	2	5	10	6	3	55.8333
7	Argentina	10	1	10	8	1	2	6	4	1	5	3	7	48.3333
8	Argentina	10	10	10	10	2	3	0	5	3	4	0	0	47.5
9	Argentina	4	2	3	3	4	3	2	3	2	4	2	3	29.1667
10	Argentina	4	4	4	4	4	4	4	4	4	4	4	4	40
11	Argentina	5	4	4	6	6	4	1	4	3	6	3	2	40
12	Argentina	4	1	10	4	6	3	8	10	2	5	2	4	49.1667
13	Argentina	4	10	10	10	10	6	8	9	8	0	10	10	79.1667
14	Argentina	5	4	4	1	5	5	4	5	5	5	5	5	44.1667
15	Argentina	1	1	1	2	5	4	4	2	0	2	4	3	24.1667
16	Argentina	2	3	2	3	7	5	6	5	3	1	2	2	34.1667
17	Argentina	4	3	3	3	2	2	3	2	5	2	1	4	28.3333
18	Argentina	10	10	10	10	10	10	10	10	10	10	10	10	100
19	Argentina	4	5	4	4	5	4	3	3	4	4	3	2	37.5
20	Argentina	3	3	3	2	4	4	3	2	2	2	3	2	27.5
21	Argentina	5	5	10	9	5	4	5	9	5	4	4	10	62.5
22	Argentina	1	1	2	1	4	2	4	4	3	2	4	3	25.8333
23	Argentina	3	3	1	2	1	4	4	5	2	2	3	2	26.6667
24	Argentina	10	10	10	10	10	10	10	10	10	10	10	10	100
25	Argentina	1	1	1	1	1	1	1	1	1	1	1	1	10
26	Argentina	3	3	4	5	4	4	2	3	3	2	2	2	30.8333
27	Argentina	1	3	3	3	3	3	3	3	3	3	3	3	28.3333
28	Argentina	3	3	3	3	3	3	3	3	3	3	3	3	30
29	Argentina	4	5	5	4	4	6	7	4	4	6	4	4	47.5
30	Argentina	2	2	2	2	2	2	2	2	2	2	2	2	20
31	Argentina	2	1	3	3	1	2	3	4	1	10	1	0	25.8333
32	Argentina	5	4	4	4	4	4	3	3	4	4	3	3	37.5
33	Argentina	5	5	4	5	4	4	4	3	4	5	3	3	40.8333
34	Argentina	3	4	1	2	0	2	1	4	2	5	3	3	25
35	Argentina	5	5	4	3	3	6	3	7	4	5	3	2	41.6667
36	Argentina	1	5	3	3	8	5	0	10	4	2	6	4	42.5
37	Argentina	5	5	5	5	5	5	5	5	5	5	5	5	50
38	Argentina	4	3	5	4	5	6	6	4	5	5	2	4	44.1667
39	Argentina	10	10	10	10	10	10	10	5	10	10	10	10	95.8333
40	Argentina	10	5	4	4	2	3	5	7	2	1	1	2	38.3333
41	Argentina	6	6	6	6	5	4	5	4	6	6	5	5	53.3333
42	Argentina	6	3	7	7	5	2	9	3	4	4	6	8	53.3333
43	Argentina	7	5	6	6	9	5	4	4	5	4	5	5	54.1667
44	Argentina	4	4	4	5	5	5	10	1	5	4	4	5	46.6667
45	Argentina	1	1	1	1	1	1	1	1	1	1	1	1	10
46	Argentina	4	9	1	2	9	3	7	7	3	1	3	1	41.6667
47	Argentina	4	4	4	4	4	4	4	4	4	4	4	4	40
48	Argentina	5	5	5	5	5	5	5	5	5	5	5	5	50
49	Argentina	3	4	3	2	3	3	4	3	4	3	3	2	30.8333
50	Argentina	6	5	2	3	6	3	4	1	5	5	2	3	37.5
51	Argentina	2	5	7	5	3	1	4	7	1	4	9	6	45
52	Argentina	3	3	2	3	3	4	2	3	4	4	3	4	31.6667
53	Argentina	6	6	4	5	4	5	6	4	4	6	6	6	51.6667
54	Argentina	5	5	5	5	5	5	5	5	5	5	5	5	50
55	Argentina	4	2	4	4	1	0	2	6	2	2	4	2	27.5
56	Argentina	10	10	10	10	10	10	8	6	10	10	9	6	90.8333
57	Argentina	7	3	7	0	5	2	5	6	4	4	4	6	44.1667
58	Argentina	3	3	3	3	2	2	2	3	2	2	3	3	25.8333
59	Argentina	8	8	8	8	9	9	8	9	8	7	7	8	80.8333
60	Argentina	9	9	9	4	9	9	3	9	9	9	10	9	81.6667
61	Argentina	1	2	3	5	2	1	2	7	5	2	6	1	30.8333
62	Argentina	10	10	10	10	10	10	10	10	10	10	10	10	100
63	Argentina	1	2	4	3	6	3	5	5	6	3	4	4	38.3333
64	Argentina	4	5	5	1	3	6	1	3	2	1	1	1	27.5
65	Argentina	3	3	3	3	3	4	2	1	2	2	3	3	26.6667
66	Argentina	10	3	6	3	6	2	4	10	10	10	5	1	58.3333
67	Argentina	5	7	7	6	3	4	4	2	3	1	4	4	41.6667
68	Argentina	7	2	3	4	3	4	2	5	4	2	3	3	35
69	Argentina	2	1	5	1	2	3	2	4	4	2	1	3	25
70	Argentina	5	3	7	5	3	5	4	6	5	4	4	6	47.5
71	Argentina	5	5	5	5	8	10	5	5	2	2	2	2	46.6667
72	Argentina	10	5	4	10	8	2	2	3	6	8	1	3	51.6667
73	Argentina	2	2	2	2	2	2	3	2	2	2	2	2	20.8333
74	Argentina	2	10	3	1	2	5	3	1	3	3	2	2	30.8333
75	Argentina	2	4	7	7	4	3	7	8	5	3	5	3	48.3333
76	Argentina	3	1	1	1	1	1	1	1	1	1	1	1	11.6667
77	Argentina	2	2	2	0	1	0	1	0	2	2	2	2	13.3333
78	Argentina	10	10	10	10	10	10	10	10	10	10	10	10	100
79	Argentina	3	3	2	2	6	3	7	2	3	4	8	4	39.1667
80	Argentina	6	5	2	6	3	4	3	1	2	1	1	4	31.6667
81	Argentina	1	1	1	1	1	1	1	1	1	1	1	1	10
82	Argentina	1	1	1	1	1	1	1	1	1	1	1	1	10
83	Argentina	10	8	4	10	3	8	2	5	6	8	2	3	57.5
84	Argentina	5	4	2	4	4	4	4	3	4	4	4	3	37.5
85	Argentina	4	5	8	5	3	2	5	5	4	4	5	4	45
86	Argentina	6	7	5	7	8	4	8	3	4	6	6	6	58.3333
87	Argentina	5	5	5	5	5	5	5	5	5	5	5	5	50
88	Argentina	4	4	2	4	2	4	4	4	4	3	3	2	33.3333
89	Argentina	2	2	2	2	2	2	2	2	2	2	2	2	20
90	Argentina	5	6	6	4	3	3	5	5	4	5	5	5	46.6667
91	Argentina	7	4	3	5	4	3	9	5	1	4	5	8	48.3333
92	Argentina	6	4	10	6	4	1	4	2	3	2	0	10	43.3333
93	Argentina	3	3	3	3	4	3	3	3	3	4	3	3	31.6667
94	Argentina	2	2	1	1	3	3	3	2	3	2	3	3	23.3333
95	Argentina	7	4	5	6	3	4	4	3	2	1	5	5	40.8333
96	Argentina	6	6	5	4	6	8	5	7	4	5	5	6	55.8333
97	Argentina	8	8	8	8	8	8	8	8	8	8	8	8	80
98	Argentina	3	3	4	5	10	8	7	4	6	4	2	4	50
99	Argentina	5	2	3	2	1	1	1	1	1	3	4	3	22.5
100	Argentina	3	3	3	3	1	3	3	3	5	3	3	3	30
101	Argentina	1	1	1	2	0	0	1	0	0	0	3	0	7.5
102	Argentina	1	1	1	1	1	1	1	1	1	1	1	1	10
103	Argentina	3	3	4	3	4	4	4	3	2	2	3	4	32.5
104	Argentina	3	4	2	1	4	1	4	3	5	5	5	4	34.1667
105	Argentina	7	4	5	4	3	6	6	6	6	4	4	3	48.3333
106	Argentina	5	5	5	5	5	5	5	5	4	4	5	5	48.3333
107	Argentina	8	8	8	8	8	8	5	5	8	8	8	8	75
108	Argentina	5	5	5	3	2	3	4	3	2	1	2	2	30.8333
109	Argentina	3	4	4	4	1	2	2	2	3	3	2	3	27.5
110	Argentina	5	8	4	2	4	10	7	4	3	7	2	6	51.6667
111	Argentina	10	8	9	10	7	5	9	5	5	10	3	4	70.8333
112	Argentina	4	4	4	4	4	4	4	4	4	4	4	4	40
113	Argentina	6	6	6	6	6	6	6	6	6	6	6	6	60
114	Argentina	3	2	3	3	3	3	3	2	3	2	2	2	25.8333
115	Argentina	8	8	6	7	8	4	5	7	9	4	7	4	64.1667
116	Argentina	4	4	2	3	4	4	1	1	8	4	4	2	34.1667
117	Argentina	6	6	6	5	5	4	4	2	3	3	5	4	44.1667
118	Argentina	4	4	4	4	4	3	4	4	4	3	4	4	38.3333
119	Argentina	5	5	5	5	5	5	5	4	5	4	5	5	48.3333
120	Argentina	3	5	9	10	3	4	9	10	2	4	10	10	65.8333
121	Argentina	5	6	5	7	5	5	6	5	4	6	6	6	55
122	Argentina	5	10	5	10	10	5	10	1	5	5	10	2	65
123	Argentina	1	1	2	1	2	4	1	6	4	2	3	0	22.5
124	Argentina	10	10	10	10	10	10	10	10	10	10	10	10	100
125	Argentina	4	4	5	1	10	5	8	5	9	6	6	1	53.3333
126	Argentina	2	2	3	2	3	2	2	3	3	2	4	3	25.8333
127	Argentina	2	2	2	2	2	3	3	3	3	2	2	2	23.3333
128	Argentina	1	0	3	0	1	4	1	2	0	0	3	0	12.5
129	Argentina	5	2	6	3	5	4	3	7	5	4	5	5	45
130	Argentina	1	1	1	2	1	1	1	1	1	1	2	1	11.6667
131	Argentina	5	3	6	5	4	3	6	5	4	5	5	4	45.8333
132	Argentina	5	4	5	7	2	6	9	4	2	4	4	10	51.6667
133	Argentina	3	6	3	2	5	5	4	3	6	4	5	4	41.6667
134	Argentina	0	5	0	0	5	0	0	0	0	0	0	10	16.6667
135	Argentina	4	4	4	4	4	4	4	4	4	4	4	4	40
136	Argentina	4	4	4	4	4	4	4	4	4	4	4	4	40
137	Argentina	3	5	3	1	5	5	3	5	4	2	3	1	33.3333
138	Argentina	10	10	10	10	5	5	5	5	5	5	5	5	66.6667
139	Argentina	4	5	1	3	2	2	0	0	0	2	1	1	17.5
140	Argentina	7	5	9	8	7	3	2	3	5	7	3	5	53.3333
141	Argentina	5	7	3	2	5	3	2	2	4	6	3	1	35.8333
142	Argentina	4	4	3	4	3	3	4	2	3	4	4	4	35
143	Argentina	3	3	3	3	3	2	3	2	2	2	2	2	25
144	Argentina	3	3	1	2	5	9	3	8	2	4	6	4	41.6667
145	Argentina	4	5	1	6	3	4	3	6	3	4	5	2	38.3333
146	Argentina	5	5	3	1	6	7	4	5	7	5	3	2	44.1667
147	Argentina	8	6	8	6	8	6	8	8	8	8	6	6	71.6667
148	Argentina	10	10	10	10	10	10	10	10	10	10	10	10	100
149	Argentina	3	5	2	10	5	3	5	3	3	3	2	2	38.3333
150	Argentina	6	4	4	3	4	5	3	5	6	5	2	2	40.8333
151	Argentina	1	0	1	0	2	2	1	2	2	1	2	1	12.5
152	Argentina	0	0	1	0	3	2	3	2	2	1	1	1	13.3333
153	Argentina	4	3	3	3	5	4	5	6	3	4	4	6	41.6667
154	Argentina	5	3	3	2	4	5	2	5	2	3	2	4	33.3333
155	Argentina	5	5	5	5	5	5	5	5	5	5	5	5	50
156	Argentina	5	5	5	5	5	5	5	5	5	5	5	5	50
157	Argentina	4	4	10	9	2	4	9	8	4	5	10	8	64.1667
158	Argentina	3	3	5	4	4	2	9	5	3	4	6	2	41.6667
159	Argentina	10	10	3	4	8	10	4	3	5	4	2	4	55.8333
160	Argentina	4	4	4	4	4	4	4	4	4	4	4	4	40
161	Argentina	8	7	3	7	4	2	6	3	3	5	4	2	45
162	Argentina	5	5	5	4	4	4	4	4	3	4	3	3	40
163	Argentina	5	4	4	4	5	4	4	4	4	4	5	4	42.5
164	Argentina	1	1	1	3	1	1	2	3	1	1	2	2	15.8333
165	Argentina	10	10	10	10	10	10	10	10	5	10	10	10	95.8333
166	Argentina	1	2	3	2	1	2	3	2	1	2	1	1	17.5
167	Argentina	7	7	5	7	10	4	10	1	5	5	7	5	60.8333
168	Argentina	1	1	1	1	1	1	1	1	1	1	0	3	10.8333
169	Argentina	1	1	4	4	1	3	10	6	6	8	9	5	48.3333
170	Argentina	2	1	1	1	1	1	1	1	1	1	1	1	10.8333
171	Argentina	10	10	10	10	10	9	10	10	10	8	10	10	97.5
172	Argentina	2	2	5	5	2	2	2	2	2	2	5	5	30
173	Argentina	3	3	4	3	2	3	6	6	5	4	5	10	45
174	Argentina	2	2	10	10	2	2	2	2	2	2	2	2	33.3333
175	Argentina	5	5	2	3	5	5	5	5	5	5	5	3	44.1667
176	Argentina	6	4	1	5	3	5	5	6	4	4	4	3	41.6667
177	Argentina	10	9	9	6	6	6	8	7	4	7	7	5	70
178	Argentina	8	8	3	5	9	10	8	8	8	9	6	4	71.6667
179	Argentina	10	10	10	10	10	10	10	10	10	10	10	10	100
180	Argentina	6	4	7	7	3	6	6	4	5	7	7	8	58.3333
181	Argentina	4	3	3	4	3	6	3	5	5	2	7	10	45.8333
182	Argentina	5	5	5	5	4	4	2	3	3	5	1	2	36.6667
183	Argentina	3	3	2	2	2	4	2	2	4	2	3	3	26.6667
184	Argentina	6	7	7	6	8	7	5	4	8	8	6	5	64.1667
185	Argentina	5	4	5	4	5	8	7	4	6	3	6	3	50
186	Argentina	5	5	5	5	5	5	5	5	5	5	5	5	50
187	Argentina	3	3	3	3	3	3	2	2	3	3	3	3	28.3333
188	Argentina	5	2	7	4	2	4	7	3	3	6	5	3	42.5
189	Argentina	2	2	1	0	5	5	5	5	6	5	1	3	33.3333
190	Argentina	3	10	6	2	0	10	2	10	1	1	6	10	50.8333
191	Argentina	3	3	3	1	2	2	2	3	2	2	1	2	21.6667
192	Argentina	3	5	3	2	7	4	3	3	6	8	3	4	42.5
193	Argentina	2	1	1	1	1	0	0	1	1	1	1	1	9.16667
194	Argentina	3	5	4	3	4	2	3	4	5	4	4	4	37.5
195	Argentina	6	6	6	6	6	6	6	6	6	6	6	6	60
196	Argentina	10	7	10	10	10	10	10	10	6	10	10	7	91.6667
197	Argentina	0	0	0	0	0	0	0	0	0	0	0	0	0
198	Argentina	2	1	2	3	2	4	4	3	2	3	1	1	23.3333
199	Argentina	8	8	2	2	8	8	2	5	5	5	3	1	47.5
200	Argentina	4	3	3	3	5	4	4	4	2	3	2	2	32.5
201	Argentina	9	8	9	8	6	9	9	9	5	5	5	5	72.5
202	Argentina	0	0	0	0	0	0	0	0	0	0	1	0	0.833333
203	Argentina	5	10	10	10	10	10	1	2	9	5	10	1	69.1667
204	Argentina	2	1	3	1	3	4	2	3	1	1	3	2	21.6667
205	Argentina	10	10	10	10	1	1	1	0	1	1	1	1	39.1667
206	Argentina	2	3	1	4	10	4	1	1	2	3	1	4	30
207	Argentina	5	5	5	5	5	5	5	5	5	5	5	5	50
208	Argentina	5	3	4	6	6	5	3	5	4	5	2	5	44.1667
209	Argentina	1	6	1	1	4	1	1	1	2	1	1	4	20
210	Argentina	2	1	2	5	1	1	9	1	0	1	1	0	20
211	Argentina	4	4	4	4	5	4	5	5	4	4	5	4	43.3333
212	Argentina	1	1	4	1	4	10	1	0	0	3	3	1	24.1667
213	Argentina	6	3	6	6	3	5	4	4	1	7	4	4	44.1667
214	Argentina	4	5	10	10	7	10	10	10	5	7	1	1	66.6667
215	Argentina	5	4	2	1	5	2	1	2	3	7	1	1	28.3333
216	Argentina	5	0	6	10	3	1	8	9	2	4	7	9	53.3333
217	Argentina	6	5	3	2	6	8	3	2	7	8	5	4	49.1667
218	Argentina	0	0	0	0	1	1	0	0	1	0	0	0	2.5
219	Argentina	4	5	5	2	3	2	4	4	3	3	7	4	38.3333
220	Argentina	3	6	7	4	2	3	6	6	4	5	5	8	49.1667
221	Argentina	1	1	2	2	1	4	1	1	2	1	3	2	17.5
222	Argentina	10	10	10	10	10	10	10	10	10	10	10	10	100
223	Argentina	10	10	10	10	5	10	10	10	10	5	10	10	91.6667
224	Argentina	1	1	3	1	1	2	2	1	0	1	0	0	10.8333
225	Argentina	3	1	3	10	2	5	0	1	1	1	3	9	32.5
226	Argentina	5	5	3	1	5	4	2	5	6	3	5	5	40.8333
227	Argentina	3	3	10	2	4	0	6	4	6	5	5	7	45.8333
228	Argentina	4	1	2	2	5	3	4	2	3	2	2	3	27.5
229	Argentina	5	10	8	7	10	10	8	8	10	10	8	8	85
230	Argentina	10	3	6	1	5	5	4	5	7	6	5	4	50.8333
231	Argentina	5	5	5	6	6	6	6	6	6	6	6	6	57.5
232	Argentina	1	1	1	1	2	2	1	1	2	2	3	2	15.8333
233	Argentina	1	10	1	5	8	6	4	10	10	3	4	1	52.5
234	Argentina	5	10	10	10	5	5	5	5	5	5	5	5	62.5
235	Argentina	10	10	10	10	10	10	10	10	10	10	10	10	100
236	Argentina	1	2	1	1	1	1	1	2	2	1	2	1	13.3333
237	Argentina	7	7	5	6	3	8	4	8	3	4	2	2	49.1667
238	Argentina	3	3	2	2	4	1	2	2	2	4	1	1	22.5
239	Argentina	2	4	6	4	5	4	6	4	3	5	5	3	42.5
240	Argentina	9	3	1	6	3	2	3	8	3	4	3	1	38.3333
241	Argentina	4	3	4	4	2	3	2	3	2	3	3	3	30
242	Argentina	6	4	4	4	6	6	6	6	6	6	3	6	52.5
243	Argentina	1	1	1	2	1	1	5	1	1	1	2	1	15
244	Argentina	4	3	5	4	3	5	10	6	4	3	5	10	51.6667
245	Argentina	10	10	10	10	10	10	10	10	10	10	10	10	100
246	Argentina	1	1	1	2	1	3	1	2	2	0	0	1	12.5
247	Argentina	2	2	2	2	2	2	2	2	2	2	2	2	20
248	Argentina	3	3	2	3	3	3	3	3	4	2	2	2	27.5
249	Argentina	4	6	7	6	8	7	5	6	4	5	3	6	55.8333
250	Argentina	4	2	2	1	1	4	5	4	1	2	1	2	24.1667
251	Argentina	2	10	9	4	6	4	0	1	1	5	8	7	47.5
252	Argentina	2	2	4	0	2	2	1	0	2	2	0	2	15.8333
253	Argentina	2	1	2	1	1	1	1	1	1	5	6	1	19.1667
254	Argentina	4	3	3	3	3	2	3	3	3	3	2	4	30
255	Argentina	4	3	6	7	4	5	5	7	3	2	3	1	41.6667
256	Argentina	1	1	2	2	2	2	3	2	3	2	2	2	20
257	Argentina	9	9	3	9	9	9	3	9	9	9	9	9	80
258	Argentina	10	2	10	10	10	5	5	5	10	2	5	0	61.6667
259	Argentina	2	2	2	2	3	2	2	2	4	2	2	4	24.1667
260	Argentina	5	5	5	6	5	3	4	3	4	5	3	3	42.5
261	Argentina	10	5	5	5	8	8	5	5	3	3	5	5	55.8333
262	Argentina	4	3	7	4	3	3	4	5	3	4	6	4	41.6667
263	Argentina	0	0	0	0	0	0	0	0	0	0	0	0	0
264	Argentina	3	5	2	4	4	2	8	1	1	4	3	6	35.8333
265	Argentina	10	10	10	10	10	10	10	10	10	10	10	10	100
266	Argentina	10	10	10	10	10	10	10	10	10	10	10	5	95.8333
267	Argentina	1	2	3	2	3	3	3	10	2	4	4	4	34.1667
268	Argentina	5	7	7	8	4	8	7	7	10	8	7	7	70.8333
269	Argentina	3	3	3	3	3	3	3	3	3	3	3	3	30
270	Argentina	5	5	5	5	2	3	4	3	2	2	2	2	33.3333
271	Argentina	9	5	9	9	9	9	9	9	9	9	9	9	86.6667
272	Argentina	6	6	7	2	5	6	6	6	6	6	6	6	56.6667
273	Argentina	0	0	1	2	1	4	2	1	3	1	3	2	16.6667
274	Argentina	3	3	1	4	2	2	2	2	2	2	3	2	23.3333
275	Argentina	6	5	4	4	4	6	3	4	5	4	5	4	45
276	Argentina	10	6	6	6	6	8	6	6	10	6	6	6	68.3333
277	Argentina	1	2	1	1	1	2	2	3	1	5	3	1	19.1667
278	Argentina	3	2	4	1	4	2	4	4	4	4	4	4	33.3333
279	Argentina	4	4	3	10	6	4	1	2	2	4	2	0	35
280	Argentina	10	10	10	10	10	10	10	10	10	10	10	10	100
281	Argentina	2	2	2	2	3	2	3	3	2	2	2	2	22.5
282	Argentina	10	6	7	4	1	4	0	4	5	2	0	0	35.8333
283	Argentina	4	6	6	6	2	1	9	5	1	5	5	6	46.6667
284	Argentina	6	6	6	6	10	10	10	6	6	6	6	6	70
285	Argentina	3	3	3	3	3	3	3	3	3	3	3	3	30
286	Argentina	5	5	5	5	4	5	5	5	5	4	5	3	46.6667
287	Argentina	5	5	5	5	5	5	5	5	5	5	5	5	50
288	Argentina	7	8	4	5	6	5	3	1	4	5	6	7	50.8333
289	Argentina	5	5	10	5	2	5	5	5	2	4	2	3	44.1667
290	Argentina	10	7	5	5	6	4	3	6	4	5	2	5	51.6667
291	Argentina	3	2	3	3	2	2	3	3	3	2	3	3	26.6667
292	Argentina	5	5	4	6	4	5	5	5	3	6	3	4	45.8333
293	Argentina	10	8	2	5	6	6	6	5	4	1	5	6	53.3333
294	Argentina	6	8	7	7	4	4	4	4	3	1	3	3	45
295	Argentina	1	0	0	0	6	2	6	1	6	6	4	6	31.6667
296	Argentina	5	5	5	5	4	5	4	4	4	4	4	4	44.1667
297	Argentina	3	3	2	5	8	6	6	8	6	5	5	5	51.6667
298	Argentina	2	2	5	2	1	1	7	4	0	2	2	8	30
299	Argentina	2	1	2	4	0	2	4	3	1	1	1	2	19.1667
300	Argentina	2	4	10	4	4	3	10	5	3	4	10	3	51.6667
301	Argentina	7	10	5	1	10	5	3	5	7	10	5	5	60.8333
302	Argentina	4	6	2	4	3	7	4	2	4	5	5	6	43.3333
303	Argentina	2	2	2	2	2	2	4	2	2	2	10	4	30
304	Argentina	10	10	10	10	10	10	10	10	10	10	10	10	100
305	Argentina	5	4	4	5	4	3	3	3	0	0	2	3	30
306	Argentina	6	10	1	5	3	10	4	0	5	1	7	3	45.8333
307	Argentina	4	0	0	1	2	3	3	2	2	3	1	2	19.1667
308	Argentina	1	1	1	1	1	1	1	1	1	1	1	1	10
309	Argentina	4	4	4	3	4	4	3	4	4	4	4	3	37.5
310	Argentina	8	7	6	5	5	0	5	5	8	6	3	5	52.5
311	Argentina	9	4	10	6	4	2	2	9	9	2	8	6	59.1667
312	Argentina	5	5	5	5	5	5	5	5	5	5	5	5	50
313	Argentina	5	6	4	1	2	4	2	2	4	1	4	1	30
314	Argentina	3	2	1	1	10	10	7	1	8	4	1	3	42.5
315	Argentina	6	10	2	3	1	5	8	2	1	3	7	3	42.5
316	Argentina	4	4	4	4	4	4	4	4	4	4	4	4	40
317	Argentina	5	5	5	5	5	5	5	5	5	5	5	5	50
318	Argentina	4	4	4	4	4	4	4	4	4	4	4	4	40
319	Argentina	2	3	2	2	2	7	1	6	1	1	3	4	28.3333
320	Argentina	2	2	2	2	2	2	2	2	2	2	2	2	20
321	Argentina	6	7	5	4	8	5	4	7	7	6	3	2	53.3333
322	Argentina	5	10	10	10	8	7	7	8	8	8	8	8	80.8333
323	Argentina	6	6	6	6	6	6	8	6	10	10	6	2	65
324	Argentina	10	10	10	10	10	10	10	10	10	10	10	10	100
325	Argentina	1	2	4	4	1	2	2	4	3	1	4	3	25.8333
326	Argentina	4	7	5	4	3	5	4	2	6	5	3	1	40.8333
327	Argentina	2	4	3	2	4	3	3	3	4	4	4	3	32.5
328	Argentina	5	5	5	5	5	5	5	5	5	5	4	5	49.1667
329	Argentina	3	4	2	3	5	2	2	2	4	4	1	1	27.5
330	Argentina	10	10	10	6	10	10	10	10	10	10	1	10	89.1667
331	Argentina	3	3	3	3	3	2	3	3	3	1	2	3	26.6667
332	Argentina	4	4	3	3	4	4	1	2	4	4	4	4	34.1667
333	Argentina	5	8	10	2	2	8	6	4	5	8	8	5	59.1667
334	Argentina	10	8	9	6	9	6	9	6	6	7	5	9	75
335	Argentina	3	3	3	4	3	2	4	3	4	6	2	3	33.3333
336	Argentina	3	4	5	1	1	2	1	2	2	3	4	3	25.8333
337	Argentina	3	4	5	1	1	1	2	5	2	1	1	4	25
338	Argentina	3	3	10	10	3	3	3	3	2	0	4	10	45
339	Argentina	7	5	3	3	6	6	4	4	6	6	6	3	49.1667
340	Argentina	4	5	7	5	4	1	4	6	4	5	3	5	44.1667
341	Argentina	2	2	4	4	9	4	6	4	2	5	5	5	43.3333
342	Argentina	3	3	3	3	2	2	3	2	1	3	3	1	24.1667
343	Argentina	2	1	6	2	10	9	3	6	7	5	6	8	54.1667
344	Argentina	4	2	10	2	4	6	4	7	4	2	4	4	44.1667
345	Argentina	5	1	10	2	5	1	1	2	5	2	2	1	30.8333
346	Argentina	2	2	4	3	3	4	3	2	2	3	2	3	27.5
347	Argentina	1	1	1	1	1	1	1	1	1	1	1	1	10
348	Argentina	10	10	10	10	10	10	10	10	8	10	6	10	95
349	Argentina	10	10	8	9	10	10	10	7	5	7	4	4	78.3333
350	Argentina	5	4	2	0	0	2	4	0	3	4	2	2	23.3333
351	Argentina	4	6	6	6	4	3	5	5	5	5	8	7	53.3333
352	Argentina	10	10	10	10	10	10	10	10	10	10	10	10	100
353	Argentina	5	5	5	5	4	4	4	4	5	4	4	5	45
354	Argentina	2	1	1	1	1	1	1	1	1	1	1	1	10.8333
355	Argentina	2	4	4	3	4	3	5	4	2	2	4	7	36.6667
356	Argentina	10	10	10	10	10	10	10	10	10	10	10	10	100
357	Argentina	5	5	5	5	5	5	5	5	5	5	5	5	50
358	Argentina	6	6	8	7	8	10	7	6	7	7	6	7	70.8333
359	Argentina	5	5	4	4	6	6	5	5	5	5	4	4	48.3333
360	Argentina	2	4	1	1	3	3	3	2	2	3	2	1	22.5
361	Argentina	5	4	5	5	3	5	7	8	3	6	7	7	54.1667
362	Argentina	1	0	10	4	9	6	1	5	10	3	10	4	52.5
363	Argentina	6	6	10	8	6	6	7	6	6	5	0	1	55.8333
364	Argentina	0	0	8	9	0	0	5	2	0	0	4	10	31.6667
365	Argentina	3	3	4	4	3	3	3	3	3	4	4	4	34.1667
366	Argentina	0	0	2	0	0	0	0	1	0	0	0	0	2.5
367	Argentina	4	4	4	4	4	4	4	4	4	4	4	4	40
368	Argentina	6	6	2	6	6	6	6	6	6	6	5	4	54.1667
369	Argentina	3	3	3	2	3	3	3	3	3	3	2	4	29.1667
370	Argentina	9	9	2	8	5	6	2	1	5	5	4	4	50
371	Argentina	7	5	4	4	10	5	10	2	4	4	3	0	48.3333
372	Argentina	5	5	5	5	5	5	5	5	5	5	5	4	49.1667
373	Argentina	3	3	3	3	3	3	3	3	3	3	3	3	30
374	Argentina	5	5	4	4	5	5	3	3	5	5	0	0	36.6667
375	Argentina	3	4	4	7	4	3	0	2	7	5	1	7	39.1667
376	Argentina	6	6	4	5	4	3	4	6	6	6	4	4	48.3333
377	Argentina	5	7	9	9	4	6	3	5	4	9	7	8	63.3333
378	Argentina	3	10	5	6	4	4	6	10	3	6	6	6	57.5
379	Argentina	1	5	5	5	5	5	5	5	5	5	5	5	46.6667
380	Argentina	3	3	3	3	3	3	5	5	3	3	5	4	35.8333
381	Argentina	4	4	3	3	4	4	4	4	4	3	3	4	36.6667
382	Argentina	3	3	3	3	3	3	3	3	3	3	3	3	30
383	Argentina	2	2	2	7	6	2	4	4	2	2	4	5	35
384	Argentina	5	5	5	6	4	6	7	4	4	3	1	1	42.5
385	Argentina	2	3	9	10	4	4	6	3	2	2	2	1	40
386	Argentina	6	5	10	10	5	5	4	4	5	5	4	5	56.6667
387	Argentina	6	5	4	2	4	3	3	2	4	4	7	4	40
388	Australia	10	10	10	10	10	10	10	10	10	10	10	10	100
389	Australia	10	3	2	2	1	5	5	2	5	4	1	5	37.5
390	Australia	1	1	1	1	1	1	1	1	1	1	1	1	10
391	Australia	2	2	3	1	2	3	2	2	0	2	2	2	19.1667
392	Australia	1	2	1	2	3	5	1	1	0	0	5	2	19.1667
393	Australia	3	2	4	3	3	2	3	3	4	4	3	4	31.6667
394	Australia	1	1	2	2	2	2	1	1	1	1	1	2	14.1667
395	Australia	4	4	2	4	4	4	4	4	4	2	4	4	36.6667
396	Australia	4	4	4	4	4	4	4	4	4	4	4	4	40
397	Australia	7	4	9	3	2	4	5	3	6	2	1	5	42.5
398	Australia	5	5	5	5	5	5	5	5	5	5	5	5	50
399	Australia	6	8	7	4	7	2	4	6	6	3	5	3	50.8333
400	Australia	8	8	8	8	8	4	8	4	2	2	2	8	58.3333
401	Australia	8	8	5	4	8	4	4	3	6	2	3	6	50.8333
402	Australia	4	2	2	2	2	2	2	2	1	2	1	1	19.1667
403	Australia	5	5	5	5	6	4	4	5	3	3	6	8	49.1667
404	Australia	3	4	4	4	5	5	5	6	5	4	5	4	45
405	Australia	8	8	8	8	8	8	8	8	8	8	8	8	80
406	Australia	3	2	6	3	3	4	4	4	5	1	8	5	40
407	Australia	3	4	4	3	4	4	3	4	4	4	4	4	37.5
408	Australia	3	6	2	2	9	5	10	5	6	5	2	2	47.5
409	Australia	2	8	2	4	8	2	3	1	4	10	1	6	42.5
410	Australia	7	10	5	6	9	10	6	7	9	5	3	8	70.8333
411	Australia	2	2	0	0	2	2	0	0	2	2	0	0	10
412	Australia	4	4	8	4	2	3	4	5	5	6	2	7	45
413	Australia	10	10	10	5	4	10	8	5	4	10	6	5	72.5
414	Australia	2	3	3	3	6	4	3	2	3	4	4	8	37.5
415	Australia	7	2	5	7	2	4	6	4	10	6	2	5	50
416	Australia	3	3	3	3	3	3	3	3	3	3	3	3	30
417	Australia	1	1	1	3	2	2	3	1	10	1	3	2	25
418	Australia	5	8	8	5	6	7	5	10	3	5	5	10	64.1667
419	Australia	3	5	2	4	4	3	3	2	4	2	2	7	34.1667
420	Australia	10	1	7	6	4	7	6	7	7	6	7	7	62.5
421	Australia	2	2	2	2	2	2	2	2	2	3	2	2	20.8333
422	Australia	3	4	3	3	3	4	7	5	5	1	3	6	39.1667
423	Australia	3	2	3	3	3	3	3	3	3	3	3	3	29.1667
424	Australia	5	7	3	5	6	6	4	3	3	4	5	4	45.8333
425	Australia	5	6	6	6	5	5	5	5	6	5	5	5	53.3333
426	Australia	2	4	2	6	2	4	5	5	3	1	1	2	30.8333
427	Australia	5	5	5	5	8	8	9	10	5	5	3	3	59.1667
428	Australia	2	4	1	3	1	6	3	7	4	4	2	5	35
429	Australia	1	1	7	5	1	1	4	2	1	1	8	2	28.3333
430	Australia	7	8	10	9	8	7	0	0	7	7	6	1	58.3333
431	Australia	4	3	3	3	3	3	2	3	2	4	3	2	29.1667
432	Australia	3	3	3	4	3	3	3	3	3	3	3	3	30.8333
433	Australia	7	7	7	7	5	5	5	5	5	5	5	5	56.6667
434	Australia	1	10	1	1	1	2	0	1	0	1	1	1	16.6667
435	Australia	10	10	10	10	10	10	10	10	10	10	10	10	100
436	Australia	4	2	3	5	2	3	4	1	5	3	2	3	30.8333
437	Australia	1	2	4	4	2	3	5	2	3	2	3	3	28.3333
438	Australia	2	2	1	1	2	2	2	2	1	2	2	2	17.5
439	Australia	5	10	8	5	5	5	10	0	6	5	8	2	57.5
440	Australia	3	2	4	1	2	3	6	4	3	4	7	7	38.3333
441	Australia	5	5	5	5	5	5	5	5	5	5	3	3	46.6667
442	Australia	4	6	5	6	6	7	5	4	5	5	4	4	50.8333
443	Australia	10	10	10	10	10	10	10	10	10	10	10	10	100
444	Australia	4	6	1	4	4	4	5	1	4	3	1	7	36.6667
445	Australia	10	10	6	10	4	4	10	10	8	4	10	9	79.1667
446	Australia	4	4	4	4	4	4	4	4	4	4	4	4	40
447	Australia	6	4	4	4	4	6	4	4	6	6	4	4	46.6667
448	Australia	5	5	5	5	5	5	2	2	5	5	5	5	45
449	Australia	2	1	1	4	1	3	2	3	0	0	1	2	16.6667
450	Australia	5	5	5	5	4	6	5	7	7	7	7	7	58.3333
451	Australia	6	6	7	8	4	5	7	4	3	4	5	7	55
452	Australia	5	2	1	2	0	3	5	0	1	4	7	3	27.5
453	Australia	10	10	6	10	4	4	4	4	10	4	4	10	66.6667
454	Australia	10	10	10	10	10	8	10	10	10	10	10	10	98.3333
455	Australia	5	0	1	2	3	5	1	2	2	2	2	2	22.5
456	Australia	7	6	5	5	3	4	2	0	4	4	3	2	37.5
457	Australia	7	6	8	5	5	5	5	5	4	5	4	7	55
458	Australia	2	2	2	2	2	2	2	1	1	1	1	1	15.8333
459	Australia	5	7	7	5	5	5	7	5	5	5	5	6	55.8333
460	Australia	3	5	5	5	3	2	4	5	4	4	3	2	37.5
461	Australia	5	5	5	5	5	5	5	5	5	5	5	5	50
462	Australia	6	6	6	6	4	3	4	4	3	3	5	5	45.8333
463	Australia	3	2	3	3	4	4	1	1	1	2	2	2	23.3333
464	Australia	10	10	10	10	10	10	10	10	10	10	10	10	100
465	Australia	10	5	10	10	10	3	10	10	10	1	10	10	82.5
466	Australia	2	2	2	2	2	2	2	2	2	2	2	2	20
467	Australia	1	2	2	1	1	1	2	2	2	1	3	1	15.8333
468	Australia	5	9	10	10	3	3	2	3	4	7	4	3	52.5
469	Australia	1	2	1	1	2	2	2	2	2	2	2	1	16.6667
470	Australia	6	6	2	4	4	4	2	3	4	3	4	2	36.6667
471	Australia	4	5	5	4	5	5	5	4	5	4	4	4	45
472	Australia	5	4	8	6	3	3	5	5	4	5	5	5	48.3333
473	Australia	3	2	4	2	9	8	3	2	4	0	7	1	37.5
474	Australia	8	8	10	10	7	7	10	6	7	7	10	10	83.3333
475	Australia	8	5	4	8	10	10	10	10	8	6	10	10	82.5
476	Australia	2	1	2	2	4	2	1	2	3	3	2	3	22.5
477	Australia	3	4	2	4	4	4	4	2	3	4	4	2	33.3333
478	Australia	8	7	10	5	6	6	10	6	8	7	5	5	69.1667
479	Australia	4	3	2	3	2	2	3	3	2	4	3	1	26.6667
480	Australia	6	6	5	5	5	5	4	5	5	5	5	5	50.8333
481	Australia	5	6	7	5	5	3	2	3	3	4	4	5	43.3333
482	Australia	2	2	1	2	2	2	2	2	2	3	2	3	20.8333
483	Australia	10	5	10	6	0	0	6	0	0	0	0	0	30.8333
484	Australia	5	1	1	0	1	3	0	0	0	2	0	1	11.6667
485	Australia	2	2	0	2	1	0	2	1	2	2	1	2	14.1667
486	Australia	2	2	2	2	1	1	1	0	1	1	1	1	12.5
487	Australia	10	5	10	5	7	0	5	0	5	5	5	2	49.1667
488	Australia	2	2	2	2	2	2	2	2	2	2	3	0	19.1667
489	Australia	2	3	1	2	2	2	1	1	3	2	1	2	18.3333
490	Australia	1	6	3	4	3	2	4	4	3	1	2	3	30
491	Australia	1	1	1	1	1	1	1	1	1	1	1	1	10
492	Australia	10	10	10	10	10	10	10	10	10	10	10	10	100
493	Australia	3	3	3	2	4	1	1	0	1	1	2	1	18.3333
494	Australia	4	4	2	2	4	4	2	2	4	4	2	2	30
495	Australia	4	4	4	4	6	3	6	6	3	3	4	4	42.5
496	Australia	5	5	4	5	5	5	4	4	5	5	4	3	45
497	Australia	6	1	5	9	8	4	7	8	5	1	7	9	58.3333
498	Australia	0	1	3	1	1	0	2	3	0	0	1	2	11.6667
499	Australia	3	3	2	2	4	4	2	2	3	3	2	2	26.6667
500	Australia	4	4	4	4	4	4	4	4	4	4	4	4	40
501	Australia	5	5	5	5	5	5	5	5	5	5	5	5	50
502	Australia	4	4	5	6	2	4	4	3	3	3	2	4	36.6667
503	Australia	7	7	6	7	5	5	5	5	5	5	5	5	55.8333
504	Australia	4	2	2	4	3	2	2	4	6	2	2	2	29.1667
505	Australia	5	5	4	4	4	3	4	4	4	4	3	3	39.1667
506	Australia	5	5	5	5	5	5	5	5	5	5	5	5	50
507	Australia	8	8	3	5	0	3	0	0	0	0	3	0	25
508	Australia	5	5	5	5	5	5	5	5	5	5	5	5	50
509	Australia	7	6	8	4	5	2	4	3	3	4	4	7	47.5
510	Australia	3	4	4	4	4	2	4	4	4	3	4	4	36.6667
511	Australia	1	6	7	7	2	2	5	5	3	2	7	5	43.3333
512	Australia	3	4	7	3	4	3	2	2	5	5	3	2	35.8333
513	Australia	5	5	5	5	5	5	5	5	5	5	5	5	50
514	Australia	1	2	2	2	1	2	1	1	2	2	3	2	17.5
515	Australia	5	5	1	1	3	5	3	2	5	4	8	3	37.5
516	Australia	6	6	6	5	5	5	5	4	6	6	5	5	53.3333
517	Australia	1	0	1	1	3	1	2	1	1	2	2	2	14.1667
518	Australia	1	2	1	1	1	2	1	1	1	1	1	1	11.6667
519	Australia	10	10	10	10	10	10	10	10	10	10	10	10	100
520	Australia	10	10	10	10	5	4	2	2	10	10	4	4	67.5
521	Australia	9	5	8	8	6	6	6	6	5	5	5	5	61.6667
522	Australia	5	5	5	5	5	5	5	5	5	5	5	10	54.1667
523	Australia	1	5	3	2	5	3	2	3	8	2	2	2	31.6667
524	Australia	4	5	6	8	2	2	4	4	2	4	7	8	46.6667
525	Australia	3	4	3	4	4	5	4	4	3	3	4	4	37.5
526	Australia	8	8	8	8	8	8	8	8	8	8	8	8	80
527	Australia	7	7	7	4	7	6	5	5	8	9	3	4	60
528	Australia	0	0	0	0	0	0	0	0	0	0	0	0	0
529	Australia	2	1	2	2	1	2	2	2	2	2	2	2	18.3333
530	Australia	4	6	6	3	3	3	5	6	4	5	4	4	44.1667
531	Australia	6	7	6	6	6	8	7	6	6	8	7	6	65.8333
532	Australia	5	5	5	5	5	5	5	5	5	5	5	5	50
533	Australia	4	4	4	2	2	2	5	2	2	4	2	4	30.8333
534	Australia	4	2	4	4	2	1	2	2	1	1	1	1	20.8333
535	Australia	4	7	2	6	5	1	3	2	5	5	3	5	40
536	Australia	7	6	9	8	7	7	6	7	7	7	8	2	67.5
537	Australia	1	1	1	1	1	1	1	1	1	2	1	1	10.8333
538	Australia	3	4	5	5	3	2	1	1	6	1	3	2	30
539	Australia	1	1	1	1	1	1	1	1	1	1	1	1	10
540	Australia	6	6	6	6	4	4	5	4	5	5	4	5	50
541	Australia	3	2	4	2	2	2	2	3	2	1	1	2	21.6667
542	Australia	10	10	10	10	10	10	10	10	10	10	10	10	100
543	Australia	5	4	4	4	7	5	3	3	5	4	5	3	43.3333
544	Australia	4	4	4	4	5	4	4	4	4	4	3	3	39.1667
545	Australia	3	2	3	2	1	1	2	3	2	4	2	5	25
546	Australia	3	5	3	5	4	5	5	4	5	4	5	4	43.3333
547	Australia	4	4	4	4	4	4	4	4	4	4	4	4	40
548	Australia	1	2	0	0	2	1	1	2	1	3	0	1	11.6667
549	Australia	0	0	0	0	0	0	0	0	0	0	0	0	0
550	Australia	4	5	4	4	3	3	3	3	4	4	5	3	37.5
551	Australia	4	5	5	5	6	6	5	4	6	5	4	4	49.1667
552	Australia	6	7	5	7	6	2	5	4	5	4	3	5	49.1667
553	Australia	10	10	10	10	10	10	10	10	10	10	10	10	100
554	Australia	4	4	4	4	4	4	4	4	4	4	4	4	40
555	Australia	3	4	6	8	3	6	2	3	3	6	4	6	45
556	Australia	4	5	4	4	3	3	3	3	5	5	4	4	39.1667
557	Australia	1	6	6	6	4	2	5	3	1	1	2	3	33.3333
558	Australia	7	7	7	7	7	7	8	7	7	7	7	7	70.8333
559	Australia	5	3	1	3	2	3	3	5	1	2	4	3	29.1667
560	Australia	3	4	3	3	3	3	3	2	3	3	2	2	28.3333
561	Australia	2	0	0	0	1	2	1	1	0	1	2	0	8.33333
562	Australia	1	1	9	9	4	2	5	8	10	2	7	3	50.8333
563	Australia	7	4	4	5	4	4	3	3	5	4	4	5	43.3333
564	Australia	4	3	1	3	2	3	1	3	2	1	4	2	24.1667
565	Australia	8	8	7	6	5	5	5	5	5	5	6	5	58.3333
566	Australia	10	10	8	8	9	10	4	5	10	10	5	6	79.1667
567	Australia	3	3	3	3	3	3	3	3	3	3	3	3	30
568	Australia	2	2	2	2	2	2	2	2	2	1	1	1	17.5
569	Australia	2	2	2	2	2	2	2	2	2	2	2	2	20
570	Australia	6	5	7	7	5	5	7	2	5	5	6	5	54.1667
571	Australia	0	0	0	0	1	2	2	2	1	1	0	1	8.33333
572	Australia	6	5	5	4	5	4	5	4	4	5	4	5	46.6667
573	Australia	10	10	10	10	10	10	10	10	10	10	10	10	100
574	Australia	2	2	2	2	2	2	2	2	2	2	2	2	20
575	Australia	6	7	7	8	4	6	6	5	3	4	4	3	52.5
576	Australia	4	3	3	4	4	2	1	3	5	4	5	3	34.1667
577	Australia	10	10	10	9	1	1	1	1	1	1	3	1	40.8333
578	Australia	5	5	4	3	5	5	5	5	5	5	5	5	47.5
579	Australia	5	4	6	10	3	3	3	1	1	4	3	3	38.3333
580	Australia	3	5	4	5	3	6	3	2	4	4	2	3	36.6667
581	Australia	2	2	9	1	10	2	0	0	2	6	1	1	30
582	Australia	5	5	3	4	4	4	4	3	4	4	3	3	38.3333
583	Australia	8	8	8	8	8	8	8	8	8	8	8	8	80
584	Australia	2	4	4	2	2	2	3	2	4	3	2	3	27.5
585	Australia	7	7	4	3	4	5	6	3	5	10	3	4	50.8333
586	Australia	2	2	2	2	2	2	2	2	2	2	2	2	20
587	Australia	2	2	1	2	2	2	3	5	2	2	3	1	22.5
588	Australia	5	5	5	5	5	5	5	5	5	5	5	5	50
589	Australia	4	4	4	4	4	4	4	4	4	4	4	4	40
590	Australia	4	4	4	4	4	4	4	4	4	4	4	4	40
591	Australia	10	10	7	7	7	7	7	6	7	10	10	7	79.1667
592	Australia	10	10	2	3	9	10	1	7	10	10	9	9	75
593	Australia	6	4	4	5	2	6	4	2	5	6	2	2	40
594	Australia	1	1	0	1	1	1	0	0	1	1	0	1	6.66667
595	Australia	3	3	3	3	3	3	3	3	3	3	3	3	30
596	Australia	3	4	4	2	5	4	8	6	7	5	3	7	48.3333
597	Australia	4	4	5	4	4	2	4	2	4	4	1	1	32.5
598	Australia	5	5	6	6	4	5	4	5	6	4	5	6	50.8333
599	Australia	4	10	1	1	1	1	2	1	3	1	0	1	21.6667
600	Australia	7	7	4	5	4	7	5	5	6	5	6	4	54.1667
601	Australia	2	2	2	2	2	3	3	2	2	2	2	2	21.6667
602	Australia	1	4	5	4	2	4	4	2	3	3	1	4	30.8333
603	Australia	9	9	7	8	8	6	5	6	8	8	6	6	71.6667
604	Australia	10	10	1	1	5	3	3	3	5	7	7	1	46.6667
605	Australia	5	4	2	2	0	2	0	4	0	0	0	0	15.8333
606	Australia	2	4	8	8	2	2	4	8	2	2	4	4	41.6667
607	Australia	1	0	2	2	2	2	1	1	2	2	2	2	15.8333
608	Australia	1	2	2	2	5	4	1	3	0	3	0	1	20
609	Australia	1	3	8	4	2	3	1	0	3	2	6	4	30.8333
610	Australia	4	4	4	4	3	3	3	3	3	3	4	4	35
611	Australia	10	10	6	8	10	6	9	1	8	9	4	8	74.1667
612	Australia	5	6	9	5	4	2	4	7	5	4	4	5	50
613	Australia	4	4	4	5	6	6	6	7	6	6	5	5	53.3333
614	Australia	10	9	10	10	9	5	9	9	10	10	10	10	92.5
615	Australia	2	2	3	3	2	4	3	3	2	2	4	4	28.3333
616	Australia	5	5	10	5	10	5	5	0	2	5	7	3	51.6667
617	Australia	3	5	3	1	3	5	3	3	5	4	5	5	37.5
618	Australia	5	5	5	3	4	3	4	3	4	4	2	5	39.1667
619	Australia	3	4	4	4	4	3	4	4	4	4	4	4	38.3333
620	Australia	6	2	3	2	2	4	5	4	5	3	4	5	37.5
621	Australia	5	4	6	6	4	4	5	6	5	5	5	5	50
622	Australia	1	4	1	3	2	3	2	4	3	4	3	2	26.6667
623	Australia	4	3	3	2	3	2	4	1	4	4	6	3	32.5
624	Australia	3	3	4	4	3	2	4	2	3	2	2	3	29.1667
625	Australia	2	3	2	2	2	2	2	1	3	1	2	2	20
626	Australia	6	6	6	6	6	6	6	6	6	6	6	6	60
627	Australia	6	6	7	7	7	4	4	5	5	7	5	8	59.1667
628	Australia	6	2	5	8	5	6	3	4	3	4	5	1	43.3333
629	Australia	5	5	6	6	5	4	3	3	4	4	4	3	43.3333
630	Australia	1	6	7	9	7	8	7	3	5	2	5	3	52.5
631	Australia	1	2	10	5	5	8	5	4	4	10	8	5	55.8333
632	Australia	2	5	7	3	5	3	9	4	5	3	8	6	50
633	Australia	3	3	3	3	3	3	3	3	3	3	3	3	30
634	Australia	2	3	4	2	1	2	5	4	4	3	8	6	36.6667
635	Australia	6	3	4	5	5	3	3	3	4	5	3	2	38.3333
636	Australia	0	0	0	0	0	0	0	0	0	0	0	0	0
637	Australia	4	4	4	4	4	5	4	4	4	4	4	4	40.8333
638	Australia	5	5	1	2	3	2	1	0	2	2	0	2	20.8333
639	Australia	1	2	5	2	1	1	3	3	1	2	2	2	20.8333
640	Australia	1	1	0	1	1	1	1	1	1	0	1	2	9.16667
641	Australia	10	10	5	5	5	8	7	3	10	10	4	2	65.8333
642	Australia	3	4	4	3	3	4	3	2	4	3	4	4	34.1667
643	Australia	10	4	2	0	10	0	2	2	1	0	2	3	30
644	Australia	4	5	5	5	5	5	5	5	5	5	5	5	49.1667
645	Australia	1	2	1	1	3	5	1	1	0	0	1	1	14.1667
646	Australia	5	10	3	4	5	8	2	7	7	4	2	5	51.6667
647	Australia	4	1	2	2	2	2	3	2	3	2	1	2	21.6667
648	Australia	1	2	2	1	1	1	1	1	1	1	1	1	11.6667
649	Australia	2	2	6	6	3	2	4	5	4	3	3	3	35.8333
650	Australia	4	5	1	3	2	3	1	1	7	1	7	4	32.5
651	Australia	10	10	6	7	5	10	5	10	8	5	7	10	77.5
652	Australia	3	2	2	1	1	4	4	6	3	4	2	4	30
653	Australia	3	4	3	4	3	2	3	1	3	2	2	2	26.6667
654	Australia	1	3	0	0	2	2	1	2	4	3	2	2	18.3333
655	Australia	4	4	4	5	4	4	2	4	5	4	5	4	40.8333
656	Australia	3	5	6	5	6	4	7	6	4	4	7	6	52.5
657	Australia	10	10	10	10	10	10	10	10	10	10	10	10	100
658	Australia	2	2	2	1	3	3	1	2	3	3	2	3	22.5
659	Australia	2	4	2	2	1	2	3	1	3	4	3	1	23.3333
660	Australia	3	3	3	3	3	3	4	3	3	3	3	2	30
661	Australia	1	1	1	1	1	1	1	1	1	1	1	3	11.6667
662	Australia	3	3	3	3	3	3	3	3	3	3	3	3	30
663	Australia	8	2	8	8	7	8	8	8	8	6	8	8	72.5
664	Australia	2	5	3	2	4	7	6	2	5	4	4	3	39.1667
665	Australia	4	2	4	4	2	2	2	2	2	2	2	2	25
666	Australia	5	4	5	5	5	5	5	5	5	6	5	5	50
667	Australia	2	5	4	8	4	4	4	5	3	2	6	4	42.5
668	Australia	4	4	4	4	4	4	4	4	4	4	4	4	40
669	Australia	7	9	8	7	5	8	2	6	8	7	1	2	58.3333
670	Australia	8	7	3	9	9	6	7	6	7	7	7	5	67.5
671	Australia	3	3	3	3	3	3	3	3	3	3	3	3	30
672	Australia	3	2	3	2	3	3	2	3	2	4	3	4	28.3333
673	Australia	8	4	4	3	8	0	6	10	6	9	5	1	53.3333
674	Australia	4	9	1	5	10	3	4	7	6	5	10	5	57.5
675	Australia	1	1	3	2	0	0	1	1	0	0	0	2	9.16667
676	Australia	2	2	3	2	2	2	2	2	2	2	2	2	20.8333
677	Australia	1	1	1	1	1	1	1	1	1	1	1	1	10
678	Australia	2	3	4	4	2	3	5	2	4	3	7	3	35
679	Australia	4	4	4	4	10	10	10	10	4	4	4	4	60
680	Australia	10	10	8	7	10	10	9	10	10	10	8	10	93.3333
681	Australia	6	2	7	3	3	7	3	3	1	3	10	7	45.8333
682	Australia	6	6	6	6	3	3	4	4	3	4	4	3	43.3333
683	Australia	10	10	5	5	5	5	5	10	7	10	7	10	74.1667
684	Australia	3	3	3	6	4	6	4	4	4	5	3	2	39.1667
685	Australia	4	4	4	4	4	3	6	6	2	4	4	4	40.8333
686	Australia	4	4	3	5	2	1	2	4	2	3	2	3	29.1667
687	Australia	10	10	10	10	10	10	10	10	10	10	10	10	100
688	Australia	7	7	7	7	3	3	2	3	3	3	3	4	43.3333
689	Australia	10	7	8	7	8	10	0	7	5	8	7	7	70
690	Australia	10	10	10	10	8	8	8	9	9	8	10	9	90.8333
691	Australia	0	0	0	0	0	0	0	0	0	0	0	0	0
692	Australia	5	5	4	4	3	2	4	2	1	2	1	1	28.3333
693	Australia	2	2	3	3	2	1	2	3	2	1	3	4	23.3333
694	Australia	6	5	4	6	5	3	5	3	5	3	5	3	44.1667
695	Australia	2	2	3	2	5	4	2	3	2	1	1	4	25.8333
696	Australia	5	5	5	5	5	5	5	5	5	5	5	5	50
697	Australia	4	3	4	3	2	2	3	3	2	3	1	2	26.6667
698	Australia	5	5	5	5	5	5	5	5	5	5	5	5	50
699	Australia	4	4	5	4	4	4	6	3	5	3	4	5	42.5
700	Australia	4	2	3	4	2	3	4	4	2	3	5	4	33.3333
701	Australia	3	4	5	10	2	1	2	2	6	3	6	10	45
702	Australia	10	5	3	0	4	0	5	5	6	7	5	5	45.8333
703	Australia	10	10	10	10	10	8	10	10	10	10	10	10	98.3333
704	Australia	1	1	1	1	1	1	1	1	1	1	1	1	10
705	Australia	2	7	5	6	7	10	4	7	10	7	0	5	58.3333
706	Australia	3	4	5	5	4	2	1	6	3	4	4	2	35.8333
707	Australia	2	1	1	1	2	1	1	0	1	1	0	0	9.16667
708	Australia	8	8	8	8	8	8	8	8	8	8	8	8	80
709	Australia	1	2	2	2	1	4	1	1	1	2	1	1	15.8333
710	Australia	4	4	4	4	2	4	3	6	4	6	4	5	41.6667
711	Australia	9	10	3	8	10	7	3	6	8	1	0	1	55
712	Australia	6	5	4	6	2	1	2	2	1	4	2	4	32.5
713	Australia	6	6	4	3	4	2	4	4	4	4	4	2	39.1667
714	Australia	4	4	4	3	3	3	2	2	2	3	2	2	28.3333
715	Australia	8	4	1	1	8	10	1	1	0	8	1	1	36.6667
716	Australia	0	0	0	0	0	0	0	0	0	0	0	0	0
717	Australia	10	10	10	10	10	10	10	10	10	10	10	10	100
718	Australia	4	2	4	5	3	3	5	3	3	4	2	5	35.8333
719	Australia	5	5	10	6	5	5	5	5	5	5	7	5	56.6667
720	Australia	5	5	5	4	8	6	5	4	5	4	5	7	52.5
721	Australia	3	4	3	2	4	3	1	1	1	1	1	1	20.8333
722	Australia	10	10	10	10	10	10	10	10	10	10	10	10	100
723	Australia	3	3	3	2	5	5	5	2	5	5	4	5	39.1667
724	Australia	5	5	5	5	5	5	5	5	5	5	5	5	50
725	Australia	4	4	3	4	4	4	4	4	4	4	4	4	39.1667
726	Australia	8	8	5	5	8	8	8	8	8	8	5	5	70
727	Australia	5	5	5	5	5	5	5	5	5	5	5	5	50
728	Australia	2	5	2	3	3	2	4	3	3	4	2	3	30
729	Australia	10	5	3	4	6	5	3	4	3	2	5	5	45.8333
730	Australia	5	5	5	4	2	0	1	0	3	3	2	2	26.6667
731	Australia	10	10	3	10	1	2	4	3	9	1	8	7	56.6667
732	Australia	5	5	5	5	5	5	5	5	5	5	5	5	50
733	Australia	0	0	10	10	0	0	0	0	0	0	0	0	16.6667
734	Australia	8	8	10	8	5	6	6	6	8	7	7	8	72.5
735	Australia	2	2	4	4	2	2	2	2	2	2	2	2	23.3333
736	Australia	8	8	10	10	6	5	7	5	7	7	5	7	70.8333
737	Australia	4	4	7	5	4	4	4	4	4	3	5	3	42.5
738	Australia	2	3	5	1	3	1	2	1	4	2	4	2	25
739	Australia	3	3	3	3	3	2	3	3	3	3	3	3	29.1667
740	Australia	4	4	4	4	4	4	4	10	4	4	4	4	45
741	Australia	5	5	5	5	5	5	5	5	5	5	5	5	50
742	Australia	5	3	1	2	4	2	10	5	4	4	6	5	42.5
743	Australia	1	1	1	1	1	1	1	1	1	1	1	1	10
744	Australia	10	10	10	10	10	10	10	10	10	10	10	10	100
745	Australia	4	4	6	4	4	2	4	4	0	2	2	2	31.6667
746	Australia	10	10	10	5	5	4	4	4	5	4	4	4	57.5
747	Australia	8	8	10	9	8	10	10	10	10	10	10	10	94.1667
748	Australia	10	10	10	10	10	10	10	10	10	10	10	10	100
749	Australia	3	4	4	3	5	2	3	2	1	5	1	6	32.5
750	Australia	2	5	5	5	8	6	5	5	5	6	5	6	52.5
751	Australia	3	5	4	3	6	5	4	3	4	4	4	3	40
752	Australia	8	7	2	4	8	7	3	4	5	6	5	5	53.3333
753	Australia	10	9	5	10	8	8	7	5	6	8	5	5	71.6667
754	Australia	1	1	1	1	1	1	1	1	1	1	1	1	10
755	Australia	3	3	1	2	1	2	3	1	3	2	3	2	21.6667
756	Australia	2	2	2	2	2	2	2	2	2	2	2	2	20
757	Australia	8	9	10	10	6	3	8	7	10	4	5	8	73.3333
758	Australia	5	5	6	5	4	3	4	2	3	4	4	5	41.6667
759	Australia	5	2	2	3	5	5	3	4	5	8	5	3	41.6667
760	Australia	2	8	4	2	3	4	4	8	5	8	5	10	52.5
761	Australia	1	3	3	2	10	5	1	4	6	1	5	5	38.3333
762	Australia	4	4	4	4	2	1	2	2	2	2	3	3	27.5
763	Australia	10	10	10	10	10	10	10	10	10	10	10	10	100
764	Australia	4	1	1	4	2	1	4	2	2	3	2	4	25
765	Australia	2	2	2	0	2	2	4	2	2	1	1	2	18.3333
766	Australia	7	7	5	10	10	7	10	10	7	7	7	7	78.3333
767	Australia	2	1	3	3	3	2	5	1	4	4	2	2	26.6667
768	Australia	5	5	5	5	5	5	5	5	5	5	5	5	50
769	Australia	3	4	3	4	3	3	3	2	2	4	2	3	30
770	Australia	5	5	5	5	5	5	5	5	5	5	5	5	50
771	Australia	5	4	4	4	5	5	4	4	5	5	4	4	44.1667
772	Bolivia	3	4	4	3	3	4	5	6	4	4	4	4	40
773	Bolivia	4	4	4	4	2	8	6	8	5	4	2	5	46.6667
774	Bolivia	10	6	10	3	2	5	4	4	1	3	8	4	50
775	Bolivia	3	3	3	3	2	2	3	2	2	3	2	2	25
776	Bolivia	5	5	5	5	4	4	4	4	5	4	4	5	45
777	Bolivia	5	5	10	6	4	1	8	4	4	2	3	9	50.8333
778	Bolivia	8	8	8	8	8	10	6	8	6	8	6	6	75
779	Bolivia	7	6	5	6	8	4	5	4	4	3	2	5	49.1667
780	Bolivia	4	4	4	5	4	4	7	6	5	3	4	4	45
781	Bolivia	6	6	6	6	2	3	0	6	0	0	6	0	34.1667
782	Bolivia	8	3	5	4	6	2	5	6	6	1	6	5	47.5
783	Bolivia	4	6	3	4	6	8	6	5	4	4	4	4	48.3333
784	Bolivia	5	5	5	5	5	5	5	5	5	5	5	5	50
785	Bolivia	7	10	8	0	10	4	6	3	2	1	3	10	53.3333
786	Bolivia	10	8	10	10	6	8	10	10	8	8	8	8	86.6667
787	Bolivia	10	10	10	10	5	9	6	5	7	5	6	8	75.8333
788	Bolivia	2	1	1	2	1	1	1	1	2	1	1	3	14.1667
789	Bolivia	2	1	0	5	1	1	6	3	5	0	2	1	22.5
790	Bolivia	2	2	3	2	4	3	3	1	1	0	1	1	19.1667
791	Bolivia	8	6	2	8	5	6	3	10	8	2	10	6	61.6667
792	Bolivia	4	4	4	4	4	4	4	4	4	4	4	4	40
793	Bolivia	4	5	2	5	5	5	5	4	5	10	2	3	45.8333
794	Bolivia	2	4	4	2	4	4	4	2	2	3	4	2	30.8333
795	Bolivia	2	1	1	1	10	1	1	1	1	1	1	1	18.3333
796	Bolivia	6	3	2	3	8	8	2	6	4	5	8	4	49.1667
797	Bolivia	3	3	2	1	2	3	3	2	2	3	4	4	26.6667
798	Bolivia	5	2	8	7	7	2	10	10	10	2	4	10	64.1667
799	Bolivia	4	3	4	4	3	2	4	2	4	6	2	4	35
800	Bolivia	10	8	10	10	10	8	8	10	9	8	9	8	90
801	Bolivia	6	7	7	6	4	0	2	5	2	5	2	3	40.8333
802	Bolivia	8	5	8	8	8	5	8	5	6	10	7	3	67.5
803	Bolivia	3	4	4	2	3	3	5	3	4	3	4	4	35
804	Bolivia	6	6	4	4	6	4	2	4	4	4	2	4	41.6667
805	Bolivia	2	2	2	2	1	2	2	1	2	1	1	2	16.6667
806	Bolivia	10	10	6	4	6	9	4	8	2	1	5	7	60
807	Bolivia	7	7	8	8	6	6	6	5	6	5	6	7	64.1667
808	Bolivia	3	3	3	3	3	3	3	3	3	3	3	3	30
809	Bolivia	10	10	10	10	10	10	10	10	10	10	10	10	100
810	Bolivia	4	7	8	7	8	5	8	4	2	6	8	6	60.8333
811	Bolivia	2	1	5	0	1	2	4	1	2	2	7	4	25.8333
812	Bolivia	3	2	2	2	2	4	2	4	4	4	4	3	30
813	Bolivia	10	6	2	2	7	9	3	1	5	9	3	3	50
814	Bolivia	4	3	4	10	4	3	4	5	2	4	4	9	46.6667
815	Bolivia	6	6	6	6	6	6	6	6	6	6	6	6	60
816	Bolivia	5	8	8	10	8	4	2	4	5	5	2	6	55.8333
817	Bolivia	5	4	7	6	8	5	6	5	5	4	5	6	55
818	Bolivia	7	7	7	10	7	7	7	7	7	7	7	7	72.5
819	Bolivia	6	4	2	6	6	4	2	0	6	2	2	1	34.1667
820	Bolivia	4	4	1	3	4	2	2	6	2	4	4	4	33.3333
821	Bolivia	9	4	2	0	10	10	4	1	4	2	6	8	50
822	Bolivia	6	5	4	4	6	6	10	4	6	7	4	6	56.6667
823	Bolivia	5	3	4	4	4	5	3	5	4	3	3	4	39.1667
824	Bolivia	10	10	10	8	10	10	10	10	10	10	8	10	96.6667
825	Bolivia	10	8	10	10	10	10	10	10	10	10	10	10	98.3333
826	Bolivia	6	3	4	2	3	2	4	2	1	2	4	4	30.8333
827	Bolivia	8	10	8	9	7	7	5	6	8	3	1	3	62.5
828	Bolivia	5	5	5	5	5	5	5	5	5	5	5	5	50
829	Bolivia	10	10	10	10	10	10	10	10	10	10	10	10	100
830	Bolivia	3	3	4	4	3	3	3	3	2	3	4	5	33.3333
831	Bolivia	7	8	8	8	8	8	8	8	8	8	8	8	79.1667
832	Bolivia	6	1	5	2	3	2	4	3	3	4	2	3	31.6667
833	Bolivia	10	10	10	10	10	10	10	10	10	10	10	10	100
834	Bolivia	8	10	8	7	6	8	6	8	3	3	6	4	64.1667
835	Bolivia	4	4	4	3	3	2	3	4	4	3	2	5	34.1667
836	Bolivia	5	5	3	6	4	4	4	5	4	5	5	5	45.8333
837	Bolivia	1	2	2	2	2	2	2	2	2	2	2	2	19.1667
838	Bolivia	2	3	3	4	3	3	4	4	2	4	4	2	31.6667
839	Bolivia	6	4	2	2	2	4	2	4	4	4	4	2	33.3333
840	Bolivia	4	4	6	6	4	4	7	3	4	4	5	4	45.8333
841	Bolivia	4	4	3	4	4	4	3	4	4	4	4	4	38.3333
842	Bolivia	4	5	5	4	5	4	5	5	4	4	5	5	45.8333
843	Bolivia	3	1	7	0	6	6	0	5	7	5	0	1	34.1667
844	Bolivia	4	4	4	4	4	4	4	4	2	2	4	4	36.6667
845	Bolivia	6	6	10	5	2	9	10	10	7	4	4	8	67.5
846	Bolivia	5	4	2	3	4	3	2	7	4	3	3	1	34.1667
847	Bolivia	6	6	6	6	6	6	6	6	6	6	6	6	60
848	Bolivia	5	5	5	5	5	5	5	5	5	5	5	5	50
849	Bolivia	6	6	6	5	6	6	5	6	6	6	6	6	58.3333
850	Bolivia	8	8	6	6	8	8	5	5	8	8	6	8	70
851	Bolivia	8	10	5	7	8	10	3	8	7	6	10	8	75
852	Bolivia	2	2	4	2	2	2	2	4	2	2	2	4	25
853	Bolivia	5	5	0	3	4	4	10	1	2	10	1	7	43.3333
854	Bolivia	5	5	5	5	6	6	10	5	5	5	10	5	60
855	Bolivia	6	6	3	4	5	5	5	4	4	2	3	2	40.8333
856	Bolivia	1	0	0	0	0	0	0	0	0	0	0	0	0.833333
857	Bolivia	10	3	5	3	2	3	6	4	10	4	4	2	46.6667
858	Bolivia	5	6	8	4	4	4	4	6	8	4	4	3	50
859	Bolivia	10	10	10	10	10	10	10	10	10	10	10	10	100
860	Bolivia	4	8	2	0	1	7	4	4	0	10	10	0	41.6667
861	Bolivia	10	10	10	10	10	10	10	10	10	10	10	10	100
862	Bolivia	8	8	7	8	8	7	9	10	8	9	7	9	81.6667
863	Bolivia	1	2	2	2	2	4	3	3	1	1	2	1	20
864	Bolivia	10	5	10	10	10	10	10	10	10	10	10	10	95.8333
865	Bolivia	6	10	6	10	5	6	4	10	6	10	1	4	65
866	Bolivia	5	5	5	5	6	4	5	5	5	5	5	5	50
867	Bolivia	10	8	8	8	10	8	8	8	10	8	8	8	85
868	Bolivia	5	5	5	5	5	5	5	5	5	5	5	4	49.1667
869	Bolivia	5	2	1	2	4	7	4	3	5	6	2	2	35.8333
870	Bolivia	9	8	8	8	8	8	8	8	8	8	8	8	80.8333
871	Bolivia	5	5	5	5	5	5	5	5	5	5	5	5	50
872	Bolivia	2	2	2	3	3	3	3	3	2	3	4	2	26.6667
873	Bolivia	4	6	6	6	2	4	3	4	4	6	6	8	49.1667
874	Bolivia	4	2	5	10	8	5	7	5	4	4	8	4	55
875	Bolivia	10	10	10	10	10	10	10	10	10	10	10	10	100
876	Bolivia	9	10	3	7	5	5	9	5	7	5	4	5	61.6667
877	Bolivia	10	10	10	10	5	10	10	10	10	10	10	10	95.8333
878	Bolivia	4	1	6	3	2	4	3	3	4	1	4	2	30.8333
879	Bolivia	3	3	4	5	3	4	6	6	5	5	4	5	44.1667
880	Bolivia	3	0	3	6	10	8	10	10	8	6	0	7	59.1667
881	Bolivia	10	10	4	4	10	10	4	4	10	10	4	4	70
882	Bolivia	5	5	5	5	5	5	5	5	5	5	5	5	50
883	Bolivia	4	4	4	4	4	4	4	4	4	4	4	4	40
884	Bolivia	4	6	7	4	6	4	6	5	5	2	2	3	45
885	Bolivia	10	10	10	10	10	10	10	10	5	10	10	10	95.8333
886	Bolivia	5	4	4	4	7	4	7	5	5	4	5	4	48.3333
887	Bolivia	3	0	10	9	10	5	10	1	7	1	1	5	51.6667
888	Bolivia	4	6	4	6	10	3	6	6	8	4	6	6	57.5
889	Bolivia	1	7	1	2	2	3	1	2	2	1	4	3	24.1667
890	Bolivia	1	2	3	3	4	3	4	3	2	2	2	2	25.8333
891	Bolivia	5	8	10	0	3	10	4	1	8	6	1	0	46.6667
892	Bolivia	8	7	4	8	4	4	4	4	8	8	4	8	59.1667
893	Bolivia	4	6	5	7	6	5	6	4	2	5	7	6	52.5
894	Bolivia	5	6	7	8	6	6	5	8	1	6	7	5	58.3333
895	Bolivia	4	4	3	5	4	4	4	5	4	4	4	4	40.8333
896	Bolivia	3	4	8	3	5	9	4	4	6	4	2	6	48.3333
897	Bolivia	2	4	10	2	4	2	1	1	1	1	5	2	29.1667
898	Bolivia	2	4	10	6	4	4	4	4	4	2	4	4	43.3333
899	Bolivia	4	3	7	5	4	3	6	3	3	7	3	8	46.6667
900	Bolivia	3	3	3	3	4	4	4	2	3	1	3	2	29.1667
901	Bolivia	5	7	9	9	7	6	10	10	6	5	8	8	75
902	Bolivia	6	8	5	1	10	8	1	1	8	8	1	10	55.8333
903	Bolivia	1	1	0	0	0	1	0	1	0	0	1	1	5
904	Bolivia	0	1	0	6	10	1	1	1	1	1	2	3	22.5
905	Bolivia	10	4	4	6	8	6	6	6	8	8	8	2	63.3333
906	Bolivia	1	1	1	1	1	1	1	1	1	1	1	1	10
907	Bolivia	10	10	10	10	10	10	10	10	10	10	10	10	100
908	Bolivia	5	10	7	8	10	10	9	8	10	10	9	10	88.3333
909	Bolivia	7	6	7	5	6	6	6	6	9	8	7	5	65
910	Bolivia	2	8	5	9	7	4	5	5	6	5	5	3	53.3333
911	Bolivia	4	6	2	10	10	4	2	4	6	2	6	4	50
912	Bolivia	1	4	8	9	4	6	9	10	1	3	7	8	58.3333
913	Bolivia	5	4	6	7	5	6	8	5	4	5	5	4	53.3333
914	Bolivia	6	10	10	10	10	10	10	10	10	10	10	10	96.6667
915	Bolivia	2	1	3	3	1	2	3	3	2	3	2	5	25
916	Bolivia	4	5	2	2	7	4	4	3	1	4	1	1	31.6667
917	Bolivia	5	3	1	2	4	1	2	1	3	2	2	5	25.8333
918	Bolivia	6	8	5	4	4	4	4	5	3	3	5	5	46.6667
919	Bolivia	3	3	3	3	3	3	2	2	5	2	3	3	29.1667
920	Bolivia	8	9	5	2	2	6	3	5	2	3	3	4	43.3333
921	Bolivia	4	4	4	4	4	4	4	3	4	4	4	4	39.1667
922	Bolivia	10	10	10	5	10	4	10	5	10	5	5	5	74.1667
923	Bolivia	10	10	10	3	10	10	5	10	10	5	1	0	70
924	Bolivia	4	4	4	6	6	6	3	2	4	6	3	6	45
925	Bolivia	5	4	5	4	3	2	3	2	4	3	3	3	34.1667
926	Bolivia	7	5	6	10	5	3	8	5	2	1	8	10	58.3333
927	Bolivia	6	6	6	7	7	6	7	4	6	6	6	6	60.8333
928	Bolivia	4	1	1	1	2	2	2	1	3	4	1	1	19.1667
929	Bolivia	10	1	10	6	10	6	8	10	10	3	10	3	72.5
930	Bolivia	5	5	6	5	9	5	5	5	10	5	5	1	55
931	Bolivia	2	3	2	3	2	3	2	2	2	2	5	2	25
932	Bolivia	1	1	1	1	1	1	5	5	1	1	1	1	16.6667
933	Bolivia	7	2	1	10	8	10	1	0	8	3	10	1	50.8333
934	Bolivia	3	1	2	4	4	3	3	6	4	2	5	5	35
935	Bolivia	6	8	7	7	8	5	8	8	1	1	5	1	54.1667
936	Bolivia	5	5	5	5	5	5	5	5	5	5	5	5	50
937	Bolivia	1	4	3	2	5	6	10	8	10	4	2	4	49.1667
938	Bolivia	3	3	3	4	4	4	5	6	2	5	2	3	36.6667
939	Bolivia	10	1	2	9	5	10	5	5	1	1	4	8	50.8333
940	Bolivia	10	9	3	8	4	10	4	3	4	4	2	4	54.1667
941	Bolivia	10	10	8	10	10	10	10	10	10	10	8	9	95.8333
942	Bolivia	2	2	2	1	2	2	2	2	2	2	2	1	18.3333
943	Bolivia	3	5	3	5	2	4	6	4	3	4	3	5	39.1667
944	Bolivia	10	10	7	10	10	10	10	10	10	10	4	10	92.5
945	Bolivia	2	3	2	3	2	2	3	2	2	3	2	3	24.1667
946	Bolivia	4	2	5	2	2	2	5	3	4	2	2	3	30
947	Bolivia	10	10	10	10	8	10	10	10	10	10	10	10	98.3333
948	Bolivia	6	5	4	2	4	6	4	3	4	5	3	3	40.8333
949	Bolivia	9	6	5	3	5	8	1	4	9	3	5	4	51.6667
950	Bolivia	2	6	4	3	4	3	2	4	4	4	5	6	39.1667
951	Bolivia	1	2	1	1	1	2	1	1	2	1	1	1	12.5
952	Bolivia	3	2	3	3	3	3	3	3	3	3	3	2	28.3333
953	Bolivia	10	1	1	1	10	3	1	1	10	10	1	1	41.6667
954	Bolivia	5	8	0	0	0	1	0	0	1	0	0	1	13.3333
955	Bolivia	4	4	2	4	1	4	2	3	3	4	3	3	30.8333
956	Bolivia	6	6	6	4	6	4	4	4	6	8	10	3	55.8333
957	Bolivia	10	10	6	0	10	10	10	5	10	10	10	10	84.1667
958	Bolivia	3	2	4	4	4	4	3	4	4	3	3	3	34.1667
959	Bolivia	5	5	4	3	5	5	3	5	5	5	4	4	44.1667
960	Bolivia	4	2	4	3	2	4	2	2	2	1	1	2	24.1667
961	Bolivia	4	2	1	2	5	5	6	5	2	1	2	3	31.6667
962	Bolivia	5	2	4	1	4	1	1	2	9	2	3	3	30.8333
963	Bolivia	2	6	4	4	3	6	2	0	3	1	2	1	28.3333
964	Bolivia	5	5	5	4	6	4	4	3	4	4	3	5	43.3333
965	Bolivia	5	2	7	2	4	2	1	6	2	1	5	4	34.1667
966	Bolivia	8	4	10	3	6	6	9	7	6	9	10	3	67.5
967	Bolivia	2	2	2	2	2	2	2	2	2	2	2	2	20
968	Bolivia	5	5	5	5	5	5	5	5	5	5	5	5	50
969	Bolivia	5	5	5	5	5	5	5	5	5	5	4	5	49.1667
970	Bolivia	1	2	6	4	8	8	2	4	7	5	1	6	45
971	Bolivia	6	6	2	2	7	6	2	1	0	0	1	0	27.5
972	Bolivia	3	1	2	3	1	2	2	4	2	2	1	2	20.8333
973	Bolivia	10	2	0	8	6	2	3	4	2	4	2	10	44.1667
974	Bolivia	8	7	5	7	8	10	9	6	7	8	5	5	70.8333
975	Bolivia	3	5	5	7	7	3	3	6	5	6	3	5	48.3333
976	Bolivia	1	2	2	0	1	4	0	1	1	2	1	2	14.1667
977	Bolivia	2	2	4	2	2	2	2	2	2	2	2	2	21.6667
978	Bolivia	2	2	4	2	5	2	4	2	3	2	2	2	26.6667
979	Bolivia	10	10	10	10	10	10	1	10	10	10	10	10	92.5
980	Bolivia	4	2	4	2	1	0	5	2	2	4	3	2	25.8333
981	Bolivia	5	3	4	5	4	7	6	3	8	6	2	7	50
982	Bolivia	10	9	8	10	9	9	8	10	9	10	9	8	90.8333
983	Bolivia	10	10	1	2	2	10	8	4	1	10	4	1	52.5
984	Bolivia	8	8	8	10	8	8	8	8	8	8	8	6	80
985	Bolivia	7	2	6	6	4	6	4	8	7	6	6	7	57.5
986	Bolivia	10	10	3	2	10	10	2	10	10	10	10	2	74.1667
987	Bolivia	8	4	7	2	9	6	5	8	4	5	4	5	55.8333
988	Bolivia	4	8	8	3	8	9	7	4	9	8	8	3	65.8333
989	Bolivia	2	2	3	2	3	2	2	2	2	2	2	2	21.6667
990	Bolivia	5	3	4	4	5	3	5	5	2	4	3	2	37.5
991	Bolivia	5	4	5	10	9	9	10	8	4	5	2	8	65.8333
992	Bolivia	10	8	10	10	10	8	10	10	10	8	10	10	95
993	Bolivia	3	2	9	1	2	5	1	7	4	5	3	10	43.3333
994	Bolivia	4	4	4	2	4	4	1	1	4	4	1	1	28.3333
995	Bolivia	3	2	4	4	9	4	5	5	5	5	5	6	47.5
996	Bolivia	4	4	6	5	2	2	6	5	1	1	5	5	38.3333
997	Bolivia	2	2	2	1	2	2	2	2	2	2	2	1	18.3333
998	Bolivia	10	10	9	8	7	9	5	5	9	8	7	1	73.3333
999	Bolivia	4	4	4	4	4	4	5	4	4	4	5	5	42.5
1000	Bolivia	7	7	6	6	7	7	7	7	7	6	7	7	67.5
1001	Bolivia	3	3	3	3	3	3	3	3	3	3	3	5	31.6667
1002	Bolivia	3	1	3	3	4	3	5	4	3	4	4	3	33.3333
1003	Bolivia	10	10	10	8	10	10	8	10	10	10	10	4	91.6667
1004	Bolivia	10	10	10	10	10	10	10	10	1	10	10	10	92.5
1005	Bolivia	10	10	10	10	10	10	10	10	10	10	10	10	100
1006	Bolivia	8	3	8	9	10	10	4	9	10	2	4	10	72.5
1007	Bolivia	5	5	5	4	3	6	3	5	5	5	4	5	45.8333
1008	Bolivia	3	1	5	6	3	9	7	3	4	10	8	9	56.6667
1009	Bolivia	4	4	4	4	4	4	4	4	4	4	4	4	40
1010	Bolivia	1	2	9	2	1	1	3	7	0	2	0	2	25
1011	Bolivia	2	8	4	10	2	10	1	4	10	10	6	1	56.6667
1012	Bolivia	4	10	4	4	6	6	2	2	9	7	2	4	50
1013	Bolivia	5	7	7	10	6	7	7	7	7	7	10	7	72.5
1014	Bolivia	5	6	5	5	5	5	6	6	5	5	5	6	53.3333
1015	Bolivia	4	4	2	5	2	4	4	2	4	4	4	4	35.8333
1016	Bolivia	0	0	0	0	0	0	0	0	0	0	0	0	0
1017	Bolivia	10	10	10	10	10	10	10	10	10	10	10	10	100
1018	Bolivia	5	5	5	5	6	4	6	5	5	5	2	3	46.6667
1019	Bolivia	5	4	5	5	5	5	5	5	5	5	5	4	48.3333
1020	Bolivia	4	4	4	4	6	4	4	4	4	6	4	2	41.6667
1021	Bolivia	5	5	4	5	7	6	7	6	4	5	4	4	51.6667
1022	Bolivia	1	0	2	1	2	1	1	1	0	1	0	1	9.16667
1023	Bolivia	2	3	2	3	2	2	2	1	2	7	2	2	25
1024	Bolivia	4	3	3	5	4	2	3	2	3	3	4	4	33.3333
1025	Bolivia	5	5	5	5	5	5	5	5	5	5	5	5	50
1026	Bolivia	3	2	2	3	1	6	3	7	2	3	3	2	30.8333
1027	Bolivia	2	4	4	2	3	2	2	1	2	2	2	2	23.3333
1028	Bolivia	10	10	10	10	10	10	9	10	10	10	10	5	95
1029	Bolivia	5	6	4	5	6	4	4	6	3	5	5	2	45.8333
1030	Bolivia	4	5	4	6	6	2	4	9	8	10	1	4	52.5
1031	Bolivia	10	6	8	6	5	4	4	10	8	4	2	4	59.1667
1032	Bolivia	4	4	2	3	2	1	4	0	4	1	2	2	24.1667
1033	Bolivia	10	10	10	10	10	10	10	10	10	10	10	10	100
1034	Bolivia	2	1	10	6	2	1	8	10	1	2	8	6	47.5
1035	Bolivia	7	7	7	7	6	6	6	7	7	6	6	6	65
1036	Bolivia	5	5	7	5	6	4	7	7	3	4	3	5	50.8333
1037	Bolivia	6	5	6	2	6	5	4	5	4	5	6	4	48.3333
1038	Bolivia	4	2	2	4	2	1	1	1	3	1	2	2	20.8333
1039	Bolivia	4	2	4	2	2	3	1	1	4	2	0	0	20.8333
1040	Bolivia	8	8	8	8	8	8	8	8	8	8	8	10	81.6667
1041	Bolivia	5	4	3	3	4	5	6	6	3	5	8	6	48.3333
1042	Bolivia	1	1	3	1	4	8	5	6	2	4	0	2	30.8333
1043	Bolivia	8	8	8	8	8	8	8	8	8	8	8	8	80
1044	Bolivia	10	10	5	10	10	10	5	5	10	10	6	10	84.1667
1045	Bolivia	1	1	2	2	2	3	1	4	2	2	1	1	18.3333
1046	Bolivia	10	5	6	5	10	5	4	3	4	5	4	6	55.8333
1047	Bolivia	7	8	7	8	10	6	5	6	10	6	8	6	72.5
1048	Bolivia	10	10	10	8	5	2	10	10	10	6	10	8	82.5
1049	Bolivia	5	6	4	4	6	5	5	4	5	5	5	4	48.3333
1050	Bolivia	4	2	2	4	5	6	2	10	4	4	3	2	40
1051	Bolivia	0	8	4	1	3	1	2	3	1	10	6	4	35.8333
1052	Bolivia	3	3	6	5	3	4	5	6	3	3	6	5	43.3333
1053	Bolivia	5	5	10	10	10	10	10	10	5	5	10	5	79.1667
1054	Bolivia	6	6	1	3	7	5	1	3	5	5	2	2	38.3333
1055	Bolivia	1	1	2	1	1	1	2	4	1	2	1	2	15.8333
1056	Bolivia	10	10	10	10	10	10	5	10	10	10	10	10	95.8333
1057	Bolivia	1	6	3	5	2	2	3	3	5	3	2	4	32.5
1058	Bolivia	3	5	2	10	3	2	2	3	2	4	1	2	32.5
1059	Bolivia	5	6	5	4	5	5	4	4	5	5	5	5	48.3333
1060	Bolivia	7	3	5	8	6	4	6	5	5	4	6	5	53.3333
1061	Bolivia	3	5	3	3	4	6	3	2	3	5	2	3	35
1062	Bolivia	4	4	4	4	4	4	4	4	3	3	4	4	38.3333
1063	Bolivia	2	4	2	2	2	2	2	3	2	4	2	2	24.1667
1064	Bolivia	8	4	6	5	8	1	7	6	3	10	5	7	58.3333
1065	Bolivia	4	4	4	8	6	7	8	4	2	3	5	3	48.3333
1066	Bolivia	3	2	8	4	6	1	10	8	5	7	7	4	54.1667
1067	Bolivia	10	5	5	5	5	5	5	5	5	5	5	5	54.1667
1068	Bolivia	2	2	2	2	3	2	2	2	2	3	1	2	20.8333
1069	Bolivia	1	2	1	1	0	3	1	1	2	2	1	1	13.3333
1070	Bolivia	6	6	2	2	5	5	2	3	5	10	3	5	45
1071	Bolivia	3	2	8	3	2	2	4	5	3	7	4	2	37.5
1072	Bolivia	7	7	9	9	10	9	9	9	9	7	10	10	87.5
1073	Bolivia	5	5	5	5	5	5	5	5	5	5	5	5	50
1074	Bolivia	3	5	4	3	5	6	4	4	5	6	3	3	42.5
1075	Bolivia	10	8	8	4	10	10	10	6	8	10	4	4	76.6667
1076	Bolivia	9	10	8	9	10	9	10	9	10	10	8	9	92.5
1077	Bolivia	5	4	4	4	4	5	4	3	6	10	4	5	48.3333
1078	Bolivia	1	1	2	3	1	1	1	1	1	1	1	1	12.5
1079	Bolivia	1	1	1	1	1	1	1	1	1	1	1	1	10
1080	Bolivia	5	4	4	3	4	3	2	2	6	5	3	2	35.8333
1081	Bolivia	6	10	10	6	5	4	4	5	2	2	3	5	51.6667
1082	Bolivia	5	5	5	5	5	5	5	5	5	5	5	5	50
1083	Bolivia	3	4	4	3	4	3	5	5	1	3	3	5	35.8333
1084	Bolivia	5	6	6	7	6	6	6	8	7	5	7	8	64.1667
1085	Bolivia	4	8	7	8	7	7	6	8	6	6	6	5	65
1086	Bolivia	1	2	4	2	3	2	1	6	6	4	3	3	30.8333
1087	Bolivia	10	2	4	2	2	10	2	2	2	2	1	2	34.1667
1088	Bolivia	3	4	5	3	3	4	3	3	5	6	2	4	37.5
1089	Bolivia	2	2	1	1	2	2	2	2	2	2	3	1	18.3333
1090	Bolivia	8	8	8	8	8	8	8	8	8	8	8	8	80
1091	Bolivia	8	9	6	5	5	7	4	6	4	4	5	4	55.8333
1092	Bolivia	4	2	1	1	4	1	2	2	2	1	1	1	18.3333
1093	Bolivia	4	6	5	5	9	7	5	5	0	4	6	4	50
1094	Bolivia	4	4	4	4	4	4	4	4	4	4	4	4	40
1095	Bolivia	8	9	10	3	10	6	7	5	6	2	3	8	64.1667
1096	Bolivia	10	10	10	10	10	10	10	10	10	10	10	10	100
1097	Bolivia	5	5	4	4	4	5	5	5	4	5	5	5	46.6667
1098	Bolivia	9	5	6	4	4	7	6	5	3	5	4	4	51.6667
1099	Bolivia	1	3	2	3	3	2	3	3	3	1	3	3	25
1100	Bolivia	5	5	5	5	5	5	5	5	5	5	5	5	50
1101	Bolivia	10	10	10	10	10	10	10	10	10	10	10	10	100
1102	Bolivia	6	10	6	7	6	6	8	10	6	6	4	8	69.1667
1103	Bolivia	5	5	9	10	5	5	5	9	5	5	5	4	60
1104	Bolivia	1	1	1	1	1	1	2	2	1	1	1	1	11.6667
1105	Bolivia	5	5	5	5	5	5	5	5	5	5	5	5	50
1106	Bolivia	4	4	4	4	4	4	0	4	4	2	0	0	28.3333
1107	Bolivia	2	2	2	2	1	2	1	2	2	2	2	2	18.3333
1108	Bolivia	5	6	6	7	5	7	4	7	6	6	7	8	61.6667
1109	Bolivia	4	4	5	3	6	6	6	8	10	8	6	5	59.1667
1110	Bolivia	4	5	3	1	1	5	2	2	2	2	1	3	25.8333
1111	Bolivia	6	3	3	4	6	6	6	8	3	5	4	1	45.8333
1112	Bolivia	6	10	5	4	4	5	10	6	4	4	2	2	51.6667
1113	Bolivia	0	0	0	0	0	5	2	0	0	1	1	10	15.8333
1114	Bolivia	5	6	5	5	5	4	6	5	5	5	8	5	53.3333
1115	Bolivia	5	7	4	8	5	4	6	6	6	6	7	5	57.5
1116	Bolivia	1	2	2	3	0	2	4	1	2	0	2	1	16.6667
1117	Bolivia	0	6	4	6	4	7	0	1	4	1	10	3	38.3333
1118	Bolivia	9	9	9	9	10	9	9	9	9	9	9	9	90.8333
1119	Bolivia	10	8	5	4	4	8	6	7	6	6	2	7	60.8333
1120	Bolivia	5	4	5	4	3	5	2	4	4	4	5	4	40.8333
1121	Bolivia	5	5	5	5	5	5	5	5	5	5	5	5	50
1122	Bolivia	5	4	4	3	3	4	4	3	5	3	4	4	38.3333
1123	Bolivia	10	10	6	5	5	5	5	6	5	10	5	5	64.1667
1124	Bolivia	10	10	10	10	10	10	10	10	10	8	10	10	98.3333
1125	Bolivia	1	1	3	0	1	4	1	3	2	8	4	2	25
1126	Bolivia	5	5	3	4	5	5	5	4	5	5	5	5	46.6667
1127	Bolivia	10	10	10	8	10	10	10	10	10	10	10	8	96.6667
1128	Bolivia	4	3	4	6	8	7	4	6	8	2	8	6	55
1129	Bolivia	6	4	9	9	5	4	6	4	0	4	0	0	42.5
1130	Bolivia	9	9	4	7	8	6	6	9	7	7	8	8	73.3333
1131	Bolivia	4	5	2	4	4	5	4	2	3	3	4	4	36.6667
1132	Bolivia	4	4	4	4	4	4	4	4	4	4	4	4	40
1133	Bolivia	6	7	7	2	8	10	4	6	5	10	3	6	61.6667
1134	Bolivia	3	3	0	0	3	3	3	3	3	3	3	0	22.5
1135	Bolivia	1	5	5	6	4	4	6	7	2	3	4	6	44.1667
1136	Bolivia	5	5	5	5	4	6	6	5	6	5	4	3	49.1667
1137	Bolivia	3	4	4	4	2	2	1	3	3	3	2	1	26.6667
1138	Bolivia	6	6	2	4	5	4	4	2	3	4	4	4	40
1139	Bolivia	5	6	4	6	4	5	3	4	4	5	5	4	45.8333
1140	Bolivia	9	8	10	9	10	4	5	1	5	6	3	2	60
1141	Bolivia	4	5	4	6	5	4	10	4	4	6	4	5	50.8333
1142	Bolivia	4	4	6	10	3	6	10	6	3	4	8	5	57.5
1143	Bolivia	4	2	4	2	6	5	6	7	7	3	10	6	51.6667
1144	Bolivia	2	2	1	1	1	2	1	1	2	1	1	1	13.3333
1145	Bolivia	2	4	2	4	4	4	4	4	4	4	5	4	37.5
1146	Bolivia	2	3	3	3	3	1	2	0	2	0	4	2	20.8333
1147	Bolivia	6	1	8	10	5	4	7	10	3	2	4	2	51.6667
1148	Bolivia	10	10	10	10	10	10	10	10	10	10	10	10	100
1149	Bolivia	10	10	8	10	10	10	9	9	10	8	10	8	93.3333
1150	Bolivia	7	6	6	6	6	10	7	6	5	6	7	6	65
1151	Bolivia	4	4	3	2	4	5	6	4	4	4	4	2	38.3333
1152	Bolivia	9	4	6	2	10	1	8	8	3	8	0	4	52.5
1153	Bolivia	3	4	4	10	3	4	3	5	4	3	10	3	46.6667
1154	Bolivia	3	2	3	2	3	3	3	3	1	3	2	3	25.8333
1155	Bolivia	10	3	8	8	4	10	1	1	2	4	4	1	46.6667
1156	Bolivia	1	10	10	10	10	10	10	10	7	2	10	8	81.6667
1157	Bolivia	8	3	4	7	2	4	7	0	5	3	6	6	45.8333
1158	Bolivia	2	1	1	0	0	1	0	0	0	1	0	0	5
1159	Bolivia	6	10	1	0	6	4	2	5	2	10	7	3	46.6667
1160	Bolivia	6	5	5	5	5	5	10	8	10	3	5	10	64.1667
1161	Bolivia	3	5	2	4	3	2	4	4	4	4	4	4	35.8333
1162	Bolivia	10	6	7	8	10	4	10	6	7	9	10	7	78.3333
1163	Bolivia	8	6	2	2	6	4	2	2	4	8	4	4	43.3333
1164	Brazil	6	6	4	7	8	4	5	10	8	5	8	8	65.8333
1165	Brazil	1	1	2	3	1	1	1	1	2	3	1	1	15
1166	Brazil	2	1	1	0	1	1	1	1	1	3	2	0	11.6667
1167	Brazil	6	9	4	1	5	4	6	7	8	5	6	8	57.5
1168	Brazil	5	7	10	3	5	5	5	6	7	6	5	5	57.5
1169	Brazil	3	4	5	3	4	4	3	4	1	5	5	4	37.5
1170	Brazil	5	5	5	5	5	5	5	5	5	5	5	5	50
1171	Brazil	3	5	5	5	7	3	4	4	2	2	2	3	37.5
1172	Brazil	4	5	3	4	6	3	4	2	4	4	2	3	36.6667
1173	Brazil	1	1	1	1	3	4	3	5	2	3	2	2	23.3333
1174	Brazil	5	3	4	8	6	7	4	9	5	4	6	7	56.6667
1175	Brazil	1	4	10	2	2	6	1	4	5	2	9	3	40.8333
1176	Brazil	3	6	6	4	6	4	4	4	6	7	4	4	48.3333
1177	Brazil	4	4	4	4	4	5	3	3	4	4	4	4	39.1667
1178	Brazil	3	2	3	4	4	3	6	0	3	5	4	7	36.6667
1179	Brazil	3	3	3	3	3	3	3	2	2	2	2	3	26.6667
1180	Brazil	5	5	1	2	6	5	4	5	6	3	2	5	40.8333
1181	Brazil	4	4	4	4	4	2	5	5	3	4	5	5	40.8333
1182	Brazil	1	4	3	1	9	3	1	5	2	2	4	2	30.8333
1183	Brazil	1	2	1	2	1	1	2	1	2	2	2	2	15.8333
1184	Brazil	6	7	8	8	8	8	8	8	6	6	7	8	73.3333
1185	Brazil	4	3	5	2	5	2	3	7	4	4	3	5	39.1667
1186	Brazil	2	2	1	2	3	3	1	2	1	2	2	3	20
1187	Brazil	5	5	2	3	5	7	3	2	3	4	3	4	38.3333
1188	Brazil	4	4	2	5	5	4	6	3	4	4	5	4	41.6667
1189	Brazil	5	4	6	6	4	3	5	6	5	7	10	7	56.6667
1190	Brazil	10	7	3	7	1	1	9	4	1	3	8	0	45
1191	Brazil	2	4	4	4	3	4	5	2	2	2	2	4	31.6667
1192	Brazil	2	4	5	5	4	4	2	2	4	2	3	5	35
1193	Brazil	3	3	4	6	6	7	6	4	3	5	3	5	45.8333
1194	Brazil	6	6	8	5	5	5	5	5	5	6	8	7	59.1667
1195	Brazil	5	4	2	6	3	6	2	3	1	2	7	4	37.5
1196	Brazil	3	4	4	4	5	2	5	4	3	1	3	2	33.3333
1197	Brazil	4	4	4	4	4	4	4	4	4	4	4	4	40
1198	Brazil	2	2	3	3	3	3	3	3	0	1	0	2	20.8333
1199	Brazil	4	1	4	3	6	8	2	3	6	7	3	1	40
1200	Brazil	5	2	3	2	4	3	6	2	1	4	4	1	30.8333
1201	Brazil	1	3	2	3	4	3	2	3	2	4	3	1	25.8333
1202	Brazil	4	3	2	2	2	2	2	3	2	3	6	5	30
1203	Brazil	4	6	4	5	9	1	6	1	10	5	5	5	50.8333
1204	Brazil	4	3	2	3	4	5	5	3	4	4	5	3	37.5
1205	Brazil	10	10	10	10	10	10	10	10	10	10	10	10	100
1206	Brazil	10	10	5	5	10	10	5	5	10	10	5	5	75
1207	Brazil	2	1	2	3	4	3	2	3	2	4	2	1	24.1667
1208	Brazil	3	3	3	4	2	3	3	3	3	3	3	3	30
1209	Brazil	3	4	3	5	4	5	2	3	0	1	5	0	29.1667
1210	Brazil	1	1	1	1	1	1	1	1	1	1	1	1	10
1211	Brazil	9	10	3	2	3	4	3	3	2	10	3	3	45.8333
1212	Brazil	4	1	10	1	2	3	2	1	1	5	0	10	33.3333
1213	Brazil	10	3	3	3	5	5	3	1	2	2	1	6	36.6667
1214	Brazil	2	4	3	2	3	3	1	2	4	5	2	0	25.8333
1215	Brazil	7	7	7	7	7	7	7	7	7	7	7	7	70
1216	Brazil	4	3	9	10	7	2	8	3	2	1	10	3	51.6667
1217	Brazil	3	3	2	3	3	3	2	1	3	0	1	2	21.6667
1218	Brazil	2	2	2	2	2	2	2	2	2	2	1	2	19.1667
1219	Brazil	4	2	1	2	2	2	2	0	2	1	0	1	15.8333
1220	Brazil	1	5	6	3	2	4	2	2	2	2	1	2	26.6667
1221	Brazil	1	1	1	2	1	1	1	1	1	1	1	1	10.8333
1222	Brazil	5	7	4	4	6	6	4	4	4	5	4	3	46.6667
1223	Brazil	10	10	10	10	10	10	10	10	10	10	5	5	91.6667
1224	Brazil	5	5	5	5	5	5	5	5	5	5	5	5	50
1225	Brazil	4	4	2	2	2	3	5	3	1	1	1	1	24.1667
1226	Brazil	1	0	0	0	1	0	2	1	1	0	1	0	5.83333
1227	Brazil	0	0	0	0	6	2	10	5	2	5	5	5	33.3333
1228	Brazil	2	2	2	2	2	2	2	2	2	2	2	2	20
1229	Brazil	3	3	2	2	2	2	1	1	2	2	2	2	20
1230	Brazil	0	0	0	0	0	0	0	0	0	0	0	0	0
1231	Brazil	3	3	2	2	1	4	2	3	1	3	1	1	21.6667
1232	Brazil	4	3	1	2	3	3	3	3	4	4	2	3	29.1667
1233	Brazil	4	2	3	4	4	2	6	4	2	2	4	6	35.8333
1234	Brazil	2	2	2	2	2	2	3	2	3	1	5	2	23.3333
1235	Brazil	4	5	1	2	1	4	1	1	3	2	0	1	20.8333
1236	Brazil	2	2	2	1	2	2	2	4	3	2	1	6	24.1667
1237	Brazil	2	3	2	3	5	4	10	8	1	3	4	7	43.3333
1238	Brazil	5	5	5	5	5	5	5	5	5	5	5	5	50
1239	Brazil	4	2	0	2	2	4	2	2	2	2	1	1	20
1240	Brazil	5	5	5	5	5	5	5	4	5	5	5	5	49.1667
1241	Brazil	5	10	6	4	5	4	8	4	5	8	7	5	59.1667
1242	Brazil	5	3	4	4	4	4	4	4	3	4	3	3	37.5
1243	Brazil	5	5	5	5	5	5	5	5	5	5	5	5	50
1244	Brazil	3	4	3	4	5	4	5	3	4	3	4	4	38.3333
1245	Brazil	7	5	7	4	1	2	3	2	2	1	4	3	34.1667
1246	Brazil	3	4	3	3	4	4	2	3	4	3	3	4	33.3333
1247	Brazil	5	5	5	5	5	5	5	5	5	5	5	5	50
1248	Brazil	8	8	10	9	9	10	6	6	8	10	1	7	76.6667
1249	Brazil	4	4	1	3	1	4	1	4	4	4	1	1	26.6667
1250	Brazil	5	4	1	2	5	5	3	2	4	5	4	2	35
1251	Brazil	7	5	5	8	4	5	4	5	7	8	6	6	58.3333
1252	Brazil	0	0	5	5	4	2	4	3	5	2	3	2	29.1667
1253	Brazil	2	2	2	1	3	1	3	2	2	2	2	2	20
1254	Brazil	3	2	2	4	3	0	3	3	0	2	2	2	21.6667
1255	Brazil	7	7	3	3	5	5	2	3	2	2	3	3	37.5
1256	Brazil	10	10	10	10	10	10	10	10	10	10	10	10	100
1257	Brazil	1	6	8	4	10	10	10	10	10	1	10	9	74.1667
1258	Brazil	5	4	4	5	4	0	3	2	3	2	1	4	30.8333
1259	Brazil	2	2	2	2	2	2	2	2	2	2	2	1	19.1667
1260	Brazil	5	5	5	5	5	5	6	5	5	5	4	3	48.3333
1261	Brazil	2	1	4	4	6	8	9	5	3	1	4	6	44.1667
1262	Brazil	5	5	5	5	6	5	5	3	5	4	4	4	46.6667
1263	Brazil	4	5	3	3	4	4	3	4	4	4	2	3	35.8333
1264	Brazil	2	3	3	2	2	2	2	2	2	1	1	3	20.8333
1265	Brazil	4	7	4	3	9	4	5	5	7	3	9	8	56.6667
1266	Brazil	5	6	7	7	7	7	6	7	6	6	9	7	66.6667
1267	Brazil	1	0	4	2	2	2	3	2	2	3	3	1	20.8333
1268	Brazil	4	4	3	3	3	3	3	3	2	3	2	2	29.1667
1269	Brazil	4	6	3	4	9	4	3	2	5	7	2	2	42.5
1270	Brazil	2	3	2	3	2	4	1	3	1	5	2	1	24.1667
1271	Brazil	7	6	2	2	6	3	6	8	5	1	6	3	45.8333
1272	Brazil	3	3	3	3	3	3	3	3	3	3	3	3	30
1273	Brazil	5	5	5	2	5	2	10	5	2	2	5	2	41.6667
1274	Brazil	2	9	2	8	4	7	2	6	5	3	4	10	51.6667
1275	Brazil	1	2	1	3	3	4	4	5	2	5	2	1	27.5
1276	Brazil	9	10	5	5	10	7	10	5	10	10	10	5	80
1277	Brazil	3	4	2	2	4	6	4	4	4	3	3	4	35.8333
1278	Brazil	5	2	3	4	7	8	5	6	6	6	5	4	50.8333
1279	Brazil	5	7	6	7	7	8	5	8	6	8	9	7	69.1667
1280	Brazil	4	4	3	3	4	4	4	5	4	5	4	5	40.8333
1281	Brazil	5	5	5	5	5	5	5	5	5	5	5	5	50
1282	Brazil	5	5	6	3	3	5	4	2	4	4	3	5	40.8333
1283	Brazil	5	2	2	2	1	1	2	0	3	4	1	3	21.6667
1284	Brazil	2	0	1	1	1	1	2	1	1	1	0	0	9.16667
1285	Brazil	5	5	5	6	4	3	4	4	3	8	5	4	46.6667
1286	Brazil	10	10	4	4	10	10	7	9	10	10	6	5	79.1667
1287	Brazil	2	6	2	8	10	7	5	6	6	9	4	5	58.3333
1288	Brazil	3	4	3	10	5	6	5	1	5	2	2	5	42.5
1289	Brazil	2	2	2	2	2	2	3	2	2	2	3	2	21.6667
1290	Brazil	10	10	9	2	0	10	3	2	10	10	3	3	60
1291	Brazil	1	1	1	1	1	1	1	1	1	1	1	1	10
1292	Brazil	5	2	5	2	4	3	4	3	4	3	4	4	35.8333
1293	Brazil	10	8	7	4	7	9	3	8	9	8	5	7	70.8333
1294	Brazil	3	1	2	3	2	3	4	4	3	4	2	5	30
1295	Brazil	5	1	3	4	6	1	3	5	6	2	10	6	43.3333
1296	Brazil	5	2	6	6	0	1	1	7	1	2	2	6	32.5
1297	Brazil	4	4	4	2	5	4	3	2	8	5	4	2	39.1667
1298	Brazil	4	4	3	5	7	6	4	1	5	3	4	3	40.8333
1299	Brazil	5	8	4	5	5	8	10	7	4	3	9	9	64.1667
1300	Brazil	1	1	1	1	0	1	1	1	2	0	2	0	9.16667
1301	Brazil	3	4	2	3	3	1	4	4	5	2	1	1	27.5
1302	Brazil	7	7	8	8	8	8	8	8	7	7	8	8	76.6667
1303	Brazil	10	10	10	10	10	10	10	10	10	10	10	10	100
1304	Brazil	9	8	7	7	5	7	6	5	4	6	4	5	60.8333
1305	Brazil	1	1	0	0	1	3	1	1	1	3	1	1	11.6667
1306	Brazil	2	2	2	3	2	2	4	2	4	2	3	2	25
1307	Brazil	1	6	1	2	2	4	4	2	1	2	3	0	23.3333
1308	Brazil	3	8	2	0	4	6	0	1	1	4	1	1	25.8333
1309	Brazil	0	1	10	5	0	0	1	2	4	2	0	1	21.6667
1310	Brazil	8	8	8	8	9	9	8	9	9	10	9	9	86.6667
1311	Brazil	3	2	3	0	1	3	2	3	2	2	4	2	22.5
1312	Brazil	3	2	1	2	4	3	3	3	3	2	2	2	25
1313	Brazil	10	10	8	10	10	10	10	10	10	10	3	10	92.5
1314	Brazil	5	5	6	3	4	5	5	5	5	5	4	5	47.5
1315	Brazil	4	1	3	6	0	2	2	4	1	2	3	3	25.8333
1316	Brazil	4	4	4	4	4	4	4	4	4	4	4	4	40
1317	Brazil	5	5	5	5	4	4	4	4	4	5	3	5	44.1667
1318	Brazil	5	5	5	5	5	6	5	5	5	5	5	5	50.8333
1319	Brazil	4	4	4	4	4	4	4	4	4	4	4	4	40
1320	Brazil	5	5	5	5	5	5	5	5	5	5	5	5	50
1321	Brazil	5	5	5	5	5	5	5	5	5	5	5	5	50
1322	Brazil	5	7	3	6	2	5	4	6	3	5	5	7	48.3333
1323	Brazil	5	4	5	6	2	6	2	2	5	4	3	5	40.8333
1324	Brazil	1	2	0	1	3	0	2	2	2	1	2	1	14.1667
1325	Brazil	5	6	4	6	5	5	7	5	5	6	4	7	54.1667
1326	Brazil	2	2	2	2	2	2	2	2	2	2	2	2	20
1327	Brazil	3	3	2	2	3	2	3	2	3	1	1	2	22.5
1328	Brazil	5	3	7	5	5	5	7	5	4	5	0	9	50
1329	Brazil	4	4	4	4	4	4	4	4	4	4	4	4	40
1330	Brazil	9	7	9	4	9	8	3	7	8	3	6	5	65
1331	Brazil	3	3	3	3	3	3	3	3	2	2	2	2	26.6667
1332	Brazil	5	5	5	10	5	5	10	10	5	5	10	10	70.8333
1333	Brazil	2	3	1	4	2	2	5	2	3	5	2	2	27.5
1334	Brazil	4	5	2	0	3	2	2	0	3	4	5	4	28.3333
1335	Brazil	1	1	2	5	8	1	1	5	2	3	3	4	30
1336	Brazil	3	2	3	2	3	3	3	3	2	4	2	2	26.6667
1337	Brazil	1	1	0	0	4	7	2	2	5	7	3	5	30.8333
1338	Brazil	3	1	2	2	1	8	2	4	4	3	4	5	32.5
1339	Brazil	7	6	8	9	6	8	10	8	8	5	6	7	73.3333
1340	Brazil	5	5	10	8	3	5	10	4	3	4	3	2	51.6667
1341	Brazil	10	10	10	10	10	10	8	10	9	8	9	10	95
1342	Brazil	1	5	8	0	10	8	2	2	2	5	3	3	40.8333
1343	Brazil	0	1	3	4	4	3	3	7	2	1	7	3	31.6667
1344	Brazil	4	5	4	4	6	4	7	5	5	5	5	5	49.1667
1345	Brazil	4	4	4	3	5	5	5	5	5	4	5	5	45
1346	Brazil	5	5	5	4	4	4	5	4	5	4	5	3	44.1667
1347	Brazil	10	10	10	10	10	10	10	10	7	7	10	10	95
1348	Brazil	2	2	5	1	1	4	2	3	3	2	3	2	25
1349	Brazil	4	5	3	2	7	6	4	5	5	5	6	7	49.1667
1350	Brazil	4	6	2	1	5	4	2	2	3	2	6	3	33.3333
1351	Brazil	5	1	5	4	3	1	5	6	3	2	5	10	41.6667
1352	Brazil	6	4	6	5	5	6	5	5	5	4	4	6	50.8333
1353	Brazil	10	10	10	10	10	10	10	10	10	10	10	10	100
1354	Brazil	5	4	3	2	0	3	1	1	0	6	0	2	22.5
1355	Brazil	3	3	5	3	4	3	3	2	3	3	3	3	31.6667
1356	Brazil	7	5	8	7	5	5	7	8	4	5	2	1	53.3333
1357	Brazil	3	2	4	2	3	2	2	2	2	3	3	2	25
1358	Brazil	10	4	4	3	5	3	2	5	0	1	4	2	35.8333
1359	Brazil	5	5	6	7	5	6	4	9	7	3	4	5	55
1360	Brazil	1	2	7	4	3	2	6	5	4	2	5	4	37.5
1361	Brazil	6	5	0	1	4	4	3	1	2	1	2	4	27.5
1362	Brazil	7	5	2	10	3	2	0	5	4	5	3	4	41.6667
1363	Brazil	6	4	3	1	2	9	1	6	2	5	2	4	37.5
1364	Brazil	2	1	2	2	1	1	2	3	3	2	1	3	19.1667
1365	Brazil	4	6	1	5	6	4	6	3	2	5	4	1	39.1667
1366	Brazil	3	3	1	1	2	2	2	3	3	2	1	2	20.8333
1367	Brazil	3	3	2	2	3	3	3	3	3	2	3	3	27.5
1368	Brazil	3	4	4	7	2	3	5	3	1	3	6	4	37.5
1369	Brazil	4	0	1	2	3	2	2	3	0	0	3	3	19.1667
1370	Brazil	4	5	4	4	4	4	4	4	3	3	4	3	38.3333
1371	Brazil	3	6	6	7	4	7	6	6	4	7	6	6	56.6667
1372	Brazil	5	5	6	5	5	5	5	6	5	4	4	6	50.8333
1373	Brazil	2	6	3	2	8	7	3	5	3	7	5	4	45.8333
1374	Brazil	5	10	6	6	4	6	6	6	4	4	2	6	54.1667
1375	Brazil	4	4	5	5	2	4	5	4	6	5	4	3	42.5
1376	Brazil	6	5	6	5	3	2	3	2	4	2	4	2	36.6667
1377	Brazil	3	3	4	3	3	3	3	4	3	3	4	4	33.3333
1378	Brazil	1	2	0	2	2	0	1	1	2	1	1	2	12.5
1379	Brazil	4	2	5	3	7	2	4	5	5	6	3	8	45
1380	Brazil	9	10	10	9	8	8	9	10	9	10	9	7	90
1381	Brazil	3	3	3	2	3	3	1	1	3	4	2	1	24.1667
1382	Brazil	4	3	2	7	4	3	5	3	5	3	5	4	40
1383	Brazil	1	1	1	1	1	1	1	1	1	1	1	1	10
1384	Brazil	4	7	3	3	4	9	1	4	3	6	8	2	45
1385	Brazil	3	3	2	2	5	3	5	2	3	1	4	2	29.1667
1386	Brazil	5	6	4	6	3	3	7	9	4	2	3	6	48.3333
1387	Brazil	8	5	2	9	7	3	3	6	2	8	4	8	54.1667
1388	Brazil	4	3	3	2	1	1	1	3	3	5	6	5	30.8333
1389	Brazil	10	5	10	10	5	5	10	10	5	10	10	10	83.3333
1390	Brazil	2	1	2	2	2	2	3	3	2	2	3	2	21.6667
1391	Brazil	10	10	10	10	3	10	10	10	5	5	10	10	85.8333
1392	Brazil	4	3	3	3	2	3	5	4	2	2	5	2	31.6667
1393	Brazil	1	2	2	1	2	2	0	2	3	0	3	1	15.8333
1394	Brazil	1	4	3	5	2	3	1	2	4	0	1	3	24.1667
1395	Brazil	1	4	4	4	2	2	1	2	1	2	2	3	23.3333
1396	Brazil	4	2	2	3	3	1	3	4	3	2	1	3	25.8333
1397	Brazil	4	6	4	2	4	4	3	5	4	3	2	3	36.6667
1398	Brazil	1	1	1	1	3	1	3	1	1	1	1	1	13.3333
1399	Brazil	4	9	9	10	2	5	9	1	7	6	5	2	57.5
1400	Brazil	5	10	3	4	5	5	5	3	10	5	4	2	50.8333
1401	Brazil	10	3	0	2	8	9	2	3	6	2	5	1	42.5
1402	Brazil	5	10	10	10	10	5	5	5	2	5	5	10	68.3333
1403	Brazil	0	0	0	1	0	0	0	0	0	0	0	0	0.833333
1404	Brazil	3	3	4	1	2	2	2	2	1	3	3	1	22.5
1405	Brazil	2	4	3	1	2	3	4	5	1	4	3	1	27.5
1406	Brazil	2	2	1	1	2	3	1	1	2	2	1	1	15.8333
1407	Brazil	1	3	2	2	3	2	1	3	0	1	1	0	15.8333
1408	Brazil	4	4	4	4	4	4	4	4	4	4	4	4	40
1409	Brazil	3	3	3	3	4	3	3	4	3	3	3	3	31.6667
1410	Brazil	5	2	2	1	0	1	1	2	1	3	2	1	17.5
1411	Brazil	3	4	7	6	4	4	5	3	5	5	5	6	47.5
1412	Brazil	2	3	8	2	3	1	1	10	4	2	5	9	41.6667
1413	Brazil	10	10	10	4	1	8	1	4	9	6	10	1	61.6667
1414	Brazil	2	3	3	2	2	4	5	4	4	3	4	3	32.5
1415	Brazil	6	6	5	6	5	5	7	5	4	7	4	6	55
1416	Brazil	5	6	3	3	6	5	3	4	5	4	4	4	43.3333
1417	Brazil	1	1	1	0	1	2	3	2	1	2	2	1	14.1667
1418	Brazil	10	8	9	7	3	5	3	10	1	3	1	1	50.8333
1419	Brazil	5	5	5	5	5	5	5	5	5	5	5	6	50.8333
1420	Brazil	1	2	1	1	1	2	2	1	2	2	2	2	15.8333
1421	Brazil	2	6	7	7	2	2	3	3	3	2	3	4	36.6667
1422	Brazil	2	2	3	2	2	2	1	2	2	2	2	2	20
1423	Brazil	2	3	3	2	2	2	2	3	2	2	4	3	25
1424	Brazil	2	1	1	0	3	2	1	0	2	0	1	0	10.8333
1425	Brazil	5	3	7	9	5	4	7	7	6	6	9	9	64.1667
1426	Brazil	4	3	2	4	3	3	3	5	4	4	3	4	35
1427	Brazil	5	5	5	5	5	5	5	5	5	5	5	5	50
1428	Brazil	9	2	1	1	6	5	1	1	1	1	1	1	25
1429	Brazil	1	2	2	2	2	2	1	2	3	3	1	1	18.3333
1430	Brazil	0	0	1	0	0	1	1	1	2	0	1	2	7.5
1431	Brazil	4	4	1	3	4	1	2	2	2	1	1	1	21.6667
1432	Brazil	1	6	5	5	8	7	5	5	10	9	5	5	59.1667
1433	Brazil	1	1	0	1	1	0	0	1	0	0	1	2	6.66667
1434	Brazil	1	2	1	2	10	1	1	2	2	4	10	4	33.3333
1435	Brazil	2	1	2	2	1	3	3	3	2	2	1	2	20
1436	Brazil	2	4	5	3	6	4	4	6	2	5	3	2	38.3333
1437	Brazil	7	4	2	4	6	5	1	2	5	4	2	3	37.5
1438	Brazil	1	1	1	1	1	1	1	1	1	1	1	1	10
1439	Brazil	5	3	5	5	5	5	5	5	3	5	5	5	46.6667
1440	Brazil	5	5	5	5	5	5	5	5	5	5	5	5	50
1441	Brazil	3	1	6	5	1	1	1	2	1	1	2	3	22.5
1442	Brazil	5	1	1	1	1	1	3	1	3	1	1	2	17.5
1443	Brazil	3	2	3	5	3	1	4	3	3	2	4	3	30
1444	Brazil	1	1	1	1	2	2	2	2	1	2	1	2	15
1445	Brazil	4	6	8	6	2	3	4	6	1	3	8	1	43.3333
1446	Brazil	2	2	3	2	2	1	3	3	1	1	3	2	20.8333
1447	Brazil	5	6	6	5	6	7	5	4	6	5	5	6	55
1448	Brazil	3	6	1	6	5	6	6	4	9	8	2	2	48.3333
1449	Brazil	2	3	1	3	4	2	5	4	2	2	2	5	29.1667
1450	Brazil	10	10	10	10	10	10	10	10	10	10	10	10	100
1451	Brazil	7	10	7	5	8	7	5	6	6	8	5	4	65
1452	Brazil	7	5	5	5	5	6	6	6	6	6	6	7	58.3333
1453	Brazil	2	4	1	2	2	1	1	1	2	2	1	1	16.6667
1454	Brazil	2	2	3	4	2	2	2	1	1	1	1	1	18.3333
1455	Brazil	9	10	8	10	5	5	5	1	5	5	5	5	60.8333
1456	Brazil	5	9	7	5	6	8	9	7	7	9	5	1	65
1457	Brazil	3	2	2	7	1	0	3	1	0	1	1	2	19.1667
1458	Brazil	4	5	4	3	3	3	4	3	4	3	3	5	36.6667
1459	Brazil	7	5	8	3	6	3	7	6	4	4	5	7	54.1667
1460	Brazil	8	6	7	7	5	8	8	10	5	5	7	8	70
1461	Brazil	5	6	7	6	7	7	4	8	6	3	5	6	58.3333
1462	Brazil	1	1	1	1	1	1	1	1	1	1	1	1	10
1463	Brazil	6	7	3	7	2	10	10	10	2	4	6	2	57.5
1464	Brazil	5	5	4	5	4	5	5	3	3	3	4	3	40.8333
1465	Brazil	3	3	2	2	3	3	2	2	2	2	2	2	23.3333
1466	Brazil	2	3	2	2	3	2	3	1	2	1	1	3	20.8333
1467	Brazil	4	4	4	4	4	3	4	4	4	4	4	4	39.1667
1468	Brazil	10	6	6	9	9	7	7	6	4	6	8	7	70.8333
1469	Brazil	6	9	8	9	7	8	6	5	8	7	8	9	75
1470	Brazil	4	2	3	2	5	7	5	6	8	2	5	8	47.5
1471	Brazil	7	10	2	3	6	10	5	8	8	9	7	6	67.5
1472	Brazil	9	10	5	10	8	5	4	6	9	10	1	5	68.3333
1473	Brazil	2	4	5	5	2	2	5	5	4	4	5	5	40
1474	Brazil	2	0	2	3	3	4	3	2	5	4	4	4	30
1475	Brazil	0	1	1	0	0	1	0	0	1	1	0	1	5
1476	Brazil	1	5	1	6	1	3	0	5	3	1	0	2	23.3333
1477	Brazil	7	1	2	5	5	3	3	4	3	6	7	1	39.1667
1478	Brazil	2	2	4	3	2	4	7	8	5	4	3	4	40
1479	Brazil	3	3	3	3	4	3	3	3	3	3	3	3	30.8333
1480	Brazil	1	1	1	1	1	2	1	1	1	1	1	1	10.8333
1481	Brazil	6	8	8	5	5	5	5	8	5	5	5	5	58.3333
1482	Brazil	4	4	4	5	4	2	4	3	2	3	4	3	35
1483	Brazil	1	5	1	10	7	4	8	1	9	4	10	6	55
1484	Brazil	2	1	2	3	2	2	1	2	3	2	1	3	20
1485	Brazil	5	5	6	6	5	5	5	7	5	5	5	5	53.3333
1486	Brazil	2	1	2	3	2	2	3	2	2	1	2	3	20.8333
1487	Brazil	5	5	5	5	5	5	5	4	6	5	4	5	49.1667
1488	Brazil	4	2	1	2	1	3	3	4	4	1	4	1	25
1489	Brazil	7	10	9	10	9	10	10	10	1	10	10	10	88.3333
1490	Brazil	8	10	5	9	8	6	10	7	10	10	10	9	85
1491	Brazil	2	1	0	0	1	2	0	0	1	2	1	0	8.33333
1492	Brazil	5	5	5	5	5	5	5	5	5	5	5	5	50
1493	Brazil	4	4	4	4	4	4	4	4	4	4	4	4	40
1494	Brazil	3	10	1	6	6	5	4	10	4	5	4	7	54.1667
1495	Brazil	1	1	10	6	5	4	7	6	3	2	8	9	51.6667
1496	Brazil	2	2	7	6	5	2	5	3	4	3	2	4	37.5
1497	Brazil	5	5	5	5	5	5	5	5	5	5	5	5	50
1498	Brazil	5	3	3	4	4	5	3	3	2	5	2	2	34.1667
1499	Brazil	1	1	0	2	0	4	1	2	2	2	1	3	15.8333
1500	Brazil	0	1	0	0	0	1	0	1	0	0	0	0	2.5
1501	Brazil	1	1	1	1	0	0	0	0	0	0	1	1	5
1502	Brazil	5	3	8	10	2	3	3	3	6	4	3	4	45
1503	Brazil	5	6	7	2	6	7	8	5	5	4	6	8	57.5
1504	Brazil	8	9	10	4	5	7	5	6	9	2	6	2	60.8333
1505	Brazil	3	4	4	3	3	3	3	4	3	3	3	3	32.5
1506	Brazil	5	4	5	5	5	4	4	4	5	5	5	6	47.5
1507	Brazil	1	1	1	1	1	1	1	1	1	1	1	1	10
1508	Brazil	5	4	8	4	6	8	6	6	7	3	7	5	57.5
1509	Brazil	2	4	2	3	2	2	1	2	3	2	4	1	23.3333
1510	Brazil	1	1	1	1	1	1	1	3	1	1	2	2	13.3333
1511	Brazil	4	5	5	5	5	5	5	5	5	5	5	5	49.1667
1512	Brazil	5	5	5	5	5	5	5	5	5	5	5	5	50
1513	Brazil	7	5	8	5	5	5	9	7	5	5	5	5	59.1667
1514	Brazil	3	3	3	4	4	4	4	2	3	3	3	3	32.5
1515	Brazil	3	4	3	3	2	2	2	1	3	2	4	4	27.5
1516	Brazil	3	2	0	1	1	2	0	0	2	0	1	0	10
1517	Brazil	3	3	3	3	3	3	3	3	3	2	3	3	29.1667
1518	Brazil	3	2	2	3	5	4	1	2	5	2	4	5	31.6667
1519	Brazil	3	2	2	2	2	1	3	2	1	2	1	1	18.3333
1520	Brazil	6	5	6	5	7	8	4	4	6	7	7	5	58.3333
1521	Brazil	3	4	3	4	2	2	3	4	3	3	2	5	31.6667
1522	Brazil	10	10	10	10	10	10	10	10	10	10	10	10	100
1523	Brazil	4	5	2	3	2	4	2	4	3	3	5	6	35.8333
1524	Brazil	2	2	3	1	3	1	4	3	1	4	1	3	23.3333
1525	Brazil	2	2	2	1	2	2	2	3	2	3	2	3	21.6667
1526	Brazil	1	1	0	0	1	1	0	0	1	1	1	0	5.83333
1527	Brazil	2	5	2	2	10	10	10	10	10	5	10	10	71.6667
1528	Brazil	1	1	4	4	5	2	4	4	2	3	0	4	28.3333
1529	Brazil	1	1	1	2	2	2	1	2	1	1	1	1	13.3333
1530	Brazil	4	5	4	3	5	4	5	3	4	3	2	2	36.6667
1531	Brazil	2	2	5	5	3	5	4	6	4	4	2	1	35.8333
1532	Brazil	1	2	8	6	8	8	4	4	5	6	4	2	48.3333
1533	Brazil	5	4	4	6	6	1	6	2	4	3	7	4	43.3333
1534	Brazil	10	10	10	6	10	10	6	5	7	6	10	5	79.1667
1535	Brazil	2	1	0	2	5	5	2	3	4	6	0	1	25.8333
1536	Brazil	3	5	2	4	4	4	6	3	6	2	2	5	38.3333
1537	Brazil	5	2	3	2	2	4	1	3	4	2	4	5	30.8333
1538	Brazil	0	1	0	0	0	1	0	1	0	0	0	1	3.33333
1539	Brazil	2	2	0	3	1	3	2	2	1	3	2	0	17.5
1540	Brazil	1	1	1	1	1	1	1	1	1	1	1	1	10
1541	Brazil	4	3	5	2	3	3	3	4	2	2	5	3	32.5
1542	Brazil	0	0	0	1	0	0	1	2	1	0	0	0	4.16667
1543	Brazil	3	2	1	1	3	2	2	1	0	1	1	1	15
1544	Brazil	5	6	5	8	8	7	7	8	6	4	5	2	59.1667
1545	Brazil	1	3	3	10	3	1	2	4	4	4	5	5	37.5
1546	Brazil	6	5	4	4	5	6	5	5	5	6	5	3	49.1667
1547	Brazil	4	1	7	7	5	3	5	5	2	1	4	5	40.8333
1548	Brazil	3	4	5	3	2	4	2	3	4	3	4	4	34.1667
1549	Brazil	4	9	10	7	5	3	8	9	6	8	9	3	67.5
1550	Brazil	2	3	2	1	2	2	2	1	1	3	1	0	16.6667
1551	Brazil	4	5	4	6	1	1	5	2	2	2	1	1	28.3333
1552	Brazil	5	5	3	8	3	6	3	10	6	3	4	5	50.8333
1553	Brazil	5	1	4	4	4	3	6	9	4	6	2	6	45
1554	Brazil	10	10	10	10	10	10	10	10	10	10	10	10	100
1555	Brazil	3	2	2	2	2	3	3	1	3	3	2	2	23.3333
1556	Brazil	2	1	0	0	2	0	1	1	1	1	0	1	8.33333
1557	Brazil	3	2	3	2	3	3	2	3	2	3	2	2	25
1558	Brazil	6	3	8	10	4	8	7	6	7	5	5	7	63.3333
1559	Brazil	10	10	10	4	4	5	4	3	6	4	5	5	58.3333
1560	Brazil	8	4	6	3	6	9	8	1	7	5	4	7	56.6667
1561	Brazil	2	2	2	2	2	2	2	2	2	2	2	2	20
1562	Brazil	4	4	4	4	3	3	3	3	2	2	2	2	30
1563	Brazil	3	4	5	5	4	3	4	4	6	4	5	5	43.3333
1564	Brazil	2	2	2	2	4	2	3	1	3	3	3	3	25
1565	Brazil	5	10	5	5	2	3	4	5	7	5	7	8	55
1566	Brazil	10	10	10	10	10	10	10	10	9	10	10	10	99.1667
1567	Brazil	2	2	2	1	2	1	2	3	2	1	2	1	17.5
1568	Brazil	0	0	0	0	1	2	0	0	0	1	0	1	4.16667
1569	Brazil	1	2	2	3	2	1	4	5	2	2	3	3	25
1570	Brazil	4	4	3	3	3	3	3	3	3	3	3	3	31.6667
1571	Brazil	1	1	1	1	1	1	1	1	1	1	1	1	10
1572	Brazil	4	3	3	4	1	1	1	3	1	1	1	2	20.8333
1573	Brazil	4	5	10	4	1	4	10	8	2	3	7	7	54.1667
1574	Brazil	0	1	0	0	1	0	0	1	2	0	1	2	6.66667
1575	Brazil	8	9	3	1	7	3	2	1	7	8	1	3	44.1667
1576	Brazil	10	10	10	10	10	10	10	10	10	10	10	10	100
1577	Brazil	0	0	1	2	1	0	1	1	1	0	0	1	6.66667
1578	Brazil	7	8	4	7	8	7	3	8	8	6	5	6	64.1667
1579	Brazil	4	4	3	1	3	3	2	2	1	2	0	1	21.6667
1580	Brazil	5	7	3	5	4	7	4	5	4	6	3	6	49.1667
1581	Brazil	2	1	2	2	2	2	1	1	2	2	2	2	17.5
1582	Brazil	1	0	0	2	1	1	2	1	1	1	1	1	10
1583	Brazil	2	1	1	3	5	4	3	3	6	6	2	2	31.6667
1584	Brazil	8	5	4	4	7	7	6	5	6	6	8	7	60.8333
1585	Brazil	3	2	1	3	4	3	3	4	2	1	3	2	25.8333
1586	Brazil	3	3	3	4	3	3	3	3	3	3	3	3	30.8333
1587	Brazil	4	4	7	7	4	7	7	8	4	3	7	4	55
1588	Brazil	0	0	0	0	0	0	0	0	0	0	0	0	0
1589	Brazil	3	4	6	6	4	3	4	3	3	4	2	3	37.5
1590	Brazil	2	5	3	4	2	3	6	4	2	3	5	3	35
1591	Brazil	1	1	1	1	0	0	0	1	2	2	2	2	10.8333
1592	Brazil	3	5	1	4	4	3	1	2	2	4	1	3	27.5
1593	Brazil	3	2	2	3	3	2	2	2	2	2	2	2	22.5
1594	Brazil	1	1	8	2	2	1	4	4	1	1	7	1	27.5
1595	Brazil	1	5	1	1	10	5	1	5	5	7	4	10	45.8333
1596	Brazil	5	3	3	1	7	4	3	4	4	5	4	2	37.5
1597	Brazil	5	5	7	7	3	4	7	5	6	3	5	4	50.8333
1598	Brazil	3	6	9	5	4	7	6	10	1	8	7	4	58.3333
1599	Brazil	1	1	1	1	1	1	1	1	1	1	1	1	10
1600	Brazil	4	4	4	4	7	6	5	6	4	4	4	4	46.6667
1601	Brazil	1	1	1	1	1	1	1	1	1	1	1	1	10
1602	Brazil	0	0	0	0	6	2	8	5	5	5	4	0	29.1667
1603	Brazil	5	3	6	4	4	2	6	1	3	3	1	2	33.3333
1604	Brazil	10	5	10	2	5	5	4	6	5	5	5	10	60
1605	Brazil	5	5	5	5	5	5	5	5	5	3	5	5	48.3333
1606	Brazil	4	4	4	4	4	3	4	3	4	4	4	4	38.3333
1607	Brazil	5	5	5	5	4	4	3	4	2	2	4	4	39.1667
1608	Brazil	1	2	1	3	4	2	1	1	2	3	2	2	20
1609	Brazil	4	2	3	2	4	1	2	2	2	2	4	2	25
1610	Brazil	7	9	3	5	0	8	2	10	4	6	2	3	49.1667
1611	Brazil	2	1	2	1	2	1	1	0	1	3	0	3	14.1667
1612	Brazil	2	5	4	4	1	5	5	4	3	3	3	3	35
1613	Brazil	3	3	3	3	3	2	2	3	3	2	2	3	26.6667
1614	Brazil	0	0	1	1	2	1	2	1	2	1	1	2	11.6667
1615	Brazil	4	7	1	3	6	2	3	10	1	4	4	5	41.6667
1616	Brazil	5	5	5	4	3	3	4	3	2	2	2	2	33.3333
1617	Brazil	1	1	7	8	4	7	8	4	5	7	7	3	51.6667
1618	Brazil	2	1	2	3	8	4	4	6	1	6	3	5	37.5
1619	Brazil	4	4	1	3	4	4	10	10	4	5	3	6	48.3333
1620	Brazil	10	3	4	10	5	9	6	4	10	7	10	10	73.3333
1621	Brazil	4	1	2	3	5	0	2	2	4	4	2	3	26.6667
1622	Brazil	8	10	4	3	5	5	5	5	5	7	4	3	53.3333
1623	Brazil	5	3	4	8	3	5	6	6	2	8	3	10	52.5
1624	Brazil	10	10	7	5	3	4	3	4	2	2	2	2	45
1625	Brazil	2	1	2	1	1	1	2	2	2	1	1	1	14.1667
1626	Brazil	2	1	2	1	2	1	1	2	1	1	1	2	14.1667
1627	Brazil	5	3	3	2	2	2	4	3	1	4	3	3	29.1667
1628	Brazil	8	10	7	7	5	9	6	5	1	4	9	8	65.8333
1629	Brazil	5	8	4	9	4	6	8	5	4	7	5	7	60
1630	Brazil	5	5	5	5	3	3	3	3	3	3	3	3	36.6667
1631	Brazil	1	1	1	1	1	1	1	1	1	1	1	1	10
1632	Brazil	1	2	10	10	10	10	10	10	9	10	10	5	80.8333
1633	Brazil	4	3	4	4	4	3	4	4	5	3	4	3	37.5
1634	Brazil	4	3	3	3	5	5	4	3	3	4	2	3	35
1635	Brazil	3	3	3	4	5	4	2	4	4	2	1	4	32.5
1636	Brazil	2	5	4	4	3	4	2	4	4	4	2	4	35
1637	Brazil	2	5	6	5	3	6	7	6	4	4	5	3	46.6667
1638	Brazil	2	2	1	1	3	1	2	9	3	1	4	3	26.6667
1639	Brazil	7	4	7	10	5	10	5	10	5	10	10	5	73.3333
1640	Brazil	4	5	5	4	5	5	5	6	5	5	4	8	50.8333
1641	Brazil	5	5	5	4	4	5	2	3	5	5	4	4	42.5
1642	Brazil	4	3	6	5	7	1	7	6	7	5	3	2	46.6667
1643	Brazil	9	4	4	1	1	2	5	2	10	8	1	2	40.8333
1644	Brazil	3	3	4	1	5	4	2	2	3	5	3	3	31.6667
1645	Brazil	1	2	1	1	2	2	1	1	1	1	1	1	12.5
1646	Brazil	2	2	1	1	2	2	2	2	2	2	1	1	16.6667
1647	Brazil	10	10	10	10	7	10	6	10	10	10	10	10	94.1667
1648	Brazil	1	1	3	1	1	1	1	2	1	1	2	0	12.5
1649	Brazil	9	3	2	2	4	2	2	2	2	2	2	2	28.3333
1650	Brazil	5	2	10	10	1	10	3	4	6	5	4	8	56.6667
1651	Brazil	1	1	10	9	3	5	4	2	3	8	5	8	49.1667
1652	Brazil	1	2	1	1	1	2	2	0	1	2	1	1	12.5
1653	Brazil	9	7	10	4	8	9	10	5	10	8	6	7	77.5
1654	Brazil	3	4	3	3	2	1	2	2	3	3	3	2	25.8333
1655	Brazil	5	1	8	1	5	3	5	4	4	4	7	6	44.1667
1656	Brazil	6	8	8	9	9	5	6	4	7	8	4	8	68.3333
1657	Brazil	8	5	8	8	8	6	7	8	4	5	7	7	67.5
1658	Brazil	5	3	1	2	8	9	2	1	6	8	1	1	39.1667
1659	Brazil	1	1	2	2	3	1	2	1	0	2	3	1	15.8333
1660	Brazil	8	4	4	5	4	5	5	8	5	5	5	8	55
1661	Brazil	6	5	5	2	1	5	2	1	3	1	1	0	26.6667
1662	Brazil	1	9	9	5	8	7	5	5	3	6	4	2	53.3333
1663	Brazil	1	2	1	3	2	5	2	3	4	3	4	1	25.8333
1664	Brazil	2	2	2	2	2	2	2	2	2	2	2	2	20
1665	Brazil	4	4	10	10	4	4	10	10	4	4	10	10	70
1666	Brazil	4	3	2	3	5	4	3	2	3	4	1	2	30
1667	Brazil	2	3	2	2	3	4	2	2	4	2	3	2	25.8333
1668	Brazil	8	7	6	2	6	2	0	2	6	10	0	9	48.3333
1669	Brazil	5	5	5	5	4	4	4	4	4	4	4	4	43.3333
1670	Brazil	1	9	9	5	10	3	4	7	9	4	8	6	62.5
1671	Brazil	3	3	6	4	5	2	4	7	1	4	4	8	42.5
1672	Brazil	1	1	1	1	4	3	1	1	2	5	1	1	18.3333
1673	Brazil	1	1	1	1	1	1	1	1	1	1	2	1	10.8333
1674	Brazil	10	10	10	10	10	10	10	10	10	10	10	10	100
1675	Brazil	10	9	9	8	3	9	4	6	3	6	3	8	65
1676	Brazil	0	0	1	2	2	4	1	1	3	0	1	2	14.1667
1677	Brazil	2	2	1	1	3	3	2	3	3	2	2	2	21.6667
1678	Brazil	2	2	7	9	9	4	4	5	5	6	3	7	52.5
1679	Brazil	8	10	8	7	7	6	5	5	10	7	6	7	71.6667
1680	Brazil	6	9	10	6	7	5	7	5	7	4	4	4	61.6667
1681	Brazil	1	2	1	0	3	2	6	1	1	0	0	0	14.1667
1682	Brazil	3	3	3	3	3	3	3	3	3	4	3	3	30.8333
1683	Brazil	4	3	2	2	4	1	2	2	5	2	3	4	28.3333
1684	Brazil	5	5	4	6	7	8	6	7	6	6	6	6	60
1685	Brazil	2	4	10	10	6	9	1	0	1	7	7	0	47.5
1686	Brazil	2	1	2	3	4	1	2	1	0	3	2	1	18.3333
1687	Brazil	10	1	4	3	3	2	5	10	1	9	1	2	42.5
1688	Brazil	1	1	1	1	1	1	1	1	1	1	1	1	10
1689	Brazil	3	9	4	4	8	5	2	5	1	9	3	1	45
1690	Brazil	3	5	2	3	2	2	1	2	4	3	2	5	28.3333
1691	Brazil	1	1	1	1	1	1	1	1	1	2	1	1	10.8333
1692	Brazil	4	4	3	6	3	4	5	3	3	4	1	1	34.1667
1693	Brazil	4	4	3	4	3	4	2	2	4	4	3	2	32.5
1694	Brazil	1	2	1	1	2	1	1	1	2	1	2	1	13.3333
1695	Brazil	4	3	4	6	1	10	7	8	8	6	9	5	59.1667
1696	Brazil	5	5	7	9	5	5	5	3	1	4	1	10	50
1697	Brazil	2	2	1	1	2	1	1	1	2	1	1	1	13.3333
1698	Brazil	6	5	6	6	5	5	5	5	5	6	5	5	53.3333
1699	Brazil	1	1	1	1	2	2	1	1	1	1	1	1	11.6667
1700	Brazil	10	10	8	10	10	10	10	4	10	10	1	10	85.8333
1701	Brazil	4	1	4	3	2	4	2	2	3	3	5	2	29.1667
1702	Brazil	2	2	2	3	3	3	3	4	1	1	3	4	25.8333
1703	Brazil	3	1	2	0	2	1	1	1	0	2	0	1	11.6667
1704	Brazil	10	10	10	10	10	10	10	10	10	10	10	10	100
1705	Brazil	10	10	8	8	3	2	6	9	3	5	2	5	59.1667
1706	Brazil	0	0	1	0	1	0	0	1	0	0	0	0	2.5
1707	Brazil	10	10	10	10	10	10	10	10	10	10	10	10	100
1708	Brazil	4	5	2	4	1	1	8	8	1	9	6	7	46.6667
1709	Brazil	3	5	3	2	5	2	7	6	1	3	10	4	42.5
1710	Brazil	5	5	1	5	6	5	5	4	2	2	1	1	35
1711	Brazil	0	2	2	3	1	3	6	3	4	0	5	3	26.6667
1712	Brazil	3	3	4	3	5	1	5	4	2	2	4	3	32.5
1713	Brazil	2	3	6	8	6	5	6	6	6	2	10	10	58.3333
1714	Brazil	9	5	4	4	2	2	4	5	5	3	4	3	41.6667
1715	Brazil	3	2	1	4	5	4	5	5	3	4	4	4	36.6667
1716	Brazil	2	4	1	1	1	1	1	1	1	3	3	2	17.5
1717	Brazil	9	4	6	0	10	10	10	8	10	9	3	8	72.5
1718	Brazil	1	2	1	1	2	1	1	1	2	1	1	1	12.5
1719	Brazil	5	7	0	1	3	4	2	1	2	5	2	0	26.6667
1720	Brazil	10	8	1	1	9	7	3	1	6	5	8	1	50
1721	Brazil	3	5	6	5	3	3	3	3	2	1	3	3	33.3333
1722	Brazil	2	3	4	4	3	3	3	4	4	4	3	4	34.1667
1723	Brazil	10	10	10	10	10	9	10	10	10	9	9	10	97.5
1724	Brazil	5	4	4	5	5	5	5	5	4	4	4	4	45
1725	Brazil	4	5	4	2	4	3	6	2	3	10	3	3	40.8333
1726	Brazil	3	5	2	3	4	2	2	4	3	3	5	2	31.6667
1727	Brazil	5	7	6	7	6	6	7	6	7	8	6	5	63.3333
1728	Brazil	2	3	2	2	1	1	7	3	5	1	1	0	23.3333
1729	Brazil	8	0	1	2	10	5	2	4	4	5	9	5	45.8333
1730	Brazil	7	7	6	7	8	7	7	6	7	7	6	7	68.3333
1731	Brazil	6	1	3	1	4	7	4	1	1	5	2	5	33.3333
1732	Brazil	1	1	0	0	5	4	5	4	3	2	0	0	20.8333
1733	Brazil	5	3	6	4	6	8	6	6	2	0	4	0	41.6667
1734	Brazil	0	10	0	0	0	2	3	3	0	1	2	1	18.3333
1735	Brazil	1	1	2	3	2	2	3	4	1	3	2	2	21.6667
1736	Brazil	2	1	1	1	1	1	6	1	1	1	1	4	17.5
1737	Brazil	1	1	0	0	2	1	1	0	0	0	0	0	5
1738	Brazil	2	1	1	1	1	1	1	1	1	1	1	1	10.8333
1739	Brazil	6	6	6	7	6	6	7	6	6	6	7	7	63.3333
1740	Brazil	3	3	4	3	2	3	3	3	3	2	2	2	27.5
1741	Brazil	4	4	4	4	4	4	4	4	4	4	4	4	40
1742	Brazil	4	2	0	0	2	1	0	0	2	1	1	0	10.8333
1743	Brazil	10	10	10	10	6	9	10	9	10	4	10	9	89.1667
1744	Brazil	5	4	4	5	3	4	3	3	3	6	4	3	39.1667
1745	Brazil	1	2	2	2	2	3	2	2	2	2	2	2	20
1746	Brazil	3	3	3	3	3	3	3	3	3	3	3	3	30
1747	Brazil	5	5	2	4	3	4	4	4	3	4	5	5	40
1748	Brazil	1	1	2	2	2	2	2	1	2	2	1	1	15.8333
1749	Brazil	2	2	3	2	2	2	0	1	1	1	2	1	15.8333
1750	Brazil	0	1	1	1	1	1	1	1	1	1	1	1	9.16667
1751	Brazil	4	3	4	3	3	4	4	1	3	3	3	5	33.3333
1752	Brazil	0	0	0	0	0	0	0	0	0	0	0	1	0.833333
1753	Brazil	10	5	1	10	6	7	10	8	8	10	10	10	79.1667
1754	Brazil	8	5	2	6	8	8	4	4	10	4	2	7	56.6667
1755	Brazil	6	6	1	1	6	1	2	5	6	6	5	5	41.6667
1756	Brazil	3	2	3	2	4	3	4	3	2	2	2	2	26.6667
1757	Brazil	3	3	3	3	3	3	3	3	3	3	3	3	30
1758	Brazil	3	3	5	10	3	6	4	8	3	1	5	7	48.3333
1759	Brazil	3	3	3	3	2	2	2	2	2	2	2	2	23.3333
1760	Brazil	3	3	3	3	5	5	5	5	5	5	5	5	43.3333
1761	Brazil	0	2	0	0	1	0	1	1	1	1	1	1	7.5
1762	Brazil	5	5	4	5	5	8	7	3	3	5	9	5	53.3333
1763	Brazil	6	10	10	10	5	5	10	2	10	5	10	10	77.5
1764	Brazil	3	4	1	1	1	1	0	2	1	3	2	1	16.6667
1765	Brazil	10	10	10	10	10	10	10	10	10	10	10	10	100
1766	Brazil	5	5	1	1	1	1	1	1	5	5	1	1	23.3333
1767	Brazil	5	5	5	5	5	5	5	5	5	5	5	5	50
1768	Brazil	10	8	9	2	3	3	5	1	6	5	6	7	54.1667
1769	Brazil	5	10	5	5	5	10	10	10	10	10	5	10	79.1667
1770	Brazil	2	2	1	1	2	3	2	2	1	2	3	1	18.3333
1771	Brazil	2	7	3	9	3	5	2	3	1	1	1	5	35
1772	Brazil	2	1	1	1	1	1	1	1	2	1	2	1	12.5
1773	Brazil	1	5	5	1	10	4	5	2	4	3	1	7	40
1774	Brazil	4	1	4	1	3	0	2	10	3	9	3	1	34.1667
1775	Brazil	6	6	5	9	5	6	3	2	1	0	3	1	39.1667
1776	Brazil	7	3	0	8	8	8	8	1	10	3	4	9	57.5
1777	Brazil	7	4	4	6	6	9	4	3	8	10	3	2	55
1778	Brazil	4	7	1	2	10	6	3	2	5	3	2	1	38.3333
1779	Brazil	10	10	6	8	7	8	8	8	8	8	7	4	76.6667
1780	Brazil	4	1	4	7	6	5	10	8	5	3	3	0	46.6667
1781	Brazil	1	1	2	2	1	1	2	1	1	1	2	2	14.1667
1782	Brazil	2	2	1	2	3	1	3	1	2	1	2	0	16.6667
1783	Brazil	5	8	4	3	4	4	5	3	3	9	3	4	45.8333
1784	Brazil	1	2	2	2	3	2	1	1	2	1	3	3	19.1667
1785	Brazil	3	3	5	2	1	2	1	1	2	1	2	1	20
1786	Brazil	3	0	6	0	2	6	0	5	3	5	5	5	33.3333
1787	Brazil	3	2	3	5	2	1	3	3	4	1	2	2	25.8333
1788	Brazil	1	3	1	1	10	8	2	1	3	6	1	1	31.6667
1789	Brazil	0	4	0	0	0	4	0	0	0	2	0	0	8.33333
1790	Brazil	10	7	10	9	8	10	7	6	8	9	6	4	78.3333
1791	Brazil	2	1	2	0	1	2	1	3	2	0	1	2	14.1667
1792	Brazil	1	4	7	2	1	4	2	2	4	6	3	3	32.5
1793	Brazil	9	10	1	4	9	8	5	2	6	7	9	1	59.1667
1794	Brazil	3	4	6	5	5	6	7	9	2	3	5	7	51.6667
1795	Brazil	4	4	2	3	4	3	2	2	2	2	1	2	25.8333
1796	Brazil	8	8	3	7	5	7	5	3	6	7	3	5	55.8333
1797	Brazil	4	3	3	4	3	3	2	2	3	4	3	3	30.8333
1798	Brazil	1	3	3	1	2	3	2	2	1	1	2	2	19.1667
1799	Brazil	2	2	2	1	1	1	0	0	2	2	0	1	11.6667
1800	Brazil	5	5	1	2	5	4	1	3	5	1	1	1	28.3333
1801	Brazil	5	5	5	5	5	5	1	5	5	5	5	5	46.6667
1802	Brazil	3	4	4	5	2	2	3	4	2	2	1	2	28.3333
1803	Brazil	10	1	4	4	1	5	1	10	4	2	6	5	44.1667
1804	Brazil	0	1	3	2	1	0	0	3	0	1	0	1	10
1805	Brazil	3	2	3	3	2	3	4	4	1	4	3	5	30.8333
1806	Brazil	2	2	2	2	3	2	2	2	3	2	2	2	21.6667
1807	Brazil	6	0	4	6	2	3	5	10	4	3	5	5	44.1667
1808	Brazil	5	5	5	5	4	5	5	5	5	4	5	5	48.3333
1809	Brazil	1	5	7	10	3	3	10	4	1	4	6	9	52.5
1810	Brazil	10	10	10	10	10	9	5	5	10	10	5	2	80
1811	Brazil	0	1	1	0	1	3	2	1	1	2	0	2	11.6667
1812	Brazil	6	6	5	8	7	7	10	7	3	5	7	5	63.3333
1813	Brazil	5	5	4	4	4	3	4	3	4	4	4	4	40
1814	Brazil	2	2	4	4	4	4	3	2	1	1	3	6	30
1815	Brazil	5	5	5	5	5	5	5	5	5	5	5	5	50
1816	Brazil	3	3	1	1	2	2	2	2	4	4	2	3	24.1667
1817	Brazil	5	7	6	8	1	5	2	2	4	2	4	4	41.6667
1818	Brazil	1	0	1	10	7	9	1	0	1	1	1	3	29.1667
1819	Brazil	4	3	3	2	4	3	2	2	2	3	3	3	28.3333
1820	Brazil	1	1	1	1	0	0	1	3	1	1	1	2	10.8333
1821	Brazil	2	2	3	0	1	1	2	1	2	1	0	0	12.5
1822	Brazil	4	6	6	5	5	5	5	4	5	5	5	5	50
1823	Brazil	7	7	7	5	9	6	4	5	6	7	4	7	61.6667
1824	Brazil	1	2	1	1	1	3	1	1	3	3	1	2	16.6667
1825	Brazil	4	5	10	8	3	5	4	4	8	8	4	6	57.5
1826	Brazil	5	5	5	7	4	4	6	4	10	4	6	5	54.1667
1827	Brazil	2	2	7	9	1	4	8	5	1	1	2	1	35.8333
1828	Brazil	4	3	4	5	4	5	5	4	3	4	3	3	39.1667
1829	Brazil	2	0	2	4	1	5	1	1	5	3	4	0	23.3333
1830	Brazil	0	1	1	1	1	1	1	1	1	1	1	1	9.16667
1831	Brazil	1	1	1	1	1	1	1	1	1	1	1	1	10
1832	Brazil	5	9	3	5	8	6	2	6	3	7	3	4	50.8333
1833	Brazil	5	4	4	4	5	4	4	5	3	3	3	3	39.1667
1834	Brazil	1	2	1	1	1	1	1	1	1	2	2	1	12.5
1835	Brazil	5	5	2	3	4	3	5	3	4	6	4	4	40
1836	Brazil	2	3	1	2	3	3	1	2	1	4	0	1	19.1667
1837	Brazil	4	5	5	5	3	3	3	4	5	4	4	4	40.8333
1838	Brazil	1	1	1	1	1	1	1	2	2	1	1	1	11.6667
1839	Brazil	2	2	2	2	1	3	3	6	1	5	4	1	26.6667
1840	Brazil	3	4	4	1	6	3	3	4	4	2	2	6	35
1841	Brazil	1	2	2	3	3	3	3	2	2	4	2	3	25
1842	Brazil	5	2	9	2	2	6	7	2	1	3	1	3	35.8333
1843	Brazil	2	3	2	2	2	2	3	3	2	2	3	2	23.3333
1844	Brazil	3	3	3	2	3	4	3	2	4	3	1	3	28.3333
1845	Brazil	9	8	3	10	7	5	7	5	1	6	1	5	55.8333
1846	Brazil	5	5	5	5	5	5	5	5	5	5	5	5	50
1847	Brazil	6	7	3	7	5	8	4	7	6	9	7	3	60
1848	Brazil	0	0	2	1	1	3	1	4	0	1	0	0	10.8333
1849	Brazil	4	3	4	2	2	4	5	2	5	1	4	2	31.6667
1850	Brazil	3	2	1	2	1	4	1	1	1	1	1	0	15
1851	Brazil	10	10	10	10	10	10	10	10	10	10	10	10	100
1852	Brazil	6	2	5	1	4	2	4	7	4	2	1	1	32.5
1853	Brazil	1	2	1	1	1	1	2	2	2	2	0	2	14.1667
1854	Brazil	5	8	10	10	4	6	9	5	5	4	7	7	66.6667
1855	Brazil	2	2	4	9	4	1	3	5	3	4	5	6	40
1856	Brazil	5	5	8	5	4	2	5	1	5	2	1	10	44.1667
1857	Brazil	4	3	2	6	6	7	3	7	5	5	1	2	42.5
1858	Brazil	4	3	4	4	4	4	3	4	3	4	3	3	35.8333
1859	Brazil	5	6	10	8	2	4	9	10	3	1	10	1	57.5
1860	Brazil	2	3	3	2	3	5	4	4	4	2	2	3	30.8333
1861	Brazil	7	7	8	8	8	8	9	9	8	7	7	6	76.6667
1862	Brazil	3	2	1	1	1	2	1	1	3	1	0	1	14.1667
1863	Brazil	2	2	3	3	3	2	3	2	2	2	3	2	24.1667
1864	Brazil	1	1	1	2	3	1	1	1	1	2	1	1	13.3333
1865	Brazil	7	6	5	4	10	8	6	3	5	5	3	5	55.8333
1866	Brazil	1	1	5	4	2	4	4	6	1	2	7	4	34.1667
1867	Brazil	3	2	0	3	2	2	2	3	1	3	2	2	20.8333
1868	Brazil	1	7	6	10	2	2	7	3	5	5	3	9	50
1869	Brazil	5	5	5	5	5	5	5	5	5	5	5	5	50
1870	Brazil	8	10	2	10	9	10	8	10	7	10	9	10	85.8333
1871	Brazil	2	2	1	2	8	8	8	8	2	2	2	1	38.3333
1872	Brazil	4	3	2	3	5	3	2	4	3	3	3	3	31.6667
1873	Brazil	4	1	6	3	10	10	10	9	3	0	4	5	54.1667
1874	Brazil	2	3	4	3	2	2	1	2	2	2	3	1	22.5
1875	Brazil	5	4	4	4	3	6	10	4	2	3	4	2	42.5
1876	Brazil	3	3	2	2	2	3	1	0	5	2	5	2	25
1877	Brazil	10	5	10	5	4	5	5	4	1	2	1	8	50
1878	Brazil	1	0	2	2	0	0	2	2	1	0	2	3	12.5
1879	Brazil	10	5	10	10	5	5	10	10	10	10	10	10	87.5
1880	Brazil	2	4	3	4	2	2	4	5	4	1	2	2	29.1667
1881	Brazil	2	4	1	1	4	5	4	3	1	2	3	4	28.3333
1882	Brazil	5	3	4	5	4	5	4	6	4	3	4	3	41.6667
1883	Brazil	3	4	3	3	6	3	1	4	2	3	2	2	30
1884	Brazil	5	4	2	3	1	1	2	2	2	5	2	2	25.8333
1885	Brazil	2	3	0	3	2	6	5	2	8	3	7	2	35.8333
1886	Brazil	0	0	0	5	0	0	0	2	0	0	1	1	7.5
1887	Brazil	2	5	3	6	5	2	7	3	5	7	6	9	50
1888	Brazil	5	3	10	8	2	4	4	6	7	5	8	5	55.8333
1889	Brazil	10	4	8	0	7	5	10	6	10	0	6	8	61.6667
1890	Brazil	6	4	4	4	3	7	2	2	2	3	2	5	36.6667
1891	Brazil	2	2	2	1	3	3	2	1	3	1	2	3	20.8333
1892	Brazil	2	3	3	3	2	3	4	2	2	2	3	2	25.8333
1893	Brazil	3	1	1	1	2	1	6	7	10	2	7	1	35
1894	Brazil	4	4	4	4	5	5	5	4	3	4	4	4	41.6667
1895	Brazil	3	5	3	3	4	3	4	4	3	4	5	4	37.5
1896	Brazil	1	2	1	7	1	2	0	2	0	1	1	1	15.8333
1897	Brazil	2	5	10	9	8	1	9	8	6	3	7	7	62.5
1898	Brazil	10	10	9	10	3	7	9	9	4	1	9	9	75
1899	Brazil	3	2	1	2	3	2	3	1	2	2	2	3	21.6667
1900	Brazil	1	5	7	4	1	2	8	4	4	2	6	6	41.6667
1901	Brazil	10	10	10	10	8	8	9	9	10	8	9	9	91.6667
1902	Brazil	5	5	5	5	8	5	9	6	7	5	5	5	58.3333
1903	Brazil	3	4	4	4	3	3	3	3	3	3	3	3	32.5
1904	Brazil	6	6	2	2	5	3	1	2	5	6	1	1	33.3333
1905	Brazil	4	5	6	1	3	2	2	2	3	4	3	5	33.3333
1906	Brazil	2	2	2	2	4	5	4	5	5	4	5	5	37.5
1907	Brazil	5	2	10	4	9	8	2	8	6	7	6	7	61.6667
1908	Brazil	6	4	4	4	5	2	3	4	8	4	2	4	41.6667
1909	Brazil	5	5	3	4	5	5	4	4	5	3	3	3	40.8333
1910	Brazil	5	8	4	10	4	2	4	7	3	5	5	9	55
1911	Brazil	5	7	7	7	5	5	6	7	5	5	5	5	57.5
1912	Brazil	10	10	10	8	8	8	10	10	10	10	10	10	95
1913	Brazil	1	1	1	1	1	1	1	1	1	1	1	1	10
1914	Brazil	4	2	3	3	3	3	2	4	3	1	3	3	28.3333
1915	Brazil	3	5	2	5	1	2	3	1	2	3	3	2	26.6667
1916	Brazil	4	4	2	0	3	3	3	4	3	3	2	1	26.6667
1917	Brazil	8	8	8	8	8	8	8	8	8	8	9	9	81.6667
1918	Brazil	1	1	1	1	1	1	1	1	1	1	1	1	10
1919	Brazil	5	6	10	7	3	4	7	7	7	5	7	7	62.5
1920	Brazil	1	1	1	1	2	1	3	1	1	1	2	1	13.3333
1921	Brazil	0	0	1	0	1	0	0	0	0	0	0	0	1.66667
1922	Brazil	2	1	3	2	3	4	2	3	4	5	3	4	30
1923	Brazil	3	2	2	1	1	2	1	2	1	2	1	1	15.8333
1924	Brazil	1	1	1	1	1	1	1	0	1	1	2	1	10
1925	Brazil	6	5	2	4	4	4	5	3	2	5	3	2	37.5
1926	Brazil	10	2	5	3	2	3	3	1	2	1	2	2	30
1927	Brazil	2	2	2	2	2	2	2	4	2	2	2	2	21.6667
1928	Brazil	0	0	0	0	1	0	0	1	0	1	0	2	4.16667
1929	Brazil	1	0	1	2	8	5	6	8	4	2	4	3	36.6667
1930	Brazil	7	5	5	8	8	2	5	6	10	3	8	7	61.6667
1931	Brazil	4	2	2	4	5	3	2	3	2	3	5	1	30
1932	Brazil	2	2	1	1	2	3	2	3	2	1	1	2	18.3333
1933	Brazil	6	3	0	3	6	4	4	3	5	3	3	2	35
1934	Brazil	1	1	1	3	2	1	2	2	3	2	1	3	18.3333
1935	Brazil	1	1	10	2	1	1	2	0	3	1	1	0	19.1667
1936	Brazil	7	6	3	4	6	9	3	2	6	7	4	6	52.5
1937	Brazil	4	6	5	6	5	4	5	4	5	6	4	4	48.3333
1938	Brazil	2	4	2	4	4	3	3	4	2	3	1	2	28.3333
1939	Brazil	10	10	10	9	4	10	5	10	10	2	4	1	70.8333
1940	Brazil	3	4	5	6	5	7	3	3	3	6	5	3	44.1667
1941	Brazil	4	2	1	2	4	2	3	8	3	4	2	1	30
1942	Brazil	3	6	6	7	6	10	5	4	3	1	3	10	53.3333
1943	Brazil	6	4	6	5	3	5	4	5	4	6	5	6	49.1667
1944	Brazil	6	4	10	10	8	4	10	10	5	5	10	10	76.6667
1945	Brazil	8	8	7	6	5	6	7	6	6	6	6	6	64.1667
1946	Brazil	6	6	5	3	6	5	5	5	6	6	5	5	52.5
1947	Brazil	5	0	8	5	2	4	3	2	2	0	1	3	29.1667
1948	Brazil	3	3	3	3	5	4	5	5	3	3	3	3	35.8333
1949	Brazil	0	0	0	0	0	0	0	0	0	0	0	0	0
1950	Brazil	1	1	1	1	1	1	1	1	1	1	1	1	10
1951	Brazil	1	2	1	2	2	2	1	2	2	4	3	1	19.1667
1952	Brazil	1	3	2	1	1	1	1	2	2	3	2	3	18.3333
1953	Brazil	2	2	1	2	1	3	2	2	2	3	1	2	19.1667
1954	Brazil	3	2	2	1	1	3	2	3	2	4	2	4	24.1667
1955	Brazil	4	6	3	2	4	3	4	5	5	10	1	3	41.6667
1956	Brazil	2	3	1	1	0	1	1	1	0	0	1	1	10
1957	Brazil	4	7	4	6	7	5	8	6	3	3	3	10	55
1958	Brazil	9	8	7	8	9	10	6	6	10	8	7	5	77.5
1959	Brazil	1	1	1	1	1	1	1	1	1	1	1	1	10
1960	Brazil	1	3	3	3	4	1	3	4	2	5	1	2	26.6667
1961	Brazil	4	4	4	4	4	4	4	4	4	4	4	4	40
1962	Brazil	5	2	7	9	4	2	8	5	1	3	6	6	48.3333
1963	Brazil	10	7	7	10	9	1	10	10	10	6	6	5	75.8333
1964	Brazil	4	6	10	1	5	7	4	5	5	4	1	1	44.1667
1965	Brazil	6	3	6	3	4	3	5	3	2	3	3	5	38.3333
1966	Brazil	8	9	9	10	10	8	9	9	6	8	9	8	85.8333
1967	Brazil	1	1	1	2	0	1	1	1	1	1	2	2	11.6667
1968	Brazil	4	4	3	2	5	3	1	1	3	4	1	3	28.3333
1969	Brazil	10	0	7	2	5	4	5	3	5	9	1	6	47.5
1970	Brazil	4	3	6	4	2	2	5	2	3	4	3	4	35
1971	Brazil	3	5	4	5	4	4	3	6	3	3	2	3	37.5
1972	Brazil	1	1	5	4	1	1	1	3	1	1	2	1	18.3333
1973	Brazil	4	4	3	4	2	3	4	3	2	3	4	4	33.3333
1974	Brazil	6	2	3	3	2	4	5	2	2	3	4	4	33.3333
1975	Brazil	4	4	4	3	3	3	4	3	2	3	3	4	33.3333
1976	Brazil	3	4	4	4	4	3	4	3	4	3	5	5	38.3333
1977	Brazil	8	6	4	4	5	7	4	6	5	5	8	3	54.1667
1978	Brazil	4	2	3	5	3	3	6	3	3	4	2	3	34.1667
1979	Brazil	2	0	0	0	3	4	0	2	2	3	0	0	13.3333
1980	Brazil	6	2	4	2	2	2	3	5	4	1	3	2	30
1981	Brazil	7	5	3	6	9	9	8	1	7	6	0	4	54.1667
1982	Brazil	1	1	0	0	0	0	0	0	0	1	0	0	2.5
1983	Brazil	3	3	1	1	2	2	2	1	1	1	1	1	15.8333
1984	Brazil	10	10	10	5	10	10	10	10	10	10	7	10	93.3333
1985	Brazil	10	10	8	8	8	7	8	9	9	9	8	9	85.8333
1986	Brazil	2	5	8	1	5	4	1	6	4	2	3	1	35
1987	Brazil	6	7	7	8	3	3	5	5	5	7	6	7	57.5
1988	Brazil	10	10	10	10	10	10	10	10	10	10	10	10	100
1989	Brazil	2	2	2	4	3	3	1	2	2	1	1	1	20
1990	Brazil	6	4	4	1	2	3	2	3	2	5	3	2	30.8333
1991	Brazil	2	1	0	1	1	1	1	0	2	0	0	1	8.33333
1992	Brazil	10	10	10	10	10	10	10	10	10	10	10	10	100
1993	Brazil	4	2	2	2	4	4	2	3	3	3	3	2	28.3333
1994	Brazil	1	9	7	3	3	6	2	3	1	3	5	7	41.6667
1995	Brazil	6	6	5	5	6	5	5	5	6	6	5	5	54.1667
1996	Canada	5	5	5	5	5	5	5	5	5	5	5	5	50
1997	Canada	4	4	4	4	4	6	6	5	4	7	3	5	46.6667
1998	Canada	2	2	0	2	2	2	2	0	2	2	2	2	16.6667
1999	Canada	10	5	10	10	10	10	10	10	10	10	10	10	95.8333
[truncated: 16,412 more rows]

## Sheet: Figure 2
Nations	Public_treatment_mean	Public_treatment_sd	Private_treatment_mean	Private_treatment_sd	Correlation	Sample size
Argentina	4.39836	2.30887	4.36477	2.26998	0.810441	387
Australia	4.30165	2.30521	4.17274	2.28022	0.863714	384
Bolivia	5.04719	2.37285	4.84566	2.36513	0.803635	392
Brazil	3.89683	2.18418	3.84014	2.25524	0.810149	832
Canada	4.52923	2.36606	4.43674	2.42084	0.930698	382
China	3.64122	2.15491	3.52545	2.06521	0.822319	393
Colombia	4.49542	2.18474	4.24583	2.06133	0.788436	400
Egypt	4.20212	2.3598	4.05338	2.31669	0.860009	409
Finland	4.60911	2.5455	4.40636	2.51367	0.899468	388
Germany	4.01876	2.19721	3.95737	2.21855	0.87536	391
Greece	3.76305	2.1331	3.69276	2.11392	0.802316	396
Hong Kong	3.95128	2.49327	3.71282	2.57543	0.832662	390
Hungary	4.71896	2.22707	4.50468	2.23671	0.876259	392
India	3.73114	2.08979	3.6525	2.08367	0.812086	835
Indonesia	3.52029	2.15478	3.49136	2.24359	0.79433	386
Italy	4.01012	2.24576	3.96568	2.23404	0.884781	675
Japan	3.40882	2.10774	3.34046	2.16287	0.898747	393
Kenya	3.95474	2.16223	3.83116	2.1854	0.752765	383
Malaysia	3.91543	2.17239	3.81312	2.11932	0.822703	404
Mexico	4.10458	2.17958	4.02533	2.10842	0.828972	408
Morocco	4.07029	2.4838	3.9798	2.47412	0.828935	396
Netherlands	4.30331	2.30075	4.20738	2.30084	0.898695	655
New Zealand	4.77778	2.50535	4.67528	2.50301	0.921773	387
Nigeria	4.12658	2.2441	4.02321	2.20353	0.770259	395
Pakistan	4.18595	2.04204	4.10069	2.00916	0.713599	389
Panama	4.61713	2.26309	4.5021	2.20808	0.794059	397
Peru	4.53011	2.25519	4.338	2.21468	0.792108	393
Philippines	3.72786	2.15219	3.63889	2.15307	0.78265	384
Poland	4.2893	2.24888	4.15249	2.31831	0.832793	776
Portugal	4.15848	2.33001	3.98028	2.26641	0.851116	448
Russia	4.07364	2.16692	3.91301	2.23926	0.794559	387
Serbia	4.40128	2.25093	4.29487	2.30549	0.8997	390
Singapore	3.78516	2.16797	3.57335	2.19902	0.859306	384
South Afrika	4.20897	2.25093	4.04957	2.27425	0.811612	390
South Korea	4.25526	2.3227	4.0636	2.39603	0.84363	380
Spain	4.37918	2.19551	4.2635	2.21633	0.869655	389
Sweden	4.61352	2.62238	4.41752	2.60783	0.909394	392
Taiwan	4.35799	2.4134	4.28571	2.41946	0.786561	392
Turkey	4.32692	2.23513	4.24319	2.2994	0.80786	416
United Kingdom	4.3149	2.29156	4.26651	2.31304	0.895561	434
United States	4.86491	2.36501	4.7886	2.32743	0.88186	380
Venezuela	4.81998	2.11997	4.67315	2.14827	0.814803	437

## Sheet: Table 1
n	Nations	age	Gender	Cooperation_Ingroup_Public_1	Cooperation_Ingroup_Public_2	Cooperation_Ingroup_Private_1	Cooperation_Ingroup_Private_2	Cooperation_Outgroup_Public_1	Cooperation_Outgroup_Public_2	Cooperation_Outgroup_Private_1	Cooperation_Outgroup_Private_2	Cooperation_Stranger_Public_1	Cooperation_Stranger_Public_2	Cooperation_Stranger_Private_1	Cooperation_Stranger_Private_2	Mean_coop*10
1	Argentina	43	Men	3	0	3	3	3	3	3	3	3	3	4	3	28.3333
2	Argentina	41	Men	4	3	4	3	3	4	5	4	5	4	3	4	38.3333
3	Argentina	25	Women	4	4	5	5	4	4	4	4	4	5	5	5	44.1667
4	Argentina	29	Women	10	10	10	10	10	10	10	10	10	10	10	10	100
5	Argentina	41	Women	10	10	10	10	8	10	10	10	10	10	10	10	98.3333
6	Argentina	52	Women	9	8	8	5	5	2	4	2	5	10	6	3	55.8333
7	Argentina	33	Women	10	1	10	8	1	2	6	4	1	5	3	7	48.3333
8	Argentina	42	Women	10	10	10	10	2	3	0	5	3	4	0	0	47.5
9	Argentina	39	Women	4	2	3	3	4	3	2	3	2	4	2	3	29.1667
10	Argentina	48	Men	4	4	4	4	4	4	4	4	4	4	4	4	40
11	Argentina	23	Women	5	4	4	6	6	4	1	4	3	6	3	2	40
12	Argentina	36	Women	4	1	10	4	6	3	8	10	2	5	2	4	49.1667
13	Argentina	35	Women	4	10	10	10	10	6	8	9	8	0	10	10	79.1667
14	Argentina	38	Men	5	4	4	1	5	5	4	5	5	5	5	5	44.1667
15	Argentina	29	Men	1	1	1	2	5	4	4	2	0	2	4	3	24.1667
16	Argentina	19	Women	2	3	2	3	7	5	6	5	3	1	2	2	34.1667
17	Argentina	32	Men	4	3	3	3	2	2	3	2	5	2	1	4	28.3333
18	Argentina	29	Women	10	10	10	10	10	10	10	10	10	10	10	10	100
19	Argentina	48	Women	4	5	4	4	5	4	3	3	4	4	3	2	37.5
20	Argentina	28	Men	3	3	3	2	4	4	3	2	2	2	3	2	27.5
21	Argentina	35	Women	5	5	10	9	5	4	5	9	5	4	4	10	62.5
22	Argentina	26	Women	1	1	2	1	4	2	4	4	3	2	4	3	25.8333
23	Argentina	33	Women	3	3	1	2	1	4	4	5	2	2	3	2	26.6667
24	Argentina	40	Women	10	10	10	10	10	10	10	10	10	10	10	10	100
25	Argentina	28	Women	1	1	1	1	1	1	1	1	1	1	1	1	10
26	Argentina	NA	Women	3	3	4	5	4	4	2	3	3	2	2	2	30.8333
27	Argentina	27	Women	1	3	3	3	3	3	3	3	3	3	3	3	28.3333
28	Argentina	47	Men	3	3	3	3	3	3	3	3	3	3	3	3	30
29	Argentina	38	Women	4	5	5	4	4	6	7	4	4	6	4	4	47.5
30	Argentina	41	Men	2	2	2	2	2	2	2	2	2	2	2	2	20
31	Argentina	42	Men	2	1	3	3	1	2	3	4	1	10	1	0	25.8333
32	Argentina	40	Women	5	4	4	4	4	4	3	3	4	4	3	3	37.5
33	Argentina	30	Women	5	5	4	5	4	4	4	3	4	5	3	3	40.8333
34	Argentina	34	Men	3	4	1	2	0	2	1	4	2	5	3	3	25
35	Argentina	25	Men	5	5	4	3	3	6	3	7	4	5	3	2	41.6667
36	Argentina	21	Women	1	5	3	3	8	5	0	10	4	2	6	4	42.5
37	Argentina	29	Men	5	5	5	5	5	5	5	5	5	5	5	5	50
38	Argentina	37	Men	4	3	5	4	5	6	6	4	5	5	2	4	44.1667
39	Argentina	38	Women	10	10	10	10	10	10	10	5	10	10	10	10	95.8333
40	Argentina	43	Women	10	5	4	4	2	3	5	7	2	1	1	2	38.3333
41	Argentina	45	Men	6	6	6	6	5	4	5	4	6	6	5	5	53.3333
42	Argentina	32	Men	6	3	7	7	5	2	9	3	4	4	6	8	53.3333
43	Argentina	28	Men	7	5	6	6	9	5	4	4	5	4	5	5	54.1667
44	Argentina	41	Men	4	4	4	5	5	5	10	1	5	4	4	5	46.6667
45	Argentina	21	Men	1	1	1	1	1	1	1	1	1	1	1	1	10
46	Argentina	20	Men	4	9	1	2	9	3	7	7	3	1	3	1	41.6667
47	Argentina	39	Men	4	4	4	4	4	4	4	4	4	4	4	4	40
48	Argentina	34	Men	5	5	5	5	5	5	5	5	5	5	5	5	50
49	Argentina	21	Men	3	4	3	2	3	3	4	3	4	3	3	2	30.8333
50	Argentina	34	Women	6	5	2	3	6	3	4	1	5	5	2	3	37.5
51	Argentina	46	Women	2	5	7	5	3	1	4	7	1	4	9	6	45
52	Argentina	55	Women	3	3	2	3	3	4	2	3	4	4	3	4	31.6667
53	Argentina	40	Men	6	6	4	5	4	5	6	4	4	6	6	6	51.6667
54	Argentina	54	Women	5	5	5	5	5	5	5	5	5	5	5	5	50
55	Argentina	52	Women	4	2	4	4	1	0	2	6	2	2	4	2	27.5
56	Argentina	58	Women	10	10	10	10	10	10	8	6	10	10	9	6	90.8333
57	Argentina	37	Women	7	3	7	0	5	2	5	6	4	4	4	6	44.1667
58	Argentina	19	Women	3	3	3	3	2	2	2	3	2	2	3	3	25.8333
59	Argentina	50	Men	8	8	8	8	9	9	8	9	8	7	7	8	80.8333
60	Argentina	27	Women	9	9	9	4	9	9	3	9	9	9	10	9	81.6667
61	Argentina	40	Men	1	2	3	5	2	1	2	7	5	2	6	1	30.8333
62	Argentina	54	Men	10	10	10	10	10	10	10	10	10	10	10	10	100
63	Argentina	31	Men	1	2	4	3	6	3	5	5	6	3	4	4	38.3333
64	Argentina	22	Women	4	5	5	1	3	6	1	3	2	1	1	1	27.5
65	Argentina	30	Men	3	3	3	3	3	4	2	1	2	2	3	3	26.6667
66	Argentina	50	Women	10	3	6	3	6	2	4	10	10	10	5	1	58.3333
67	Argentina	47	Men	5	7	7	6	3	4	4	2	3	1	4	4	41.6667
68	Argentina	37	Men	7	2	3	4	3	4	2	5	4	2	3	3	35
69	Argentina	46	Men	2	1	5	1	2	3	2	4	4	2	1	3	25
70	Argentina	37	Men	5	3	7	5	3	5	4	6	5	4	4	6	47.5
71	Argentina	30	Men	5	5	5	5	8	10	5	5	2	2	2	2	46.6667
72	Argentina	20	Men	10	5	4	10	8	2	2	3	6	8	1	3	51.6667
73	Argentina	33	Women	2	2	2	2	2	2	3	2	2	2	2	2	20.8333
74	Argentina	36	Men	2	10	3	1	2	5	3	1	3	3	2	2	30.8333
75	Argentina	31	Men	2	4	7	7	4	3	7	8	5	3	5	3	48.3333
76	Argentina	50	Men	3	1	1	1	1	1	1	1	1	1	1	1	11.6667
77	Argentina	37	Women	2	2	2	0	1	0	1	0	2	2	2	2	13.3333
78	Argentina	25	Men	10	10	10	10	10	10	10	10	10	10	10	10	100
79	Argentina	43	Women	3	3	2	2	6	3	7	2	3	4	8	4	39.1667
80	Argentina	28	Men	6	5	2	6	3	4	3	1	2	1	1	4	31.6667
81	Argentina	37	Women	1	1	1	1	1	1	1	1	1	1	1	1	10
82	Argentina	43	Men	1	1	1	1	1	1	1	1	1	1	1	1	10
83	Argentina	49	Women	10	8	4	10	3	8	2	5	6	8	2	3	57.5
84	Argentina	31	Women	5	4	2	4	4	4	4	3	4	4	4	3	37.5
85	Argentina	28	Women	4	5	8	5	3	2	5	5	4	4	5	4	45
86	Argentina	34	Men	6	7	5	7	8	4	8	3	4	6	6	6	58.3333
87	Argentina	40	Men	5	5	5	5	5	5	5	5	5	5	5	5	50
88	Argentina	32	Men	4	4	2	4	2	4	4	4	4	3	3	2	33.3333
89	Argentina	28	Men	2	2	2	2	2	2	2	2	2	2	2	2	20
90	Argentina	51	Women	5	6	6	4	3	3	5	5	4	5	5	5	46.6667
91	Argentina	38	Men	7	4	3	5	4	3	9	5	1	4	5	8	48.3333
92	Argentina	36	Women	6	4	10	6	4	1	4	2	3	2	0	10	43.3333
93	Argentina	36	Women	3	3	3	3	4	3	3	3	3	4	3	3	31.6667
94	Argentina	31	Women	2	2	1	1	3	3	3	2	3	2	3	3	23.3333
95	Argentina	42	Men	7	4	5	6	3	4	4	3	2	1	5	5	40.8333
96	Argentina	27	Women	6	6	5	4	6	8	5	7	4	5	5	6	55.8333
97	Argentina	38	Men	8	8	8	8	8	8	8	8	8	8	8	8	80
98	Argentina	31	Women	3	3	4	5	10	8	7	4	6	4	2	4	50
99	Argentina	37	Women	5	2	3	2	1	1	1	1	1	3	4	3	22.5
100	Argentina	40	Men	3	3	3	3	1	3	3	3	5	3	3	3	30
101	Argentina	29	Men	1	1	1	2	0	0	1	0	0	0	3	0	7.5
102	Argentina	45	Women	1	1	1	1	1	1	1	1	1	1	1	1	10
103	Argentina	27	Women	3	3	4	3	4	4	4	3	2	2	3	4	32.5
104	Argentina	23	Women	3	4	2	1	4	1	4	3	5	5	5	4	34.1667
105	Argentina	44	Men	7	4	5	4	3	6	6	6	6	4	4	3	48.3333
106	Argentina	41	Women	5	5	5	5	5	5	5	5	4	4	5	5	48.3333
107	Argentina	37	Men	8	8	8	8	8	8	5	5	8	8	8	8	75
108	Argentina	35	Women	5	5	5	3	2	3	4	3	2	1	2	2	30.8333
109	Argentina	34	Men	3	4	4	4	1	2	2	2	3	3	2	3	27.5
110	Argentina	31	Women	5	8	4	2	4	10	7	4	3	7	2	6	51.6667
111	Argentina	22	Women	10	8	9	10	7	5	9	5	5	10	3	4	70.8333
112	Argentina	41	Women	4	4	4	4	4	4	4	4	4	4	4	4	40
113	Argentina	33	Women	6	6	6	6	6	6	6	6	6	6	6	6	60
114	Argentina	33	Women	3	2	3	3	3	3	3	2	3	2	2	2	25.8333
115	Argentina	51	Men	8	8	6	7	8	4	5	7	9	4	7	4	64.1667
116	Argentina	27	Men	4	4	2	3	4	4	1	1	8	4	4	2	34.1667
117	Argentina	41	Women	6	6	6	5	5	4	4	2	3	3	5	4	44.1667
118	Argentina	66	Women	4	4	4	4	4	3	4	4	4	3	4	4	38.3333
119	Argentina	56	Men	5	5	5	5	5	5	5	4	5	4	5	5	48.3333
120	Argentina	56	Men	3	5	9	10	3	4	9	10	2	4	10	10	65.8333
121	Argentina	47	Women	5	6	5	7	5	5	6	5	4	6	6	6	55
122	Argentina	32	Women	5	10	5	10	10	5	10	1	5	5	10	2	65
123	Argentina	39	Women	1	1	2	1	2	4	1	6	4	2	3	0	22.5
124	Argentina	34	Men	10	10	10	10	10	10	10	10	10	10	10	10	100
125	Argentina	62	Men	4	4	5	1	10	5	8	5	9	6	6	1	53.3333
126	Argentina	28	Men	2	2	3	2	3	2	2	3	3	2	4	3	25.8333
127	Argentina	29	Women	2	2	2	2	2	3	3	3	3	2	2	2	23.3333
128	Argentina	35	Men	1	0	3	0	1	4	1	2	0	0	3	0	12.5
129	Argentina	63	Women	5	2	6	3	5	4	3	7	5	4	5	5	45
130	Argentina	62	Women	1	1	1	2	1	1	1	1	1	1	2	1	11.6667
131	Argentina	43	Women	5	3	6	5	4	3	6	5	4	5	5	4	45.8333
132	Argentina	26	Men	5	4	5	7	2	6	9	4	2	4	4	10	51.6667
133	Argentina	55	Men	3	6	3	2	5	5	4	3	6	4	5	4	41.6667
134	Argentina	51	Men	0	5	0	0	5	0	0	0	0	0	0	10	16.6667
135	Argentina	29	Women	4	4	4	4	4	4	4	4	4	4	4	4	40
136	Argentina	38	Women	4	4	4	4	4	4	4	4	4	4	4	4	40
137	Argentina	37	Women	3	5	3	1	5	5	3	5	4	2	3	1	33.3333
138	Argentina	24	Men	10	10	10	10	5	5	5	5	5	5	5	5	66.6667
139	Argentina	30	Women	4	5	1	3	2	2	0	0	0	2	1	1	17.5
140	Argentina	29	Women	7	5	9	8	7	3	2	3	5	7	3	5	53.3333
141	Argentina	32	Women	5	7	3	2	5	3	2	2	4	6	3	1	35.8333
142	Argentina	42	Women	4	4	3	4	3	3	4	2	3	4	4	4	35
143	Argentina	32	Women	3	3	3	3	3	2	3	2	2	2	2	2	25
144	Argentina	26	Women	3	3	1	2	5	9	3	8	2	4	6	4	41.6667
145	Argentina	32	Women	4	5	1	6	3	4	3	6	3	4	5	2	38.3333
146	Argentina	30	Women	5	5	3	1	6	7	4	5	7	5	3	2	44.1667
147	Argentina	61	Women	8	6	8	6	8	6	8	8	8	8	6	6	71.6667
148	Argentina	28	Women	10	10	10	10	10	10	10	10	10	10	10	10	100
149	Argentina	32	Women	3	5	2	10	5	3	5	3	3	3	2	2	38.3333
150	Argentina	24	Women	6	4	4	3	4	5	3	5	6	5	2	2	40.8333
151	Argentina	33	Women	1	0	1	0	2	2	1	2	2	1	2	1	12.5
152	Argentina	25	Women	0	0	1	0	3	2	3	2	2	1	1	1	13.3333
153	Argentina	27	Women	4	3	3	3	5	4	5	6	3	4	4	6	41.6667
154	Argentina	37	Women	5	3	3	2	4	5	2	5	2	3	2	4	33.3333
155	Argentina	35	Women	5	5	5	5	5	5	5	5	5	5	5	5	50
156	Argentina	31	Women	5	5	5	5	5	5	5	5	5	5	5	5	50
157	Argentina	53	Women	4	4	10	9	2	4	9	8	4	5	10	8	64.1667
158	Argentina	37	Women	3	3	5	4	4	2	9	5	3	4	6	2	41.6667
159	Argentina	27	Women	10	10	3	4	8	10	4	3	5	4	2	4	55.8333
160	Argentina	34	Women	4	4	4	4	4	4	4	4	4	4	4	4	40
161	Argentina	35	Women	8	7	3	7	4	2	6	3	3	5	4	2	45
162	Argentina	40	Women	5	5	5	4	4	4	4	4	3	4	3	3	40
163	Argentina	42	Women	5	4	4	4	5	4	4	4	4	4	5	4	42.5
164	Argentina	36	Women	1	1	1	3	1	1	2	3	1	1	2	2	15.8333
165	Argentina	54	Women	10	10	10	10	10	10	10	10	5	10	10	10	95.8333
166	Argentina	27	Women	1	2	3	2	1	2	3	2	1	2	1	1	17.5
167	Argentina	43	Women	7	7	5	7	10	4	10	1	5	5	7	5	60.8333
168	Argentina	32	Men	1	1	1	1	1	1	1	1	1	1	0	3	10.8333
169	Argentina	50	Women	1	1	4	4	1	3	10	6	6	8	9	5	48.3333
170	Argentina	30	Men	2	1	1	1	1	1	1	1	1	1	1	1	10.8333
171	Argentina	55	Women	10	10	10	10	10	9	10	10	10	8	10	10	97.5
172	Argentina	44	Women	2	2	5	5	2	2	2	2	2	2	5	5	30
173	Argentina	42	Men	3	3	4	3	2	3	6	6	5	4	5	10	45
174	Argentina	43	Men	2	2	10	10	2	2	2	2	2	2	2	2	33.3333
175	Argentina	41	Men	5	5	2	3	5	5	5	5	5	5	5	3	44.1667
176	Argentina	25	Women	6	4	1	5	3	5	5	6	4	4	4	3	41.6667
177	Argentina	28	Men	10	9	9	6	6	6	8	7	4	7	7	5	70
178	Argentina	42	Women	8	8	3	5	9	10	8	8	8	9	6	4	71.6667
179	Argentina	55	Men	10	10	10	10	10	10	10	10	10	10	10	10	100
180	Argentina	43	Women	6	4	7	7	3	6	6	4	5	7	7	8	58.3333
181	Argentina	58	Women	4	3	3	4	3	6	3	5	5	2	7	10	45.8333
182	Argentina	29	Men	5	5	5	5	4	4	2	3	3	5	1	2	36.6667
183	Argentina	25	Men	3	3	2	2	2	4	2	2	4	2	3	3	26.6667
184	Argentina	40	Women	6	7	7	6	8	7	5	4	8	8	6	5	64.1667
185	Argentina	NA	Men	5	4	5	4	5	8	7	4	6	3	6	3	50
186	Argentina	50	Women	5	5	5	5	5	5	5	5	5	5	5	5	50
187	Argentina	62	Men	3	3	3	3	3	3	2	2	3	3	3	3	28.3333
188	Argentina	41	Women	5	2	7	4	2	4	7	3	3	6	5	3	42.5
189	Argentina	42	Men	2	2	1	0	5	5	5	5	6	5	1	3	33.3333
190	Argentina	30	Men	3	10	6	2	0	10	2	10	1	1	6	10	50.8333
191	Argentina	24	Women	3	3	3	1	2	2	2	3	2	2	1	2	21.6667
192	Argentina	25	Women	3	5	3	2	7	4	3	3	6	8	3	4	42.5
193	Argentina	32	Men	2	1	1	1	1	0	0	1	1	1	1	1	9.16667
194	Argentina	18	Men	3	5	4	3	4	2	3	4	5	4	4	4	37.5
195	Argentina	47	Men	6	6	6	6	6	6	6	6	6	6	6	6	60
196	Argentina	45	Men	10	7	10	10	10	10	10	10	6	10	10	7	91.6667
197	Argentina	27	Men	0	0	0	0	0	0	0	0	0	0	0	0	0
198	Argentina	28	Men	2	1	2	3	2	4	4	3	2	3	1	1	23.3333
199	Argentina	32	Men	8	8	2	2	8	8	2	5	5	5	3	1	47.5
200	Argentina	24	Men	4	3	3	3	5	4	4	4	2	3	2	2	32.5
201	Argentina	27	Women	9	8	9	8	6	9	9	9	5	5	5	5	72.5
202	Argentina	43	Women	0	0	0	0	0	0	0	0	0	0	1	0	0.833333
203	Argentina	40	Women	5	10	10	10	10	10	1	2	9	5	10	1	69.1667
204	Argentina	25	Women	2	1	3	1	3	4	2	3	1	1	3	2	21.6667
205	Argentina	25	Men	10	10	10	10	1	1	1	0	1	1	1	1	39.1667
206	Argentina	38	Men	2	3	1	4	10	4	1	1	2	3	1	4	30
207	Argentina	35	Women	5	5	5	5	5	5	5	5	5	5	5	5	50
208	Argentina	28	Men	5	3	4	6	6	5	3	5	4	5	2	5	44.1667
209	Argentina	24	Women	1	6	1	1	4	1	1	1	2	1	1	4	20
210	Argentina	35	Women	2	1	2	5	1	1	9	1	0	1	1	0	20
211	Argentina	33	Women	4	4	4	4	5	4	5	5	4	4	5	4	43.3333
212	Argentina	21	Men	1	1	4	1	4	10	1	0	0	3	3	1	24.1667
213	Argentina	22	Women	6	3	6	6	3	5	4	4	1	7	4	4	44.1667
214	Argentina	35	Men	4	5	10	10	7	10	10	10	5	7	1	1	66.6667
215	Argentina	22	Men	5	4	2	1	5	2	1	2	3	7	1	1	28.3333
216	Argentina	46	Women	5	0	6	10	3	1	8	9	2	4	7	9	53.3333
217	Argentina	43	Men	6	5	3	2	6	8	3	2	7	8	5	4	49.1667
218	Argentina	19	Men	0	0	0	0	1	1	0	0	1	0	0	0	2.5
219	Argentina	22	Men	4	5	5	2	3	2	4	4	3	3	7	4	38.3333
220	Argentina	41	Men	3	6	7	4	2	3	6	6	4	5	5	8	49.1667
221	Argentina	NA	Men	1	1	2	2	1	4	1	1	2	1	3	2	17.5
222	Argentina	29	Men	10	10	10	10	10	10	10	10	10	10	10	10	100
223	Argentina	20	Women	10	10	10	10	5	10	10	10	10	5	10	10	91.6667
224	Argentina	20	Women	1	1	3	1	1	2	2	1	0	1	0	0	10.8333
225	Argentina	24	Women	3	1	3	10	2	5	0	1	1	1	3	9	32.5
226	Argentina	19	Men	5	5	3	1	5	4	2	5	6	3	5	5	40.8333
227	Argentina	31	Men	3	3	10	2	4	0	6	4	6	5	5	7	45.8333
228	Argentina	19	Men	4	1	2	2	5	3	4	2	3	2	2	3	27.5
229	Argentina	34	Women	5	10	8	7	10	10	8	8	10	10	8	8	85
230	Argentina	21	Men	10	3	6	1	5	5	4	5	7	6	5	4	50.8333
231	Argentina	23	Men	5	5	5	6	6	6	6	6	6	6	6	6	57.5
232	Argentina	36	Men	1	1	1	1	2	2	1	1	2	2	3	2	15.8333
233	Argentina	29	Women	1	10	1	5	8	6	4	10	10	3	4	1	52.5
234	Argentina	26	Men	5	10	10	10	5	5	5	5	5	5	5	5	62.5
235	Argentina	29	Men	10	10	10	10	10	10	10	10	10	10	10	10	100
236	Argentina	23	Men	1	2	1	1	1	1	1	2	2	1	2	1	13.3333
237	Argentina	18	Women	7	7	5	6	3	8	4	8	3	4	2	2	49.1667
238	Argentina	22	Men	3	3	2	2	4	1	2	2	2	4	1	1	22.5
239	Argentina	20	Women	2	4	6	4	5	4	6	4	3	5	5	3	42.5
240	Argentina	21	Women	9	3	1	6	3	2	3	8	3	4	3	1	38.3333
241	Argentina	21	Women	4	3	4	4	2	3	2	3	2	3	3	3	30
242	Argentina	21	Men	6	4	4	4	6	6	6	6	6	6	3	6	52.5
243	Argentina	49	Men	1	1	1	2	1	1	5	1	1	1	2	1	15
244	Argentina	38	Men	4	3	5	4	3	5	10	6	4	3	5	10	51.6667
245	Argentina	39	Women	10	10	10	10	10	10	10	10	10	10	10	10	100
246	Argentina	48	Women	1	1	1	2	1	3	1	2	2	0	0	1	12.5
247	Argentina	39	Men	2	2	2	2	2	2	2	2	2	2	2	2	20
248	Argentina	37	Women	3	3	2	3	3	3	3	3	4	2	2	2	27.5
249	Argentina	45	Men	4	6	7	6	8	7	5	6	4	5	3	6	55.8333
250	Argentina	18	Women	4	2	2	1	1	4	5	4	1	2	1	2	24.1667
251	Argentina	20	Women	2	10	9	4	6	4	0	1	1	5	8	7	47.5
252	Argentina	46	Men	2	2	4	0	2	2	1	0	2	2	0	2	15.8333
253	Argentina	19	Men	2	1	2	1	1	1	1	1	1	5	6	1	19.1667
254	Argentina	21	Women	4	3	3	3	3	2	3	3	3	3	2	4	30
255	Argentina	36	Women	4	3	6	7	4	5	5	7	3	2	3	1	41.6667
256	Argentina	31	Men	1	1	2	2	2	2	3	2	3	2	2	2	20
257	Argentina	39	Men	9	9	3	9	9	9	3	9	9	9	9	9	80
258	Argentina	43	Men	10	2	10	10	10	5	5	5	10	2	5	0	61.6667
259	Argentina	38	Men	2	2	2	2	3	2	2	2	4	2	2	4	24.1667
260	Argentina	42	Men	5	5	5	6	5	3	4	3	4	5	3	3	42.5
261	Argentina	87	Men	10	5	5	5	8	8	5	5	3	3	5	5	55.8333
262	Argentina	44	Men	4	3	7	4	3	3	4	5	3	4	6	4	41.6667
263	Argentina	20	Men	0	0	0	0	0	0	0	0	0	0	0	0	0
264	Argentina	25	Men	3	5	2	4	4	2	8	1	1	4	3	6	35.8333
265	Argentina	34	Women	10	10	10	10	10	10	10	10	10	10	10	10	100
266	Argentina	30	Men	10	10	10	10	10	10	10	10	10	10	10	5	95.8333
267	Argentina	72	Men	1	2	3	2	3	3	3	10	2	4	4	4	34.1667
268	Argentina	20	Women	5	7	7	8	4	8	7	7	10	8	7	7	70.8333
269	Argentina	19	Women	3	3	3	3	3	3	3	3	3	3	3	3	30
270	Argentina	40	Men	5	5	5	5	2	3	4	3	2	2	2	2	33.3333
271	Argentina	25	Men	9	5	9	9	9	9	9	9	9	9	9	9	86.6667
272	Argentina	23	Men	6	6	7	2	5	6	6	6	6	6	6	6	56.6667
273	Argentina	32	Men	0	0	1	2	1	4	2	1	3	1	3	2	16.6667
274	Argentina	25	Women	3	3	1	4	2	2	2	2	2	2	3	2	23.3333
275	Argentina	22	Men	6	5	4	4	4	6	3	4	5	4	5	4	45
276	Argentina	57	Men	10	6	6	6	6	8	6	6	10	6	6	6	68.3333
277	Argentina	34	Men	1	2	1	1	1	2	2	3	1	5	3	1	19.1667
278	Argentina	44	Women	3	2	4	1	4	2	4	4	4	4	4	4	33.3333
279	Argentina	20	Men	4	4	3	10	6	4	1	2	2	4	2	0	35
280	Argentina	33	Men	10	10	10	10	10	10	10	10	10	10	10	10	100
281	Argentina	22	Men	2	2	2	2	3	2	3	3	2	2	2	2	22.5
282	Argentina	19	Men	10	6	7	4	1	4	0	4	5	2	0	0	35.8333
283	Argentina	28	Women	4	6	6	6	2	1	9	5	1	5	5	6	46.6667
284	Argentina	22	Women	6	6	6	6	10	10	10	6	6	6	6	6	70
285	Argentina	45	Women	3	3	3	3	3	3	3	3	3	3	3	3	30
286	Argentina	46	Men	5	5	5	5	4	5	5	5	5	4	5	3	46.6667
287	Argentina	41	Men	5	5	5	5	5	5	5	5	5	5	5	5	50
288	Argentina	29	Women	7	8	4	5	6	5	3	1	4	5	6	7	50.8333
289	Argentina	58	Women	5	5	10	5	2	5	5	5	2	4	2	3	44.1667
290	Argentina	31	Women	10	7	5	5	6	4	3	6	4	5	2	5	51.6667
291	Argentina	23	Men	3	2	3	3	2	2	3	3	3	2	3	3	26.6667
292	Argentina	29	Women	5	5	4	6	4	5	5	5	3	6	3	4	45.8333
293	Argentina	20	Men	10	8	2	5	6	6	6	5	4	1	5	6	53.3333
294	Argentina	21	Women	6	8	7	7	4	4	4	4	3	1	3	3	45
295	Argentina	25	Men	1	0	0	0	6	2	6	1	6	6	4	6	31.6667
296	Argentina	34	Men	5	5	5	5	4	5	4	4	4	4	4	4	44.1667
297	Argentina	52	Men	3	3	2	5	8	6	6	8	6	5	5	5	51.6667
298	Argentina	30	Men	2	2	5	2	1	1	7	4	0	2	2	8	30
299	Argentina	30	Men	2	1	2	4	0	2	4	3	1	1	1	2	19.1667
300	Argentina	20	Men	2	4	10	4	4	3	10	5	3	4	10	3	51.6667
301	Argentina	33	Men	7	10	5	1	10	5	3	5	7	10	5	5	60.8333
302	Argentina	64	Women	4	6	2	4	3	7	4	2	4	5	5	6	43.3333
303	Argentina	53	Women	2	2	2	2	2	2	4	2	2	2	10	4	30
304	Argentina	40	Men	10	10	10	10	10	10	10	10	10	10	10	10	100
305	Argentina	23	Women	5	4	4	5	4	3	3	3	0	0	2	3	30
306	Argentina	27	Women	6	10	1	5	3	10	4	0	5	1	7	3	45.8333
307	Argentina	31	Women	4	0	0	1	2	3	3	2	2	3	1	2	19.1667
308	Argentina	33	Men	1	1	1	1	1	1	1	1	1	1	1	1	10
309	Argentina	40	Women	4	4	4	3	4	4	3	4	4	4	4	3	37.5
310	Argentina	44	Women	8	7	6	5	5	0	5	5	8	6	3	5	52.5
311	Argentina	39	Women	9	4	10	6	4	2	2	9	9	2	8	6	59.1667
312	Argentina	48	Men	5	5	5	5	5	5	5	5	5	5	5	5	50
313	Argentina	44	Women	5	6	4	1	2	4	2	2	4	1	4	1	30
314	Argentina	28	Men	3	2	1	1	10	10	7	1	8	4	1	3	42.5
315	Argentina	50	Men	6	10	2	3	1	5	8	2	1	3	7	3	42.5
316	Argentina	28	Women	4	4	4	4	4	4	4	4	4	4	4	4	40
317	Argentina	39	Women	5	5	5	5	5	5	5	5	5	5	5	5	50
318	Argentina	39	Women	4	4	4	4	4	4	4	4	4	4	4	4	40
319	Argentina	28	Men	2	3	2	2	2	7	1	6	1	1	3	4	28.3333
320	Argentina	22	Men	2	2	2	2	2	2	2	2	2	2	2	2	20
321	Argentina	36	Men	6	7	5	4	8	5	4	7	7	6	3	2	53.3333
322	Argentina	20	Men	5	10	10	10	8	7	7	8	8	8	8	8	80.8333
323	Argentina	27	Men	6	6	6	6	6	6	8	6	10	10	6	2	65
324	Argentina	58	Women	10	10	10	10	10	10	10	10	10	10	10	10	100
325	Argentina	23	Men	1	2	4	4	1	2	2	4	3	1	4	3	25.8333
326	Argentina	50	Women	4	7	5	4	3	5	4	2	6	5	3	1	40.8333
327	Argentina	43	Men	2	4	3	2	4	3	3	3	4	4	4	3	32.5
328	Argentina	21	Men	5	5	5	5	5	5	5	5	5	5	4	5	49.1667
329	Argentina	18	Women	3	4	2	3	5	2	2	2	4	4	1	1	27.5
330	Argentina	34	Men	10	10	10	6	10	10	10	10	10	10	1	10	89.1667
331	Argentina	31	Men	3	3	3	3	3	2	3	3	3	1	2	3	26.6667
332	Argentina	33	Women	4	4	3	3	4	4	1	2	4	4	4	4	34.1667
333	Argentina	64	Men	5	8	10	2	2	8	6	4	5	8	8	5	59.1667
334	Argentina	62	Women	10	8	9	6	9	6	9	6	6	7	5	9	75
335	Argentina	40	Men	3	3	3	4	3	2	4	3	4	6	2	3	33.3333
336	Argentina	29	Women	3	4	5	1	1	2	1	2	2	3	4	3	25.8333
337	Argentina	45	Women	3	4	5	1	1	1	2	5	2	1	1	4	25
338	Argentina	37	Women	3	3	10	10	3	3	3	3	2	0	4	10	45
339	Argentina	44	Women	7	5	3	3	6	6	4	4	6	6	6	3	49.1667
340	Argentina	48	Women	4	5	7	5	4	1	4	6	4	5	3	5	44.1667
341	Argentina	57	Women	2	2	4	4	9	4	6	4	2	5	5	5	43.3333
342	Argentina	39	Women	3	3	3	3	2	2	3	2	1	3	3	1	24.1667
343	Argentina	24	Women	2	1	6	2	10	9	3	6	7	5	6	8	54.1667
344	Argentina	49	Women	4	2	10	2	4	6	4	7	4	2	4	4	44.1667
345	Argentina	38	Women	5	1	10	2	5	1	1	2	5	2	2	1	30.8333
346	Argentina	36	Women	2	2	4	3	3	4	3	2	2	3	2	3	27.5
347	Argentina	41	Women	1	1	1	1	1	1	1	1	1	1	1	1	10
348	Argentina	37	Women	10	10	10	10	10	10	10	10	8	10	6	10	95
349	Argentina	43	Women	10	10	8	9	10	10	10	7	5	7	4	4	78.3333
350	Argentina	26	Women	5	4	2	0	0	2	4	0	3	4	2	2	23.3333
351	Argentina	36	Women	4	6	6	6	4	3	5	5	5	5	8	7	53.3333
352	Argentina	45	Women	10	10	10	10	10	10	10	10	10	10	10	10	100
353	Argentina	42	Men	5	5	5	5	4	4	4	4	5	4	4	5	45
354	Argentina	25	Men	2	1	1	1	1	1	1	1	1	1	1	1	10.8333
355	Argentina	37	Women	2	4	4	3	4	3	5	4	2	2	4	7	36.6667
356	Argentina	25	Men	10	10	10	10	10	10	10	10	10	10	10	10	100
357	Argentina	27	Men	5	5	5	5	5	5	5	5	5	5	5	5	50
358	Argentina	39	Men	6	6	8	7	8	10	7	6	7	7	6	7	70.8333
359	Argentina	36	Men	5	5	4	4	6	6	5	5	5	5	4	4	48.3333
360	Argentina	45	Men	2	4	1	1	3	3	3	2	2	3	2	1	22.5
361	Argentina	28	Men	5	4	5	5	3	5	7	8	3	6	7	7	54.1667
362	Argentina	28	Men	1	0	10	4	9	6	1	5	10	3	10	4	52.5
363	Argentina	33	Women	6	6	10	8	6	6	7	6	6	5	0	1	55.8333
364	Argentina	38	Men	0	0	8	9	0	0	5	2	0	0	4	10	31.6667
365	Argentina	24	Men	3	3	4	4	3	3	3	3	3	4	4	4	34.1667
366	Argentina	26	Men	0	0	2	0	0	0	0	1	0	0	0	0	2.5
367	Argentina	21	Men	4	4	4	4	4	4	4	4	4	4	4	4	40
368	Argentina	19	Men	6	6	2	6	6	6	6	6	6	6	5	4	54.1667
369	Argentina	20	Men	3	3	3	2	3	3	3	3	3	3	2	4	29.1667
370	Argentina	40	Women	9	9	2	8	5	6	2	1	5	5	4	4	50
371	Argentina	18	Women	7	5	4	4	10	5	10	2	4	4	3	0	48.3333
372	Argentina	35	Men	5	5	5	5	5	5	5	5	5	5	5	4	49.1667
373	Argentina	21	Men	3	3	3	3	3	3	3	3	3	3	3	3	30
374	Argentina	38	Men	5	5	4	4	5	5	3	3	5	5	0	0	36.6667
375	Argentina	31	Women	3	4	4	7	4	3	0	2	7	5	1	7	39.1667
376	Argentina	18	Women	6	6	4	5	4	3	4	6	6	6	4	4	48.3333
377	Argentina	44	Men	5	7	9	9	4	6	3	5	4	9	7	8	63.3333
378	Argentina	28	Men	3	10	5	6	4	4	6	10	3	6	6	6	57.5
379	Argentina	37	Women	1	5	5	5	5	5	5	5	5	5	5	5	46.6667
380	Argentina	38	Men	3	3	3	3	3	3	5	5	3	3	5	4	35.8333
381	Argentina	22	Men	4	4	3	3	4	4	4	4	4	3	3	4	36.6667
382	Argentina	18	Men	3	3	3	3	3	3	3	3	3	3	3	3	30
383	Argentina	24	Women	2	2	2	7	6	2	4	4	2	2	4	5	35
384	Argentina	28	Women	5	5	5	6	4	6	7	4	4	3	1	1	42.5
385	Argentina	22	Women	2	3	9	10	4	4	6	3	2	2	2	1	40
386	Argentina	44	Women	6	5	10	10	5	5	4	4	5	5	4	5	56.6667
387	Argentina	32	Women	6	5	4	2	4	3	3	2	4	4	7	4	40
388	Australia	32	Women	10	10	10	10	10	10	10	10	10	10	10	10	100
389	Australia	64	Men	10	3	2	2	1	5	5	2	5	4	1	5	37.5
390	Australia	67	Women	1	1	1	1	1	1	1	1	1	1	1	1	10
391	Australia	57	Men	2	2	3	1	2	3	2	2	0	2	2	2	19.1667
392	Australia	29	Women	1	2	1	2	3	5	1	1	0	0	5	2	19.1667
393	Australia	35	Women	3	2	4	3	3	2	3	3	4	4	3	4	31.6667
394	Australia	56	Men	1	1	2	2	2	2	1	1	1	1	1	2	14.1667
395	Australia	58	Men	4	4	2	4	4	4	4	4	4	2	4	4	36.6667
396	Australia	62	Women	4	4	4	4	4	4	4	4	4	4	4	4	40
397	Australia	36	Women	7	4	9	3	2	4	5	3	6	2	1	5	42.5
398	Australia	22	Women	5	5	5	5	5	5	5	5	5	5	5	5	50
399	Australia	59	Men	6	8	7	4	7	2	4	6	6	3	5	3	50.8333
400	Australia	59	Men	8	8	8	8	8	4	8	4	2	2	2	8	58.3333
401	Australia	65	Women	8	8	5	4	8	4	4	3	6	2	3	6	50.8333
402	Australia	63	Men	4	2	2	2	2	2	2	2	1	2	1	1	19.1667
403	Australia	58	Men	5	5	5	5	6	4	4	5	3	3	6	8	49.1667
404	Australia	61	Men	3	4	4	4	5	5	5	6	5	4	5	4	45
405	Australia	60	Men	8	8	8	8	8	8	8	8	8	8	8	8	80
406	Australia	66	Men	3	2	6	3	3	4	4	4	5	1	8	5	40
407	Australia	57	Women	3	4	4	3	4	4	3	4	4	4	4	4	37.5
408	Australia	63	Men	3	6	2	2	9	5	10	5	6	5	2	2	47.5
409	Australia	58	Men	2	8	2	4	8	2	3	1	4	10	1	6	42.5
410	Australia	63	Men	7	10	5	6	9	10	6	7	9	5	3	8	70.8333
411	Australia	57	Men	2	2	0	0	2	2	0	0	2	2	0	0	10
412	Australia	60	Women	4	4	8	4	2	3	4	5	5	6	2	7	45
413	Australia	65	Men	10	10	10	5	4	10	8	5	4	10	6	5	72.5
414	Australia	57	Men	2	3	3	3	6	4	3	2	3	4	4	8	37.5
415	Australia	59	Men	7	2	5	7	2	4	6	4	10	6	2	5	50
416	Australia	58	Men	3	3	3	3	3	3	3	3	3	3	3	3	30
417	Australia	63	Men	1	1	1	3	2	2	3	1	10	1	3	2	25
418	Australia	62	Men	5	8	8	5	6	7	5	10	3	5	5	10	64.1667
419	Australia	66	Men	3	5	2	4	4	3	3	2	4	2	2	7	34.1667
420	Australia	22	Men	10	1	7	6	4	7	6	7	7	6	7	7	62.5
421	Australia	59	Men	2	2	2	2	2	2	2	2	2	3	2	2	20.8333
422	Australia	62	Men	3	4	3	3	3	4	7	5	5	1	3	6	39.1667
423	Australia	65	Men	3	2	3	3	3	3	3	3	3	3	3	3	29.1667
424	Australia	59	Women	5	7	3	5	6	6	4	3	3	4	5	4	45.8333
425	Australia	58	Men	5	6	6	6	5	5	5	5	6	5	5	5	53.3333
426	Australia	64	Women	2	4	2	6	2	4	5	5	3	1	1	2	30.8333
427	Australia	18	Women	5	5	5	5	8	8	9	10	5	5	3	3	59.1667
428	Australia	60	Men	2	4	1	3	1	6	3	7	4	4	2	5	35
429	Australia	60	Men	1	1	7	5	1	1	4	2	1	1	8	2	28.3333
430	Australia	59	Men	7	8	10	9	8	7	0	0	7	7	6	1	58.3333
431	Australia	63	Women	4	3	3	3	3	3	2	3	2	4	3	2	29.1667
432	Australia	65	Women	3	3	3	4	3	3	3	3	3	3	3	3	30.8333
433	Australia	64	Men	7	7	7	7	5	5	5	5	5	5	5	5	56.6667
434	Australia	58	Men	1	10	1	1	1	2	0	1	0	1	1	1	16.6667
435	Australia	59	Men	10	10	10	10	10	10	10	10	10	10	10	10	100
436	Australia	19	Women	4	2	3	5	2	3	4	1	5	3	2	3	30.8333
437	Australia	58	Women	1	2	4	4	2	3	5	2	3	2	3	3	28.3333
438	Australia	66	Women	2	2	1	1	2	2	2	2	1	2	2	2	17.5
439	Australia	23	Women	5	10	8	5	5	5	10	0	6	5	8	2	57.5
440	Australia	25	Women	3	2	4	1	2	3	6	4	3	4	7	7	38.3333
441	Australia	20	Women	5	5	5	5	5	5	5	5	5	5	3	3	46.6667
442	Australia	24	Women	4	6	5	6	6	7	5	4	5	5	4	4	50.8333
443	Australia	40	Women	10	10	10	10	10	10	10	10	10	10	10	10	100
444	Australia	53	Women	4	6	1	4	4	4	5	1	4	3	1	7	36.6667
445	Australia	54	Men	10	10	6	10	4	4	10	10	8	4	10	9	79.1667
446	Australia	48	Women	4	4	4	4	4	4	4	4	4	4	4	4	40
447	Australia	45	Women	6	4	4	4	4	6	4	4	6	6	4	4	46.6667
448	Australia	49	Men	5	5	5	5	5	5	2	2	5	5	5	5	45
449	Australia	48	Women	2	1	1	4	1	3	2	3	0	0	1	2	16.6667
450	Australia	54	Women	5	5	5	5	4	6	5	7	7	7	7	7	58.3333
451	Australia	48	Women	6	6	7	8	4	5	7	4	3	4	5	7	55
452	Australia	37	Men	5	2	1	2	0	3	5	0	1	4	7	3	27.5
453	Australia	55	Women	10	10	6	10	4	4	4	4	10	4	4	10	66.6667
454	Australia	48	Men	10	10	10	10	10	8	10	10	10	10	10	10	98.3333
455	Australia	40	Men	5	0	1	2	3	5	1	2	2	2	2	2	22.5
456	Australia	46	Men	7	6	5	5	3	4	2	0	4	4	3	2	37.5
457	Australia	46	Women	7	6	8	5	5	5	5	5	4	5	4	7	55
458	Australia	46	Men	2	2	2	2	2	2	2	1	1	1	1	1	15.8333
459	Australia	44	Women	5	7	7	5	5	5	7	5	5	5	5	6	55.8333
460	Australia	52	Women	3	5	5	5	3	2	4	5	4	4	3	2	37.5
461	Australia	50	Men	5	5	5	5	5	5	5	5	5	5	5	5	50
462	Australia	41	Women	6	6	6	6	4	3	4	4	3	3	5	5	45.8333
463	Australia	51	Women	3	2	3	3	4	4	1	1	1	2	2	2	23.3333
464	Australia	51	Women	10	10	10	10	10	10	10	10	10	10	10	10	100
465	Australia	52	Men	10	5	10	10	10	3	10	10	10	1	10	10	82.5
466	Australia	55	Women	2	2	2	2	2	2	2	2	2	2	2	2	20
467	Australia	47	Women	1	2	2	1	1	1	2	2	2	1	3	1	15.8333
468	Australia	40	Women	5	9	10	10	3	3	2	3	4	7	4	3	52.5
469	Australia	39	Men	1	2	1	1	2	2	2	2	2	2	2	1	16.6667
470	Australia	37	Women	6	6	2	4	4	4	2	3	4	3	4	2	36.6667
471	Australia	39	Women	4	5	5	4	5	5	5	4	5	4	4	4	45
472	Australia	42	Women	5	4	8	6	3	3	5	5	4	5	5	5	48.3333
473	Australia	55	Women	3	2	4	2	9	8	3	2	4	0	7	1	37.5
474	Australia	42	Men	8	8	10	10	7	7	10	6	7	7	10	10	83.3333
475	Australia	42	Women	8	5	4	8	10	10	10	10	8	6	10	10	82.5
476	Australia	54	Women	2	1	2	2	4	2	1	2	3	3	2	3	22.5
477	Australia	46	Men	3	4	2	4	4	4	4	2	3	4	4	2	33.3333
478	Australia	52	Women	8	7	10	5	6	6	10	6	8	7	5	5	69.1667
479	Australia	45	Women	4	3	2	3	2	2	3	3	2	4	3	1	26.6667
480	Australia	48	Men	6	6	5	5	5	5	4	5	5	5	5	5	50.8333
481	Australia	48	Women	5	6	7	5	5	3	2	3	3	4	4	5	43.3333
482	Australia	44	Women	2	2	1	2	2	2	2	2	2	3	2	3	20.8333
483	Australia	55	Men	10	5	10	6	0	0	6	0	0	0	0	0	30.8333
484	Australia	36	Women	5	1	1	0	1	3	0	0	0	2	0	1	11.6667
485	Australia	54	Women	2	2	0	2	1	0	2	1	2	2	1	2	14.1667
486	Australia	40	Women	2	2	2	2	1	1	1	0	1	1	1	1	12.5
487	Australia	48	Women	10	5	10	5	7	0	5	0	5	5	5	2	49.1667
488	Australia	19	Women	2	2	2	2	2	2	2	2	2	2	3	0	19.1667
489	Australia	44	Women	2	3	1	2	2	2	1	1	3	2	1	2	18.3333
490	Australia	43	Women	1	6	3	4	3	2	4	4	3	1	2	3	30
491	Australia	51	Men	1	1	1	1	1	1	1	1	1	1	1	1	10
492	Australia	49	Men	10	10	10	10	10	10	10	10	10	10	10	10	100
493	Australia	55	Women	3	3	3	2	4	1	1	0	1	1	2	1	18.3333
494	Australia	52	Women	4	4	2	2	4	4	2	2	4	4	2	2	30
495	Australia	53	Women	4	4	4	4	6	3	6	6	3	3	4	4	42.5
496	Australia	43	Women	5	5	4	5	5	5	4	4	5	5	4	3	45
497	Australia	54	Men	6	1	5	9	8	4	7	8	5	1	7	9	58.3333
498	Australia	40	Women	0	1	3	1	1	0	2	3	0	0	1	2	11.6667
499	Australia	21	Men	3	3	2	2	4	4	2	2	3	3	2	2	26.6667
500	Australia	47	Women	4	4	4	4	4	4	4	4	4	4	4	4	40
501	Australia	39	Men	5	5	5	5	5	5	5	5	5	5	5	5	50
502	Australia	54	Women	4	4	5	6	2	4	4	3	3	3	2	4	36.6667
503	Australia	54	Women	7	7	6	7	5	5	5	5	5	5	5	5	55.8333
504	Australia	54	Women	4	2	2	4	3	2	2	4	6	2	2	2	29.1667
505	Australia	52	Women	5	5	4	4	4	3	4	4	4	4	3	3	39.1667
506	Australia	47	Women	5	5	5	5	5	5	5	5	5	5	5	5	50
507	Australia	50	Women	8	8	3	5	0	3	0	0	0	0	3	0	25
508	Australia	42	Women	5	5	5	5	5	5	5	5	5	5	5	5	50
509	Australia	37	Women	7	6	8	4	5	2	4	3	3	4	4	7	47.5
510	Australia	55	Men	3	4	4	4	4	2	4	4	4	3	4	4	36.6667
511	Australia	49	Women	1	6	7	7	2	2	5	5	3	2	7	5	43.3333
512	Australia	38	Women	3	4	7	3	4	3	2	2	5	5	3	2	35.8333
513	Australia	53	Men	5	5	5	5	5	5	5	5	5	5	5	5	50
514	Australia	48	Men	1	2	2	2	1	2	1	1	2	2	3	2	17.5
515	Australia	39	Men	5	5	1	1	3	5	3	2	5	4	8	3	37.5
516	Australia	38	Men	6	6	6	5	5	5	5	4	6	6	5	5	53.3333
517	Australia	50	Men	1	0	1	1	3	1	2	1	1	2	2	2	14.1667
518	Australia	44	Men	1	2	1	1	1	2	1	1	1	1	1	1	11.6667
519	Australia	41	Men	10	10	10	10	10	10	10	10	10	10	10	10	100
520	Australia	40	Men	10	10	10	10	5	4	2	2	10	10	4	4	67.5
521	Australia	44	Men	9	5	8	8	6	6	6	6	5	5	5	5	61.6667
522	Australia	39	Men	5	5	5	5	5	5	5	5	5	5	5	10	54.1667
523	Australia	40	Men	1	5	3	2	5	3	2	3	8	2	2	2	31.6667
524	Australia	41	Men	4	5	6	8	2	2	4	4	2	4	7	8	46.6667
525	Australia	53	Men	3	4	3	4	4	5	4	4	3	3	4	4	37.5
526	Australia	45	Men	8	8	8	8	8	8	8	8	8	8	8	8	80
527	Australia	47	Men	7	7	7	4	7	6	5	5	8	9	3	4	60
528	Australia	36	Women	0	0	0	0	0	0	0	0	0	0	0	0	0
529	Australia	46	Men	2	1	2	2	1	2	2	2	2	2	2	2	18.3333
530	Australia	48	Men	4	6	6	3	3	3	5	6	4	5	4	4	44.1667
531	Australia	48	Women	6	7	6	6	6	8	7	6	6	8	7	6	65.8333
532	Australia	60	Women	5	5	5	5	5	5	5	5	5	5	5	5	50
533	Australia	23	Men	4	4	4	2	2	2	5	2	2	4	2	4	30.8333
534	Australia	38	Men	4	2	4	4	2	1	2	2	1	1	1	1	20.8333
535	Australia	30	Women	4	7	2	6	5	1	3	2	5	5	3	5	40
536	Australia	33	Women	7	6	9	8	7	7	6	7	7	7	8	2	67.5
537	Australia	23	Women	1	1	1	1	1	1	1	1	1	2	1	1	10.8333
538	Australia	36	Women	3	4	5	5	3	2	1	1	6	1	3	2	30
539	Australia	36	Women	1	1	1	1	1	1	1	1	1	1	1	1	10
540	Australia	60	Men	6	6	6	6	4	4	5	4	5	5	4	5	50
541	Australia	49	Women	3	2	4	2	2	2	2	3	2	1	1	2	21.6667
542	Australia	55	Men	10	10	10	10	10	10	10	10	10	10	10	10	100
543	Australia	53	Women	5	4	4	4	7	5	3	3	5	4	5	3	43.3333
544	Australia	26	Women	4	4	4	4	5	4	4	4	4	4	3	3	39.1667
545	Australia	49	Men	3	2	3	2	1	1	2	3	2	4	2	5	25
546	Australia	24	Women	3	5	3	5	4	5	5	4	5	4	5	4	43.3333
547	Australia	24	Women	4	4	4	4	4	4	4	4	4	4	4	4	40
548	Australia	24	Women	1	2	0	0	2	1	1	2	1	3	0	1	11.6667
549	Australia	49	Women	0	0	0	0	0	0	0	0	0	0	0	0	0
550	Australia	54	Women	4	5	4	4	3	3	3	3	4	4	5	3	37.5
551	Australia	52	Women	4	5	5	5	6	6	5	4	6	5	4	4	49.1667
552	Australia	41	Women	6	7	5	7	6	2	5	4	5	4	3	5	49.1667
553	Australia	53	Men	10	10	10	10	10	10	10	10	10	10	10	10	100
554	Australia	40	Men	4	4	4	4	4	4	4	4	4	4	4	4	40
555	Australia	44	Women	3	4	6	8	3	6	2	3	3	6	4	6	45
556	Australia	50	Women	4	5	4	4	3	3	3	3	5	5	4	4	39.1667
557	Australia	43	Men	1	6	6	6	4	2	5	3	1	1	2	3	33.3333
558	Australia	48	Women	7	7	7	7	7	7	8	7	7	7	7	7	70.8333
559	Australia	41	Women	5	3	1	3	2	3	3	5	1	2	4	3	29.1667
560	Australia	29	Women	3	4	3	3	3	3	3	2	3	3	2	2	28.3333
561	Australia	30	Women	2	0	0	0	1	2	1	1	0	1	2	0	8.33333
562	Australia	54	Women	1	1	9	9	4	2	5	8	10	2	7	3	50.8333
563	Australia	51	Women	7	4	4	5	4	4	3	3	5	4	4	5	43.3333
564	Australia	28	Men	4	3	1	3	2	3	1	3	2	1	4	2	24.1667
565	Australia	52	Men	8	8	7	6	5	5	5	5	5	5	6	5	58.3333
566	Australia	51	Women	10	10	8	8	9	10	4	5	10	10	5	6	79.1667
567	Australia	34	Women	3	3	3	3	3	3	3	3	3	3	3	3	30
568	Australia	49	Women	2	2	2	2	2	2	2	2	2	1	1	1	17.5
569	Australia	41	Women	2	2	2	2	2	2	2	2	2	2	2	2	20
570	Australia	55	Women	6	5	7	7	5	5	7	2	5	5	6	5	54.1667
571	Australia	54	Women	0	0	0	0	1	2	2	2	1	1	0	1	8.33333
572	Australia	30	Women	6	5	5	4	5	4	5	4	4	5	4	5	46.6667
573	Australia	37	Women	10	10	10	10	10	10	10	10	10	10	10	10	100
574	Australia	43	Women	2	2	2	2	2	2	2	2	2	2	2	2	20
575	Australia	52	Women	6	7	7	8	4	6	6	5	3	4	4	3	52.5
576	Australia	31	Women	4	3	3	4	4	2	1	3	5	4	5	3	34.1667
577	Australia	54	Women	10	10	10	9	1	1	1	1	1	1	3	1	40.8333
578	Australia	NA	Women	5	5	4	3	5	5	5	5	5	5	5	5	47.5
579	Australia	25	Women	5	4	6	10	3	3	3	1	1	4	3	3	38.3333
580	Australia	44	Women	3	5	4	5	3	6	3	2	4	4	2	3	36.6667
581	Australia	NA	NA	2	2	9	1	10	2	0	0	2	6	1	1	30
582	Australia	26	Women	5	5	3	4	4	4	4	3	4	4	3	3	38.3333
583	Australia	50	Men	8	8	8	8	8	8	8	8	8	8	8	8	80
584	Australia	33	Women	2	4	4	2	2	2	3	2	4	3	2	3	27.5
585	Australia	32	Men	7	7	4	3	4	5	6	3	5	10	3	4	50.8333
586	Australia	44	Women	2	2	2	2	2	2	2	2	2	2	2	2	20
587	Australia	30	Women	2	2	1	2	2	2	3	5	2	2	3	1	22.5
588	Australia	33	Women	5	5	5	5	5	5	5	5	5	5	5	5	50
589	Australia	53	Women	4	4	4	4	4	4	4	4	4	4	4	4	40
590	Australia	57	Men	4	4	4	4	4	4	4	4	4	4	4	4	40
591	Australia	48	Men	10	10	7	7	7	7	7	6	7	10	10	7	79.1667
592	Australia	31	Women	10	10	2	3	9	10	1	7	10	10	9	9	75
593	Australia	32	Women	6	4	4	5	2	6	4	2	5	6	2	2	40
594	Australia	28	Women	1	1	0	1	1	1	0	0	1	1	0	1	6.66667
595	Australia	38	Women	3	3	3	3	3	3	3	3	3	3	3	3	30
596	Australia	34	Men	3	4	4	2	5	4	8	6	7	5	3	7	48.3333
597	Australia	52	Men	4	4	5	4	4	2	4	2	4	4	1	1	32.5
598	Australia	54	Men	5	5	6	6	4	5	4	5	6	4	5	6	50.8333
599	Australia	55	Men	4	10	1	1	1	1	2	1	3	1	0	1	21.6667
600	Australia	31	Men	7	7	4	5	4	7	5	5	6	5	6	4	54.1667
601	Australia	46	Men	2	2	2	2	2	3	3	2	2	2	2	2	21.6667
602	Australia	49	Men	1	4	5	4	2	4	4	2	3	3	1	4	30.8333
603	Australia	29	Men	9	9	7	8	8	6	5	6	8	8	6	6	71.6667
604	Australia	32	Men	10	10	1	1	5	3	3	3	5	7	7	1	46.6667
605	Australia	26	Men	5	4	2	2	0	2	0	4	0	0	0	0	15.8333
606	Australia	48	Men	2	4	8	8	2	2	4	8	2	2	4	4	41.6667
607	Australia	43	Men	1	0	2	2	2	2	1	1	2	2	2	2	15.8333
608	Australia	21	Women	1	2	2	2	5	4	1	3	0	3	0	1	20
609	Australia	34	Women	1	3	8	4	2	3	1	0	3	2	6	4	30.8333
610	Australia	27	Women	4	4	4	4	3	3	3	3	3	3	4	4	35
611	Australia	61	Women	10	10	6	8	10	6	9	1	8	9	4	8	74.1667
612	Australia	42	Women	5	6	9	5	4	2	4	7	5	4	4	5	50
613	Australia	52	Women	4	4	4	5	6	6	6	7	6	6	5	5	53.3333
614	Australia	38	Women	10	9	10	10	9	5	9	9	10	10	10	10	92.5
615	Australia	50	Women	2	2	3	3	2	4	3	3	2	2	4	4	28.3333
616	Australia	23	Men	5	5	10	5	10	5	5	0	2	5	7	3	51.6667
617	Australia	26	Women	3	5	3	1	3	5	3	3	5	4	5	5	37.5
618	Australia	70	Women	5	5	5	3	4	3	4	3	4	4	2	5	39.1667
619	Australia	68	Men	3	4	4	4	4	3	4	4	4	4	4	4	38.3333
620	Australia	64	Men	6	2	3	2	2	4	5	4	5	3	4	5	37.5
621	Australia	56	Women	5	4	6	6	4	4	5	6	5	5	5	5	50
622	Australia	81	Men	1	4	1	3	2	3	2	4	3	4	3	2	26.6667
623	Australia	66	Men	4	3	3	2	3	2	4	1	4	4	6	3	32.5
624	Australia	68	Men	3	3	4	4	3	2	4	2	3	2	2	3	29.1667
625	Australia	75	Men	2	3	2	2	2	2	2	1	3	1	2	2	20
626	Australia	56	Men	6	6	6	6	6	6	6	6	6	6	6	6	60
627	Australia	62	Women	6	6	7	7	7	4	4	5	5	7	5	8	59.1667
628	Australia	63	Women	6	2	5	8	5	6	3	4	3	4	5	1	43.3333
629	Australia	32	Women	5	5	6	6	5	4	3	3	4	4	4	3	43.3333
630	Australia	18	Women	1	6	7	9	7	8	7	3	5	2	5	3	52.5
631	Australia	35	Men	1	2	10	5	5	8	5	4	4	10	8	5	55.8333
632	Australia	34	Women	2	5	7	3	5	3	9	4	5	3	8	6	50
633	Australia	28	Women	3	3	3	3	3	3	3	3	3	3	3	3	30
634	Australia	25	Women	2	3	4	2	1	2	5	4	4	3	8	6	36.6667
635	Australia	31	Women	6	3	4	5	5	3	3	3	4	5	3	2	38.3333
636	Australia	29	Women	0	0	0	0	0	0	0	0	0	0	0	0	0
637	Australia	30	Women	4	4	4	4	4	5	4	4	4	4	4	4	40.8333
638	Australia	22	Women	5	5	1	2	3	2	1	0	2	2	0	2	20.8333
639	Australia	35	Men	1	2	5	2	1	1	3	3	1	2	2	2	20.8333
640	Australia	26	Men	1	1	0	1	1	1	1	1	1	0	1	2	9.16667
641	Australia	65	Men	10	10	5	5	5	8	7	3	10	10	4	2	65.8333
642	Australia	27	Women	3	4	4	3	3	4	3	2	4	3	4	4	34.1667
643	Australia	30	Women	10	4	2	0	10	0	2	2	1	0	2	3	30
644	Australia	30	Men	4	5	5	5	5	5	5	5	5	5	5	5	49.1667
645	Australia	22	Men	1	2	1	1	3	5	1	1	0	0	1	1	14.1667
646	Australia	25	Men	5	10	3	4	5	8	2	7	7	4	2	5	51.6667
647	Australia	25	Men	4	1	2	2	2	2	3	2	3	2	1	2	21.6667
648	Australia	23	Men	1	2	2	1	1	1	1	1	1	1	1	1	11.6667
649	Australia	59	Women	2	2	6	6	3	2	4	5	4	3	3	3	35.8333
650	Australia	60	Men	4	5	1	3	2	3	1	1	7	1	7	4	32.5
651	Australia	73	Men	10	10	6	7	5	10	5	10	8	5	7	10	77.5
652	Australia	75	Women	3	2	2	1	1	4	4	6	3	4	2	4	30
653	Australia	61	Men	3	4	3	4	3	2	3	1	3	2	2	2	26.6667
654	Australia	66	Women	1	3	0	0	2	2	1	2	4	3	2	2	18.3333
655	Australia	68	Men	4	4	4	5	4	4	2	4	5	4	5	4	40.8333
656	Australia	56	Women	3	5	6	5	6	4	7	6	4	4	7	6	52.5
657	Australia	58	Women	10	10	10	10	10	10	10	10	10	10	10	10	100
658	Australia	44	Women	2	2	2	1	3	3	1	2	3	3	2	3	22.5
659	Australia	49	Women	2	4	2	2	1	2	3	1	3	4	3	1	23.3333
660	Australia	48	Women	3	3	3	3	3	3	4	3	3	3	3	2	30
661	Australia	55	Men	1	1	1	1	1	1	1	1	1	1	1	3	11.6667
662	Australia	35	Women	3	3	3	3	3	3	3	3	3	3	3	3	30
663	Australia	35	Women	8	2	8	8	7	8	8	8	8	6	8	8	72.5
664	Australia	19	Women	2	5	3	2	4	7	6	2	5	4	4	3	39.1667
665	Australia	44	Men	4	2	4	4	2	2	2	2	2	2	2	2	25
666	Australia	63	Women	5	4	5	5	5	5	5	5	5	6	5	5	50
667	Australia	55	Women	2	5	4	8	4	4	4	5	3	2	6	4	42.5
668	Australia	45	Women	4	4	4	4	4	4	4	4	4	4	4	4	40
669	Australia	28	Women	7	9	8	7	5	8	2	6	8	7	1	2	58.3333
670	Australia	40	Men	8	7	3	9	9	6	7	6	7	7	7	5	67.5
671	Australia	36	Women	3	3	3	3	3	3	3	3	3	3	3	3	30
672	Australia	33	Women	3	2	3	2	3	3	2	3	2	4	3	4	28.3333
673	Australia	19	Women	8	4	4	3	8	0	6	10	6	9	5	1	53.3333
674	Australia	21	Women	4	9	1	5	10	3	4	7	6	5	10	5	57.5
675	Australia	53	Women	1	1	3	2	0	0	1	1	0	0	0	2	9.16667
676	Australia	45	Women	2	2	3	2	2	2	2	2	2	2	2	2	20.8333
677	Australia	46	Men	1	1	1	1	1	1	1	1	1	1	1	1	10
678	Australia	36	Men	2	3	4	4	2	3	5	2	4	3	7	3	35
679	Australia	49	Women	4	4	4	4	10	10	10	10	4	4	4	4	60
680	Australia	28	Women	10	10	8	7	10	10	9	10	10	10	8	10	93.3333
681	Australia	54	Women	6	2	7	3	3	7	3	3	1	3	10	7	45.8333
682	Australia	27	Men	6	6	6	6	3	3	4	4	3	4	4	3	43.3333
683	Australia	29	Women	10	10	5	5	5	5	5	10	7	10	7	10	74.1667
684	Australia	18	Women	3	3	3	6	4	6	4	4	4	5	3	2	39.1667
685	Australia	43	Men	4	4	4	4	4	3	6	6	2	4	4	4	40.8333
686	Australia	54	Women	4	4	3	5	2	1	2	4	2	3	2	3	29.1667
687	Australia	23	Men	10	10	10	10	10	10	10	10	10	10	10	10	100
688	Australia	55	Women	7	7	7	7	3	3	2	3	3	3	3	4	43.3333
689	Australia	28	Men	10	7	8	7	8	10	0	7	5	8	7	7	70
690	Australia	24	Women	10	10	10	10	8	8	8	9	9	8	10	9	90.8333
691	Australia	40	Women	0	0	0	0	0	0	0	0	0	0	0	0	0
692	Australia	33	Women	5	5	4	4	3	2	4	2	1	2	1	1	28.3333
693	Australia	37	Women	2	2	3	3	2	1	2	3	2	1	3	4	23.3333
694	Australia	51	Men	6	5	4	6	5	3	5	3	5	3	5	3	44.1667
695	Australia	43	Women	2	2	3	2	5	4	2	3	2	1	1	4	25.8333
696	Australia	39	Women	5	5	5	5	5	5	5	5	5	5	5	5	50
697	Australia	60	Women	4	3	4	3	2	2	3	3	2	3	1	2	26.6667
698	Australia	54	Men	5	5	5	5	5	5	5	5	5	5	5	5	50
699	Australia	54	Men	4	4	5	4	4	4	6	3	5	3	4	5	42.5
700	Australia	35	Women	4	2	3	4	2	3	4	4	2	3	5	4	33.3333
701	Australia	18	Men	3	4	5	10	2	1	2	2	6	3	6	10	45
702	Australia	18	Men	10	5	3	0	4	0	5	5	6	7	5	5	45.8333
703	Australia	48	Men	10	10	10	10	10	8	10	10	10	10	10	10	98.3333
704	Australia	43	Women	1	1	1	1	1	1	1	1	1	1	1	1	10
705	Australia	47	Women	2	7	5	6	7	10	4	7	10	7	0	5	58.3333
706	Australia	27	Men	3	4	5	5	4	2	1	6	3	4	4	2	35.8333
707	Australia	36	Men	2	1	1	1	2	1	1	0	1	1	0	0	9.16667
708	Australia	62	Men	8	8	8	8	8	8	8	8	8	8	8	8	80
709	Australia	38	Women	1	2	2	2	1	4	1	1	1	2	1	1	15.8333
710	Australia	47	Women	4	4	4	4	2	4	3	6	4	6	4	5	41.6667
711	Australia	36	Women	9	10	3	8	10	7	3	6	8	1	0	1	55
712	Australia	31	Women	6	5	4	6	2	1	2	2	1	4	2	4	32.5
713	Australia	62	Women	6	6	4	3	4	2	4	4	4	4	4	2	39.1667
714	Australia	60	Women	4	4	4	3	3	3	2	2	2	3	2	2	28.3333
715	Australia	42	Women	8	4	1	1	8	10	1	1	0	8	1	1	36.6667
716	Australia	34	Women	0	0	0	0	0	0	0	0	0	0	0	0	0
717	Australia	36	Women	10	10	10	10	10	10	10	10	10	10	10	10	100
718	Australia	61	Women	4	2	4	5	3	3	5	3	3	4	2	5	35.8333
719	Australia	36	Women	5	5	10	6	5	5	5	5	5	5	7	5	56.6667
720	Australia	23	Women	5	5	5	4	8	6	5	4	5	4	5	7	52.5
721	Australia	50	Men	3	4	3	2	4	3	1	1	1	1	1	1	20.8333
722	Australia	38	Women	10	10	10	10	10	10	10	10	10	10	10	10	100
723	Australia	64	Women	3	3	3	2	5	5	5	2	5	5	4	5	39.1667
724	Australia	43	Women	5	5	5	5	5	5	5	5	5	5	5	5	50
725	Australia	50	Women	4	4	3	4	4	4	4	4	4	4	4	4	39.1667
726	Australia	57	Women	8	8	5	5	8	8	8	8	8	8	5	5	70
727	Australia	59	Women	5	5	5	5	5	5	5	5	5	5	5	5	50
728	Australia	32	Women	2	5	2	3	3	2	4	3	3	4	2	3	30
729	Australia	42	Men	10	5	3	4	6	5	3	4	3	2	5	5	45.8333
730	Australia	54	Women	5	5	5	4	2	0	1	0	3	3	2	2	26.6667
731	Australia	58	Women	10	10	3	10	1	2	4	3	9	1	8	7	56.6667
732	Australia	44	Women	5	5	5	5	5	5	5	5	5	5	5	5	50
733	Australia	61	Men	0	0	10	10	0	0	0	0	0	0	0	0	16.6667
734	Australia	58	Men	8	8	10	8	5	6	6	6	8	7	7	8	72.5
735	Australia	63	Men	2	2	4	4	2	2	2	2	2	2	2	2	23.3333
736	Australia	47	Men	8	8	10	10	6	5	7	5	7	7	5	7	70.8333
737	Australia	47	Men	4	4	7	5	4	4	4	4	4	3	5	3	42.5
738	Australia	54	Men	2	3	5	1	3	1	2	1	4	2	4	2	25
739	Australia	58	Men	3	3	3	3	3	2	3	3	3	3	3	3	29.1667
740	Australia	33	Men	4	4	4	4	4	4	4	10	4	4	4	4	45
741	Australia	58	Men	5	5	5	5	5	5	5	5	5	5	5	5	50
742	Australia	56	Men	5	3	1	2	4	2	10	5	4	4	6	5	42.5
743	Australia	58	Men	1	1	1	1	1	1	1	1	1	1	1	1	10
744	Australia	58	Men	10	10	10	10	10	10	10	10	10	10	10	10	100
745	Australia	58	Men	4	4	6	4	4	2	4	4	0	2	2	2	31.6667
746	Australia	61	Men	10	10	10	5	5	4	4	4	5	4	4	4	57.5
747	Australia	46	Men	8	8	10	9	8	10	10	10	10	10	10	10	94.1667
748	Australia	35	Men	10	10	10	10	10	10	10	10	10	10	10	10	100
749	Australia	52	Women	3	4	4	3	5	2	3	2	1	5	1	6	32.5
750	Australia	30	Women	2	5	5	5	8	6	5	5	5	6	5	6	52.5
751	Australia	41	Women	3	5	4	3	6	5	4	3	4	4	4	3	40
752	Australia	64	Men	8	7	2	4	8	7	3	4	5	6	5	5	53.3333
753	Australia	63	Women	10	9	5	10	8	8	7	5	6	8	5	5	71.6667
754	Australia	61	Women	1	1	1	1	1	1	1	1	1	1	1	1	10
755	Australia	37	Men	3	3	1	2	1	2	3	1	3	2	3	2	21.6667
756	Australia	64	Men	2	2	2	2	2	2	2	2	2	2	2	2	20
757	Australia	28	Men	8	9	10	10	6	3	8	7	10	4	5	8	73.3333
758	Australia	59	Women	5	5	6	5	4	3	4	2	3	4	4	5	41.6667
759	Australia	43	Women	5	2	2	3	5	5	3	4	5	8	5	3	41.6667
760	Australia	55	Women	2	8	4	2	3	4	4	8	5	8	5	10	52.5
761	Australia	45	Women	1	3	3	2	10	5	1	4	6	1	5	5	38.3333
762	Australia	38	Men	4	4	4	4	2	1	2	2	2	2	3	3	27.5
763	Australia	37	Women	10	10	10	10	10	10	10	10	10	10	10	10	100
764	Australia	39	Men	4	1	1	4	2	1	4	2	2	3	2	4	25
765	Australia	61	Men	2	2	2	0	2	2	4	2	2	1	1	2	18.3333
766	Australia	75	Women	7	7	5	10	10	7	10	10	7	7	7	7	78.3333
767	Australia	25	Women	2	1	3	3	3	2	5	1	4	4	2	2	26.6667
768	Australia	21	Men	5	5	5	5	5	5	5	5	5	5	5	5	50
769	Australia	60	Women	3	4	3	4	3	3	3	2	2	4	2	3	30
770	Australia	28	Women	5	5	5	5	5	5	5	5	5	5	5	5	50
771	Australia	26	Women	5	4	4	4	5	5	4	4	5	5	4	4	44.1667
772	Bolivia	20	Men	3	4	4	3	3	4	5	6	4	4	4	4	40
773	Bolivia	21	Women	4	4	4	4	2	8	6	8	5	4	2	5	46.6667
774	Bolivia	41	Women	10	6	10	3	2	5	4	4	1	3	8	4	50
775	Bolivia	29	Women	3	3	3	3	2	2	3	2	2	3	2	2	25
776	Bolivia	29	Men	5	5	5	5	4	4	4	4	5	4	4	5	45
777	Bolivia	19	Women	5	5	10	6	4	1	8	4	4	2	3	9	50.8333
778	Bolivia	36	Men	8	8	8	8	8	10	6	8	6	8	6	6	75
779	Bolivia	23	Men	7	6	5	6	8	4	5	4	4	3	2	5	49.1667
780	Bolivia	45	Men	4	4	4	5	4	4	7	6	5	3	4	4	45
781	Bolivia	41	Men	6	6	6	6	2	3	0	6	0	0	6	0	34.1667
782	Bolivia	38	Men	8	3	5	4	6	2	5	6	6	1	6	5	47.5
783	Bolivia	40	Men	4	6	3	4	6	8	6	5	4	4	4	4	48.3333
784	Bolivia	18	Men	5	5	5	5	5	5	5	5	5	5	5	5	50
785	Bolivia	58	Women	7	10	8	0	10	4	6	3	2	1	3	10	53.3333
786	Bolivia	33	Women	10	8	10	10	6	8	10	10	8	8	8	8	86.6667
787	Bolivia	35	Men	10	10	10	10	5	9	6	5	7	5	6	8	75.8333
788	Bolivia	18	Women	2	1	1	2	1	1	1	1	2	1	1	3	14.1667
789	Bolivia	38	Men	2	1	0	5	1	1	6	3	5	0	2	1	22.5
790	Bolivia	19	Women	2	2	3	2	4	3	3	1	1	0	1	1	19.1667
791	Bolivia	27	Men	8	6	2	8	5	6	3	10	8	2	10	6	61.6667
792	Bolivia	29	Women	4	4	4	4	4	4	4	4	4	4	4	4	40
793	Bolivia	22	Men	4	5	2	5	5	5	5	4	5	10	2	3	45.8333
794	Bolivia	18	Men	2	4	4	2	4	4	4	2	2	3	4	2	30.8333
795	Bolivia	26	Women	2	1	1	1	10	1	1	1	1	1	1	1	18.3333
796	Bolivia	21	Women	6	3	2	3	8	8	2	6	4	5	8	4	49.1667
797	Bolivia	32	Women	3	3	2	1	2	3	3	2	2	3	4	4	26.6667
798	Bolivia	21	Men	5	2	8	7	7	2	10	10	10	2	4	10	64.1667
799	Bolivia	23	Men	4	3	4	4	3	2	4	2	4	6	2	4	35
800	Bolivia	20	Women	10	8	10	10	10	8	8	10	9	8	9	8	90
801	Bolivia	41	Men	6	7	7	6	4	0	2	5	2	5	2	3	40.8333
802	Bolivia	29	Women	8	5	8	8	8	5	8	5	6	10	7	3	67.5
803	Bolivia	22	Women	3	4	4	2	3	3	5	3	4	3	4	4	35
804	Bolivia	39	Women	6	6	4	4	6	4	2	4	4	4	2	4	41.6667
805	Bolivia	23	Women	2	2	2	2	1	2	2	1	2	1	1	2	16.6667
806	Bolivia	42	Women	10	10	6	4	6	9	4	8	2	1	5	7	60
807	Bolivia	26	Men	7	7	8	8	6	6	6	5	6	5	6	7	64.1667
808	Bolivia	21	Men	3	3	3	3	3	3	3	3	3	3	3	3	30
809	Bolivia	40	Men	10	10	10	10	10	10	10	10	10	10	10	10	100
810	Bolivia	20	Men	4	7	8	7	8	5	8	4	2	6	8	6	60.8333
811	Bolivia	23	Women	2	1	5	0	1	2	4	1	2	2	7	4	25.8333
812	Bolivia	38	Women	3	2	2	2	2	4	2	4	4	4	4	3	30
813	Bolivia	27	Women	10	6	2	2	7	9	3	1	5	9	3	3	50
814	Bolivia	24	Men	4	3	4	10	4	3	4	5	2	4	4	9	46.6667
815	Bolivia	27	Women	6	6	6	6	6	6	6	6	6	6	6	6	60
816	Bolivia	23	Men	5	8	8	10	8	4	2	4	5	5	2	6	55.8333
817	Bolivia	NA	Women	5	4	7	6	8	5	6	5	5	4	5	6	55
818	Bolivia	41	Men	7	7	7	10	7	7	7	7	7	7	7	7	72.5
819	Bolivia	20	Women	6	4	2	6	6	4	2	0	6	2	2	1	34.1667
820	Bolivia	20	Women	4	4	1	3	4	2	2	6	2	4	4	4	33.3333
821	Bolivia	38	Men	9	4	2	0	10	10	4	1	4	2	6	8	50
822	Bolivia	26	Men	6	5	4	4	6	6	10	4	6	7	4	6	56.6667
823	Bolivia	24	Women	5	3	4	4	4	5	3	5	4	3	3	4	39.1667
824	Bolivia	42	Men	10	10	10	8	10	10	10	10	10	10	8	10	96.6667
825	Bolivia	28	Men	10	8	10	10	10	10	10	10	10	10	10	10	98.3333
826	Bolivia	26	Women	6	3	4	2	3	2	4	2	1	2	4	4	30.8333
827	Bolivia	19	Men	8	10	8	9	7	7	5	6	8	3	1	3	62.5
828	Bolivia	21	Women	5	5	5	5	5	5	5	5	5	5	5	5	50
829	Bolivia	42	Men	10	10	10	10	10	10	10	10	10	10	10	10	100
830	Bolivia	29	Women	3	3	4	4	3	3	3	3	2	3	4	5	33.3333
831	Bolivia	26	Men	7	8	8	8	8	8	8	8	8	8	8	8	79.1667
832	Bolivia	18	Men	6	1	5	2	3	2	4	3	3	4	2	3	31.6667
833	Bolivia	23	Women	10	10	10	10	10	10	10	10	10	10	10	10	100
834	Bolivia	28	Men	8	10	8	7	6	8	6	8	3	3	6	4	64.1667
835	Bolivia	35	Men	4	4	4	3	3	2	3	4	4	3	2	5	34.1667
836	Bolivia	22	Women	5	5	3	6	4	4	4	5	4	5	5	5	45.8333
837	Bolivia	34	Women	1	2	2	2	2	2	2	2	2	2	2	2	19.1667
838	Bolivia	36	Women	2	3	3	4	3	3	4	4	2	4	4	2	31.6667
839	Bolivia	32	Women	6	4	2	2	2	4	2	4	4	4	4	2	33.3333
840	Bolivia	22	Women	4	4	6	6	4	4	7	3	4	4	5	4	45.8333
841	Bolivia	39	Men	4	4	3	4	4	4	3	4	4	4	4	4	38.3333
842	Bolivia	44	Men	4	5	5	4	5	4	5	5	4	4	5	5	45.8333
843	Bolivia	21	Women	3	1	7	0	6	6	0	5	7	5	0	1	34.1667
844	Bolivia	35	Men	4	4	4	4	4	4	4	4	2	2	4	4	36.6667
845	Bolivia	34	Men	6	6	10	5	2	9	10	10	7	4	4	8	67.5
846	Bolivia	23	Women	5	4	2	3	4	3	2	7	4	3	3	1	34.1667
847	Bolivia	25	Men	6	6	6	6	6	6	6	6	6	6	6	6	60
848	Bolivia	27	Men	5	5	5	5	5	5	5	5	5	5	5	5	50
849	Bolivia	62	Men	6	6	6	5	6	6	5	6	6	6	6	6	58.3333
850	Bolivia	45	Men	8	8	6	6	8	8	5	5	8	8	6	8	70
851	Bolivia	40	Women	8	10	5	7	8	10	3	8	7	6	10	8	75
852	Bolivia	48	Men	2	2	4	2	2	2	2	4	2	2	2	4	25
853	Bolivia	19	Women	5	5	0	3	4	4	10	1	2	10	1	7	43.3333
854	Bolivia	24	Men	5	5	5	5	6	6	10	5	5	5	10	5	60
855	Bolivia	20	Women	6	6	3	4	5	5	5	4	4	2	3	2	40.8333
856	Bolivia	28	Women	1	0	0	0	0	0	0	0	0	0	0	0	0.833333
857	Bolivia	30	Men	10	3	5	3	2	3	6	4	10	4	4	2	46.6667
858	Bolivia	23	Women	5	6	8	4	4	4	4	6	8	4	4	3	50
859	Bolivia	29	Men	10	10	10	10	10	10	10	10	10	10	10	10	100
860	Bolivia	49	Men	4	8	2	0	1	7	4	4	0	10	10	0	41.6667
861	Bolivia	33	Women	10	10	10	10	10	10	10	10	10	10	10	10	100
862	Bolivia	21	Men	8	8	7	8	8	7	9	10	8	9	7	9	81.6667
863	Bolivia	27	Men	1	2	2	2	2	4	3	3	1	1	2	1	20
864	Bolivia	26	Men	10	5	10	10	10	10	10	10	10	10	10	10	95.8333
865	Bolivia	60	Women	6	10	6	10	5	6	4	10	6	10	1	4	65
866	Bolivia	32	Men	5	5	5	5	6	4	5	5	5	5	5	5	50
867	Bolivia	38	Men	10	8	8	8	10	8	8	8	10	8	8	8	85
868	Bolivia	56	Women	5	5	5	5	5	5	5	5	5	5	5	4	49.1667
869	Bolivia	41	Men	5	2	1	2	4	7	4	3	5	6	2	2	35.8333
870	Bolivia	26	Men	9	8	8	8	8	8	8	8	8	8	8	8	80.8333
871	Bolivia	18	Women	5	5	5	5	5	5	5	5	5	5	5	5	50
872	Bolivia	22	Men	2	2	2	3	3	3	3	3	2	3	4	2	26.6667
873	Bolivia	31	Women	4	6	6	6	2	4	3	4	4	6	6	8	49.1667
874	Bolivia	24	Men	4	2	5	10	8	5	7	5	4	4	8	4	55
875	Bolivia	31	Men	10	10	10	10	10	10	10	10	10	10	10	10	100
876	Bolivia	27	Men	9	10	3	7	5	5	9	5	7	5	4	5	61.6667
877	Bolivia	24	Women	10	10	10	10	5	10	10	10	10	10	10	10	95.8333
878	Bolivia	24	Men	4	1	6	3	2	4	3	3	4	1	4	2	30.8333
879	Bolivia	21	Men	3	3	4	5	3	4	6	6	5	5	4	5	44.1667
880	Bolivia	20	Men	3	0	3	6	10	8	10	10	8	6	0	7	59.1667
881	Bolivia	29	Men	10	10	4	4	10	10	4	4	10	10	4	4	70
882	Bolivia	24	Men	5	5	5	5	5	5	5	5	5	5	5	5	50
883	Bolivia	43	Men	4	4	4	4	4	4	4	4	4	4	4	4	40
884	Bolivia	24	Men	4	6	7	4	6	4	6	5	5	2	2	3	45
885	Bolivia	42	Men	10	10	10	10	10	10	10	10	5	10	10	10	95.8333
886	Bolivia	25	Men	5	4	4	4	7	4	7	5	5	4	5	4	48.3333
887	Bolivia	25	Men	3	0	10	9	10	5	10	1	7	1	1	5	51.6667
888	Bolivia	30	Men	4	6	4	6	10	3	6	6	8	4	6	6	57.5
889	Bolivia	24	Men	1	7	1	2	2	3	1	2	2	1	4	3	24.1667
890	Bolivia	23	Men	1	2	3	3	4	3	4	3	2	2	2	2	25.8333
891	Bolivia	19	Men	5	8	10	0	3	10	4	1	8	6	1	0	46.6667
892	Bolivia	39	Men	8	7	4	8	4	4	4	4	8	8	4	8	59.1667
893	Bolivia	38	Men	4	6	5	7	6	5	6	4	2	5	7	6	52.5
894	Bolivia	46	Men	5	6	7	8	6	6	5	8	1	6	7	5	58.3333
895	Bolivia	46	Women	4	4	3	5	4	4	4	5	4	4	4	4	40.8333
896	Bolivia	22	Men	3	4	8	3	5	9	4	4	6	4	2	6	48.3333
897	Bolivia	27	Women	2	4	10	2	4	2	1	1	1	1	5	2	29.1667
898	Bolivia	29	Men	2	4	10	6	4	4	4	4	4	2	4	4	43.3333
899	Bolivia	44	Women	4	3	7	5	4	3	6	3	3	7	3	8	46.6667
900	Bolivia	34	Men	3	3	3	3	4	4	4	2	3	1	3	2	29.1667
901	Bolivia	40	Men	5	7	9	9	7	6	10	10	6	5	8	8	75
902	Bolivia	45	Men	6	8	5	1	10	8	1	1	8	8	1	10	55.8333
903	Bolivia	25	Women	1	1	0	0	0	1	0	1	0	0	1	1	5
904	Bolivia	28	Men	0	1	0	6	10	1	1	1	1	1	2	3	22.5
905	Bolivia	20	Men	10	4	4	6	8	6	6	6	8	8	8	2	63.3333
906	Bolivia	26	Men	1	1	1	1	1	1	1	1	1	1	1	1	10
907	Bolivia	24	Men	10	10	10	10	10	10	10	10	10	10	10	10	100
908	Bolivia	38	Women	5	10	7	8	10	10	9	8	10	10	9	10	88.3333
909	Bolivia	47	Women	7	6	7	5	6	6	6	6	9	8	7	5	65
910	Bolivia	36	Women	2	8	5	9	7	4	5	5	6	5	5	3	53.3333
911	Bolivia	19	Women	4	6	2	10	10	4	2	4	6	2	6	4	50
912	Bolivia	36	Women	1	4	8	9	4	6	9	10	1	3	7	8	58.3333
913	Bolivia	45	Men	5	4	6	7	5	6	8	5	4	5	5	4	53.3333
914	Bolivia	52	Men	6	10	10	10	10	10	10	10	10	10	10	10	96.6667
915	Bolivia	29	Men	2	1	3	3	1	2	3	3	2	3	2	5	25
916	Bolivia	20	Men	4	5	2	2	7	4	4	3	1	4	1	1	31.6667
917	Bolivia	20	Men	5	3	1	2	4	1	2	1	3	2	2	5	25.8333
918	Bolivia	24	Women	6	8	5	4	4	4	4	5	3	3	5	5	46.6667
919	Bolivia	35	Men	3	3	3	3	3	3	2	2	5	2	3	3	29.1667
920	Bolivia	22	Men	8	9	5	2	2	6	3	5	2	3	3	4	43.3333
921	Bolivia	35	Men	4	4	4	4	4	4	4	3	4	4	4	4	39.1667
922	Bolivia	35	Men	10	10	10	5	10	4	10	5	10	5	5	5	74.1667
923	Bolivia	39	Men	10	10	10	3	10	10	5	10	10	5	1	0	70
924	Bolivia	24	Men	4	4	4	6	6	6	3	2	4	6	3	6	45
925	Bolivia	42	Women	5	4	5	4	3	2	3	2	4	3	3	3	34.1667
926	Bolivia	49	Women	7	5	6	10	5	3	8	5	2	1	8	10	58.3333
927	Bolivia	37	Men	6	6	6	7	7	6	7	4	6	6	6	6	60.8333
928	Bolivia	20	Women	4	1	1	1	2	2	2	1	3	4	1	1	19.1667
929	Bolivia	31	Men	10	1	10	6	10	6	8	10	10	3	10	3	72.5
930	Bolivia	28	Men	5	5	6	5	9	5	5	5	10	5	5	1	55
931	Bolivia	34	Men	2	3	2	3	2	3	2	2	2	2	5	2	25
932	Bolivia	NA	Men	1	1	1	1	1	1	5	5	1	1	1	1	16.6667
933	Bolivia	27	Men	7	2	1	10	8	10	1	0	8	3	10	1	50.8333
934	Bolivia	33	Men	3	1	2	4	4	3	3	6	4	2	5	5	35
935	Bolivia	21	Men	6	8	7	7	8	5	8	8	1	1	5	1	54.1667
936	Bolivia	48	Women	5	5	5	5	5	5	5	5	5	5	5	5	50
937	Bolivia	46	Men	1	4	3	2	5	6	10	8	10	4	2	4	49.1667
938	Bolivia	19	Men	3	3	3	4	4	4	5	6	2	5	2	3	36.6667
939	Bolivia	18	Men	10	1	2	9	5	10	5	5	1	1	4	8	50.8333
940	Bolivia	21	Men	10	9	3	8	4	10	4	3	4	4	2	4	54.1667
941	Bolivia	52	Men	10	10	8	10	10	10	10	10	10	10	8	9	95.8333
942	Bolivia	25	Men	2	2	2	1	2	2	2	2	2	2	2	1	18.3333
943	Bolivia	37	Women	3	5	3	5	2	4	6	4	3	4	3	5	39.1667
944	Bolivia	29	Women	10	10	7	10	10	10	10	10	10	10	4	10	92.5
945	Bolivia	44	Women	2	3	2	3	2	2	3	2	2	3	2	3	24.1667
946	Bolivia	36	Men	4	2	5	2	2	2	5	3	4	2	2	3	30
947	Bolivia	20	Men	10	10	10	10	8	10	10	10	10	10	10	10	98.3333
948	Bolivia	26	Women	6	5	4	2	4	6	4	3	4	5	3	3	40.8333
949	Bolivia	24	Women	9	6	5	3	5	8	1	4	9	3	5	4	51.6667
950	Bolivia	23	Women	2	6	4	3	4	3	2	4	4	4	5	6	39.1667
951	Bolivia	35	Women	1	2	1	1	1	2	1	1	2	1	1	1	12.5
952	Bolivia	43	Women	3	2	3	3	3	3	3	3	3	3	3	2	28.3333
953	Bolivia	27	Women	10	1	1	1	10	3	1	1	10	10	1	1	41.6667
954	Bolivia	23	Women	5	8	0	0	0	1	0	0	1	0	0	1	13.3333
955	Bolivia	38	Women	4	4	2	4	1	4	2	3	3	4	3	3	30.8333
956	Bolivia	23	Women	6	6	6	4	6	4	4	4	6	8	10	3	55.8333
957	Bolivia	22	Women	10	10	6	0	10	10	10	5	10	10	10	10	84.1667
958	Bolivia	27	Women	3	2	4	4	4	4	3	4	4	3	3	3	34.1667
959	Bolivia	40	Women	5	5	4	3	5	5	3	5	5	5	4	4	44.1667
960	Bolivia	51	Men	4	2	4	3	2	4	2	2	2	1	1	2	24.1667
961	Bolivia	25	Women	4	2	1	2	5	5	6	5	2	1	2	3	31.6667
962	Bolivia	19	Women	5	2	4	1	4	1	1	2	9	2	3	3	30.8333
963	Bolivia	21	Men	2	6	4	4	3	6	2	0	3	1	2	1	28.3333
964	Bolivia	28	Women	5	5	5	4	6	4	4	3	4	4	3	5	43.3333
965	Bolivia	NA	Women	5	2	7	2	4	2	1	6	2	1	5	4	34.1667
966	Bolivia	38	Women	8	4	10	3	6	6	9	7	6	9	10	3	67.5
967	Bolivia	49	Women	2	2	2	2	2	2	2	2	2	2	2	2	20
968	Bolivia	47	Women	5	5	5	5	5	5	5	5	5	5	5	5	50
969	Bolivia	28	Men	5	5	5	5	5	5	5	5	5	5	4	5	49.1667
970	Bolivia	24	Women	1	2	6	4	8	8	2	4	7	5	1	6	45
971	Bolivia	24	Women	6	6	2	2	7	6	2	1	0	0	1	0	27.5
972	Bolivia	28	Women	3	1	2	3	1	2	2	4	2	2	1	2	20.8333
973	Bolivia	34	Men	10	2	0	8	6	2	3	4	2	4	2	10	44.1667
974	Bolivia	35	Women	8	7	5	7	8	10	9	6	7	8	5	5	70.8333
975	Bolivia	23	Women	3	5	5	7	7	3	3	6	5	6	3	5	48.3333
976	Bolivia	25	Men	1	2	2	0	1	4	0	1	1	2	1	2	14.1667
977	Bolivia	30	Men	2	2	4	2	2	2	2	2	2	2	2	2	21.6667
978	Bolivia	19	Women	2	2	4	2	5	2	4	2	3	2	2	2	26.6667
979	Bolivia	35	Men	10	10	10	10	10	10	1	10	10	10	10	10	92.5
980	Bolivia	18	Men	4	2	4	2	1	0	5	2	2	4	3	2	25.8333
981	Bolivia	40	Men	5	3	4	5	4	7	6	3	8	6	2	7	50
982	Bolivia	21	Women	10	9	8	10	9	9	8	10	9	10	9	8	90.8333
983	Bolivia	21	Women	10	10	1	2	2	10	8	4	1	10	4	1	52.5
984	Bolivia	29	Men	8	8	8	10	8	8	8	8	8	8	8	6	80
985	Bolivia	23	Men	7	2	6	6	4	6	4	8	7	6	6	7	57.5
986	Bolivia	50	Women	10	10	3	2	10	10	2	10	10	10	10	2	74.1667
987	Bolivia	NA	Men	8	4	7	2	9	6	5	8	4	5	4	5	55.8333
988	Bolivia	30	Women	4	8	8	3	8	9	7	4	9	8	8	3	65.8333
989	Bolivia	24	Men	2	2	3	2	3	2	2	2	2	2	2	2	21.6667
990	Bolivia	32	Women	5	3	4	4	5	3	5	5	2	4	3	2	37.5
991	Bolivia	27	Men	5	4	5	10	9	9	10	8	4	5	2	8	65.8333
992	Bolivia	32	Men	10	8	10	10	10	8	10	10	10	8	10	10	95
993	Bolivia	33	Men	3	2	9	1	2	5	1	7	4	5	3	10	43.3333
994	Bolivia	28	Men	4	4	4	2	4	4	1	1	4	4	1	1	28.3333
995	Bolivia	20	Men	3	2	4	4	9	4	5	5	5	5	5	6	47.5
996	Bolivia	26	Men	4	4	6	5	2	2	6	5	1	1	5	5	38.3333
997	Bolivia	32	Men	2	2	2	1	2	2	2	2	2	2	2	1	18.3333
998	Bolivia	28	Men	10	10	9	8	7	9	5	5	9	8	7	1	73.3333
999	Bolivia	25	Men	4	4	4	4	4	4	5	4	4	4	5	5	42.5
1000	Bolivia	24	Women	7	7	6	6	7	7	7	7	7	6	7	7	67.5
1001	Bolivia	34	Men	3	3	3	3	3	3	3	3	3	3	3	5	31.6667
1002	Bolivia	26	Men	3	1	3	3	4	3	5	4	3	4	4	3	33.3333
1003	Bolivia	39	Men	10	10	10	8	10	10	8	10	10	10	10	4	91.6667
1004	Bolivia	NA	NA	10	10	10	10	10	10	10	10	1	10	10	10	92.5
1005	Bolivia	28	Men	10	10	10	10	10	10	10	10	10	10	10	10	100
1006	Bolivia	33	Men	8	3	8	9	10	10	4	9	10	2	4	10	72.5
1007	Bolivia	47	Men	5	5	5	4	3	6	3	5	5	5	4	5	45.8333
1008	Bolivia	30	Men	3	1	5	6	3	9	7	3	4	10	8	9	56.6667
1009	Bolivia	34	Men	4	4	4	4	4	4	4	4	4	4	4	4	40
1010	Bolivia	18	Men	1	2	9	2	1	1	3	7	0	2	0	2	25
1011	Bolivia	40	Men	2	8	4	10	2	10	1	4	10	10	6	1	56.6667
1012	Bolivia	32	Men	4	10	4	4	6	6	2	2	9	7	2	4	50
1013	Bolivia	21	Women	5	7	7	10	6	7	7	7	7	7	10	7	72.5
1014	Bolivia	33	Men	5	6	5	5	5	5	6	6	5	5	5	6	53.3333
1015	Bolivia	33	Men	4	4	2	5	2	4	4	2	4	4	4	4	35.8333
1016	Bolivia	21	Men	0	0	0	0	0	0	0	0	0	0	0	0	0
1017	Bolivia	38	Men	10	10	10	10	10	10	10	10	10	10	10	10	100
1018	Bolivia	33	Men	5	5	5	5	6	4	6	5	5	5	2	3	46.6667
1019	Bolivia	18	Men	5	4	5	5	5	5	5	5	5	5	5	4	48.3333
1020	Bolivia	30	Men	4	4	4	4	6	4	4	4	4	6	4	2	41.6667
1021	Bolivia	29	Men	5	5	4	5	7	6	7	6	4	5	4	4	51.6667
1022	Bolivia	33	Men	1	0	2	1	2	1	1	1	0	1	0	1	9.16667
1023	Bolivia	32	Men	2	3	2	3	2	2	2	1	2	7	2	2	25
1024	Bolivia	31	Men	4	3	3	5	4	2	3	2	3	3	4	4	33.3333
1025	Bolivia	22	Men	5	5	5	5	5	5	5	5	5	5	5	5	50
1026	Bolivia	23	Men	3	2	2	3	1	6	3	7	2	3	3	2	30.8333
1027	Bolivia	30	Women	2	4	4	2	3	2	2	1	2	2	2	2	23.3333
1028	Bolivia	24	Women	10	10	10	10	10	10	9	10	10	10	10	5	95
1029	Bolivia	34	Women	5	6	4	5	6	4	4	6	3	5	5	2	45.8333
1030	Bolivia	30	Women	4	5	4	6	6	2	4	9	8	10	1	4	52.5
1031	Bolivia	42	Women	10	6	8	6	5	4	4	10	8	4	2	4	59.1667
1032	Bolivia	34	Women	4	4	2	3	2	1	4	0	4	1	2	2	24.1667
1033	Bolivia	21	Men	10	10	10	10	10	10	10	10	10	10	10	10	100
1034	Bolivia	46	Women	2	1	10	6	2	1	8	10	1	2	8	6	47.5
1035	Bolivia	26	Women	7	7	7	7	6	6	6	7	7	6	6	6	65
1036	Bolivia	38	Women	5	5	7	5	6	4	7	7	3	4	3	5	50.8333
1037	Bolivia	45	Women	6	5	6	2	6	5	4	5	4	5	6	4	48.3333
1038	Bolivia	33	Women	4	2	2	4	2	1	1	1	3	1	2	2	20.8333
1039	Bolivia	43	Women	4	2	4	2	2	3	1	1	4	2	0	0	20.8333
1040	Bolivia	33	Women	8	8	8	8	8	8	8	8	8	8	8	10	81.6667
1041	Bolivia	26	Women	5	4	3	3	4	5	6	6	3	5	8	6	48.3333
1042	Bolivia	20	Women	1	1	3	1	4	8	5	6	2	4	0	2	30.8333
1043	Bolivia	21	Women	8	8	8	8	8	8	8	8	8	8	8	8	80
1044	Bolivia	26	Women	10	10	5	10	10	10	5	5	10	10	6	10	84.1667
1045	Bolivia	29	Women	1	1	2	2	2	3	1	4	2	2	1	1	18.3333
1046	Bolivia	34	Women	10	5	6	5	10	5	4	3	4	5	4	6	55.8333
1047	Bolivia	26	Women	7	8	7	8	10	6	5	6	10	6	8	6	72.5
1048	Bolivia	25	Women	10	10	10	8	5	2	10	10	10	6	10	8	82.5
1049	Bolivia	48	Women	5	6	4	4	6	5	5	4	5	5	5	4	48.3333
1050	Bolivia	31	Women	4	2	2	4	5	6	2	10	4	4	3	2	40
1051	Bolivia	46	Women	0	8	4	1	3	1	2	3	1	10	6	4	35.8333
1052	Bolivia	24	Women	3	3	6	5	3	4	5	6	3	3	6	5	43.3333
1053	Bolivia	29	Women	5	5	10	10	10	10	10	10	5	5	10	5	79.1667
1054	Bolivia	33	Women	6	6	1	3	7	5	1	3	5	5	2	2	38.3333
1055	Bolivia	25	Women	1	1	2	1	1	1	2	4	1	2	1	2	15.8333
1056	Bolivia	18	Women	10	10	10	10	10	10	5	10	10	10	10	10	95.8333
1057	Bolivia	38	Women	1	6	3	5	2	2	3	3	5	3	2	4	32.5
1058	Bolivia	19	Women	3	5	2	10	3	2	2	3	2	4	1	2	32.5
1059	Bolivia	28	Women	5	6	5	4	5	5	4	4	5	5	5	5	48.3333
1060	Bolivia	30	Women	7	3	5	8	6	4	6	5	5	4	6	5	53.3333
1061	Bolivia	28	Women	3	5	3	3	4	6	3	2	3	5	2	3	35
1062	Bolivia	36	Women	4	4	4	4	4	4	4	4	3	3	4	4	38.3333
1063	Bolivia	35	Women	2	4	2	2	2	2	2	3	2	4	2	2	24.1667
1064	Bolivia	28	Women	8	4	6	5	8	1	7	6	3	10	5	7	58.3333
1065	Bolivia	42	Women	4	4	4	8	6	7	8	4	2	3	5	3	48.3333
1066	Bolivia	39	Women	3	2	8	4	6	1	10	8	5	7	7	4	54.1667
1067	Bolivia	39	Women	10	5	5	5	5	5	5	5	5	5	5	5	54.1667
1068	Bolivia	30	Women	2	2	2	2	3	2	2	2	2	3	1	2	20.8333
1069	Bolivia	26	Women	1	2	1	1	0	3	1	1	2	2	1	1	13.3333
1070	Bolivia	27	Women	6	6	2	2	5	5	2	3	5	10	3	5	45
1071	Bolivia	19	Women	3	2	8	3	2	2	4	5	3	7	4	2	37.5
1072	Bolivia	30	Women	7	7	9	9	10	9	9	9	9	7	10	10	87.5
1073	Bolivia	37	Women	5	5	5	5	5	5	5	5	5	5	5	5	50
1074	Bolivia	24	Women	3	5	4	3	5	6	4	4	5	6	3	3	42.5
1075	Bolivia	46	Women	10	8	8	4	10	10	10	6	8	10	4	4	76.6667
1076	Bolivia	31	Women	9	10	8	9	10	9	10	9	10	10	8	9	92.5
1077	Bolivia	33	Women	5	4	4	4	4	5	4	3	6	10	4	5	48.3333
1078	Bolivia	32	Women	1	1	2	3	1	1	1	1	1	1	1	1	12.5
1079	Bolivia	26	Women	1	1	1	1	1	1	1	1	1	1	1	1	10
1080	Bolivia	31	Women	5	4	4	3	4	3	2	2	6	5	3	2	35.8333
1081	Bolivia	28	Men	6	10	10	6	5	4	4	5	2	2	3	5	51.6667
1082	Bolivia	40	Women	5	5	5	5	5	5	5	5	5	5	5	5	50
1083	Bolivia	33	Women	3	4	4	3	4	3	5	5	1	3	3	5	35.8333
1084	Bolivia	51	Women	5	6	6	7	6	6	6	8	7	5	7	8	64.1667
1085	Bolivia	21	Women	4	8	7	8	7	7	6	8	6	6	6	5	65
1086	Bolivia	20	Men	1	2	4	2	3	2	1	6	6	4	3	3	30.8333
1087	Bolivia	48	Men	10	2	4	2	2	10	2	2	2	2	1	2	34.1667
1088	Bolivia	24	Women	3	4	5	3	3	4	3	3	5	6	2	4	37.5
1089	Bolivia	22	Men	2	2	1	1	2	2	2	2	2	2	3	1	18.3333
1090	Bolivia	NA	Men	8	8	8	8	8	8	8	8	8	8	8	8	80
1091	Bolivia	34	Women	8	9	6	5	5	7	4	6	4	4	5	4	55.8333
1092	Bolivia	35	Men	4	2	1	1	4	1	2	2	2	1	1	1	18.3333
1093	Bolivia	19	Men	4	6	5	5	9	7	5	5	0	4	6	4	50
1094	Bolivia	35	Men	4	4	4	4	4	4	4	4	4	4	4	4	40
1095	Bolivia	24	Men	8	9	10	3	10	6	7	5	6	2	3	8	64.1667
1096	Bolivia	25	Men	10	10	10	10	10	10	10	10	10	10	10	10	100
1097	Bolivia	20	Men	5	5	4	4	4	5	5	5	4	5	5	5	46.6667
1098	Bolivia	23	Men	9	5	6	4	4	7	6	5	3	5	4	4	51.6667
1099	Bolivia	27	Men	1	3	2	3	3	2	3	3	3	1	3	3	25
1100	Bolivia	25	Men	5	5	5	5	5	5	5	5	5	5	5	5	50
1101	Bolivia	47	Men	10	10	10	10	10	10	10	10	10	10	10	10	100
1102	Bolivia	23	Men	6	10	6	7	6	6	8	10	6	6	4	8	69.1667
1103	Bolivia	30	Men	5	5	9	10	5	5	5	9	5	5	5	4	60
1104	Bolivia	29	Men	1	1	1	1	1	1	2	2	1	1	1	1	11.6667
1105	Bolivia	48	Men	5	5	5	5	5	5	5	5	5	5	5	5	50
1106	Bolivia	24	Men	4	4	4	4	4	4	0	4	4	2	0	0	28.3333
1107	Bolivia	30	Men	2	2	2	2	1	2	1	2	2	2	2	2	18.3333
1108	Bolivia	23	Men	5	6	6	7	5	7	4	7	6	6	7	8	61.6667
1109	Bolivia	23	Men	4	4	5	3	6	6	6	8	10	8	6	5	59.1667
1110	Bolivia	21	Men	4	5	3	1	1	5	2	2	2	2	1	3	25.8333
1111	Bolivia	21	Men	6	3	3	4	6	6	6	8	3	5	4	1	45.8333
1112	Bolivia	25	Men	6	10	5	4	4	5	10	6	4	4	2	2	51.6667
1113	Bolivia	23	Women	0	0	0	0	0	5	2	0	0	1	1	10	15.8333
1114	Bolivia	33	Men	5	6	5	5	5	4	6	5	5	5	8	5	53.3333
1115	Bolivia	32	Men	5	7	4	8	5	4	6	6	6	6	7	5	57.5
1116	Bolivia	19	Women	1	2	2	3	0	2	4	1	2	0	2	1	16.6667
1117	Bolivia	40	Women	0	6	4	6	4	7	0	1	4	1	10	3	38.3333
1118	Bolivia	23	Women	9	9	9	9	10	9	9	9	9	9	9	9	90.8333
1119	Bolivia	22	Women	10	8	5	4	4	8	6	7	6	6	2	7	60.8333
1120	Bolivia	54	Women	5	4	5	4	3	5	2	4	4	4	5	4	40.8333
1121	Bolivia	20	Women	5	5	5	5	5	5	5	5	5	5	5	5	50
1122	Bolivia	24	Women	5	4	4	3	3	4	4	3	5	3	4	4	38.3333
1123	Bolivia	40	Women	10	10	6	5	5	5	5	6	5	10	5	5	64.1667
1124	Bolivia	27	Women	10	10	10	10	10	10	10	10	10	8	10	10	98.3333
1125	Bolivia	33	Women	1	1	3	0	1	4	1	3	2	8	4	2	25
1126	Bolivia	24	Women	5	5	3	4	5	5	5	4	5	5	5	5	46.6667
1127	Bolivia	20	Women	10	10	10	8	10	10	10	10	10	10	10	8	96.6667
1128	Bolivia	22	Women	4	3	4	6	8	7	4	6	8	2	8	6	55
1129	Bolivia	39	Women	6	4	9	9	5	4	6	4	0	4	0	0	42.5
1130	Bolivia	39	Women	9	9	4	7	8	6	6	9	7	7	8	8	73.3333
1131	Bolivia	33	Women	4	5	2	4	4	5	4	2	3	3	4	4	36.6667
1132	Bolivia	36	Women	4	4	4	4	4	4	4	4	4	4	4	4	40
1133	Bolivia	28	Women	6	7	7	2	8	10	4	6	5	10	3	6	61.6667
1134	Bolivia	43	Women	3	3	0	0	3	3	3	3	3	3	3	0	22.5
1135	Bolivia	28	Women	1	5	5	6	4	4	6	7	2	3	4	6	44.1667
1136	Bolivia	21	Women	5	5	5	5	4	6	6	5	6	5	4	3	49.1667
1137	Bolivia	18	Women	3	4	4	4	2	2	1	3	3	3	2	1	26.6667
1138	Bolivia	40	Women	6	6	2	4	5	4	4	2	3	4	4	4	40
1139	Bolivia	25	Men	5	6	4	6	4	5	3	4	4	5	5	4	45.8333
1140	Bolivia	36	Men	9	8	10	9	10	4	5	1	5	6	3	2	60
1141	Bolivia	18	Men	4	5	4	6	5	4	10	4	4	6	4	5	50.8333
1142	Bolivia	22	Men	4	4	6	10	3	6	10	6	3	4	8	5	57.5
1143	Bolivia	30	Men	4	2	4	2	6	5	6	7	7	3	10	6	51.6667
1144	Bolivia	30	Men	2	2	1	1	1	2	1	1	2	1	1	1	13.3333
1145	Bolivia	48	Men	2	4	2	4	4	4	4	4	4	4	5	4	37.5
1146	Bolivia	23	Men	2	3	3	3	3	1	2	0	2	0	4	2	20.8333
1147	Bolivia	32	Men	6	1	8	10	5	4	7	10	3	2	4	2	51.6667
1148	Bolivia	25	Men	10	10	10	10	10	10	10	10	10	10	10	10	100
1149	Bolivia	29	Men	10	10	8	10	10	10	9	9	10	8	10	8	93.3333
1150	Bolivia	26	Men	7	6	6	6	6	10	7	6	5	6	7	6	65
1151	Bolivia	26	Men	4	4	3	2	4	5	6	4	4	4	4	2	38.3333
1152	Bolivia	18	Men	9	4	6	2	10	1	8	8	3	8	0	4	52.5
1153	Bolivia	50	Men	3	4	4	10	3	4	3	5	4	3	10	3	46.6667
1154	Bolivia	20	Men	3	2	3	2	3	3	3	3	1	3	2	3	25.8333
1155	Bolivia	19	Men	10	3	8	8	4	10	1	1	2	4	4	1	46.6667
1156	Bolivia	47	Men	1	10	10	10	10	10	10	10	7	2	10	8	81.6667
1157	Bolivia	20	Men	8	3	4	7	2	4	7	0	5	3	6	6	45.8333
1158	Bolivia	24	Men	2	1	1	0	0	1	0	0	0	1	0	0	5
1159	Bolivia	58	Women	6	10	1	0	6	4	2	5	2	10	7	3	46.6667
1160	Bolivia	34	Women	6	5	5	5	5	5	10	8	10	3	5	10	64.1667
1161	Bolivia	46	Men	3	5	2	4	3	2	4	4	4	4	4	4	35.8333
1162	Bolivia	25	Women	10	6	7	8	10	4	10	6	7	9	10	7	78.3333
1163	Bolivia	37	Men	8	6	2	2	6	4	2	2	4	8	4	4	43.3333
1164	Brazil	27	Men	6	6	4	7	8	4	5	10	8	5	8	8	65.8333
1165	Brazil	34	Men	1	1	2	3	1	1	1	1	2	3	1	1	15
1166	Brazil	43	Women	2	1	1	0	1	1	1	1	1	3	2	0	11.6667
1167	Brazil	50	Women	6	9	4	1	5	4	6	7	8	5	6	8	57.5
1168	Brazil	28	Women	5	7	10	3	5	5	5	6	7	6	5	5	57.5
1169	Brazil	56	Men	3	4	5	3	4	4	3	4	1	5	5	4	37.5
1170	Brazil	44	Men	5	5	5	5	5	5	5	5	5	5	5	5	50
1171	Brazil	22	Men	3	5	5	5	7	3	4	4	2	2	2	3	37.5
1172	Brazil	33	Women	4	5	3	4	6	3	4	2	4	4	2	3	36.6667
1173	Brazil	57	Men	1	1	1	1	3	4	3	5	2	3	2	2	23.3333
1174	Brazil	58	Men	5	3	4	8	6	7	4	9	5	4	6	7	56.6667
1175	Brazil	50	Men	1	4	10	2	2	6	1	4	5	2	9	3	40.8333
1176	Brazil	24	Men	3	6	6	4	6	4	4	4	6	7	4	4	48.3333
1177	Brazil	46	Men	4	4	4	4	4	5	3	3	4	4	4	4	39.1667
1178	Brazil	48	Men	3	2	3	4	4	3	6	0	3	5	4	7	36.6667
1179	Brazil	52	Men	3	3	3	3	3	3	3	2	2	2	2	3	26.6667
1180	Brazil	64	Men	5	5	1	2	6	5	4	5	6	3	2	5	40.8333
1181	Brazil	56	Women	4	4	4	4	4	2	5	5	3	4	5	5	40.8333
1182	Brazil	27	Men	1	4	3	1	9	3	1	5	2	2	4	2	30.8333
1183	Brazil	64	Men	1	2	1	2	1	1	2	1	2	2	2	2	15.8333
1184	Brazil	39	Women	6	7	8	8	8	8	8	8	6	6	7	8	73.3333
1185	Brazil	62	Men	4	3	5	2	5	2	3	7	4	4	3	5	39.1667
1186	Brazil	30	Women	2	2	1	2	3	3	1	2	1	2	2	3	20
1187	Brazil	61	Women	5	5	2	3	5	7	3	2	3	4	3	4	38.3333
1188	Brazil	43	Women	4	4	2	5	5	4	6	3	4	4	5	4	41.6667
1189	Brazil	51	Men	5	4	6	6	4	3	5	6	5	7	10	7	56.6667
1190	Brazil	42	Women	10	7	3	7	1	1	9	4	1	3	8	0	45
1191	Brazil	32	Women	2	4	4	4	3	4	5	2	2	2	2	4	31.6667
1192	Brazil	35	Men	2	4	5	5	4	4	2	2	4	2	3	5	35
1193	Brazil	20	Women	3	3	4	6	6	7	6	4	3	5	3	5	45.8333
1194	Brazil	40	Women	6	6	8	5	5	5	5	5	5	6	8	7	59.1667
1195	Brazil	49	Men	5	4	2	6	3	6	2	3	1	2	7	4	37.5
1196	Brazil	42	Men	3	4	4	4	5	2	5	4	3	1	3	2	33.3333
1197	Brazil	21	Men	4	4	4	4	4	4	4	4	4	4	4	4	40
1198	Brazil	35	Men	2	2	3	3	3	3	3	3	0	1	0	2	20.8333
1199	Brazil	60	Women	4	1	4	3	6	8	2	3	6	7	3	1	40
1200	Brazil	30	Women	5	2	3	2	4	3	6	2	1	4	4	1	30.8333
1201	Brazil	30	Women	1	3	2	3	4	3	2	3	2	4	3	1	25.8333
1202	Brazil	61	Men	4	3	2	2	2	2	2	3	2	3	6	5	30
1203	Brazil	31	Women	4	6	4	5	9	1	6	1	10	5	5	5	50.8333
1204	Brazil	25	Women	4	3	2	3	4	5	5	3	4	4	5	3	37.5
1205	Brazil	41	Men	10	10	10	10	10	10	10	10	10	10	10	10	100
1206	Brazil	24	Men	10	10	5	5	10	10	5	5	10	10	5	5	75
1207	Brazil	27	Men	2	1	2	3	4	3	2	3	2	4	2	1	24.1667
1208	Brazil	32	Women	3	3	3	4	2	3	3	3	3	3	3	3	30
1209	Brazil	23	Men	3	4	3	5	4	5	2	3	0	1	5	0	29.1667
1210	Brazil	28	Women	1	1	1	1	1	1	1	1	1	1	1	1	10
1211	Brazil	20	Men	9	10	3	2	3	4	3	3	2	10	3	3	45.8333
1212	Brazil	56	Men	4	1	10	1	2	3	2	1	1	5	0	10	33.3333
1213	Brazil	34	Women	10	3	3	3	5	5	3	1	2	2	1	6	36.6667
1214	Brazil	36	Women	2	4	3	2	3	3	1	2	4	5	2	0	25.8333
1215	Brazil	26	Women	7	7	7	7	7	7	7	7	7	7	7	7	70
1216	Brazil	29	Women	4	3	9	10	7	2	8	3	2	1	10	3	51.6667
1217	Brazil	54	Men	3	3	2	3	3	3	2	1	3	0	1	2	21.6667
1218	Brazil	29	Men	2	2	2	2	2	2	2	2	2	2	1	2	19.1667
1219	Brazil	52	Women	4	2	1	2	2	2	2	0	2	1	0	1	15.8333
1220	Brazil	52	Women	1	5	6	3	2	4	2	2	2	2	1	2	26.6667
1221	Brazil	22	Women	1	1	1	2	1	1	1	1	1	1	1	1	10.8333
1222	Brazil	27	Women	5	7	4	4	6	6	4	4	4	5	4	3	46.6667
1223	Brazil	23	Women	10	10	10	10	10	10	10	10	10	10	5	5	91.6667
1224	Brazil	25	Women	5	5	5	5	5	5	5	5	5	5	5	5	50
1225	Brazil	60	Women	4	4	2	2	2	3	5	3	1	1	1	1	24.1667
1226	Brazil	36	Men	1	0	0	0	1	0	2	1	1	0	1	0	5.83333
1227	Brazil	27	Men	0	0	0	0	6	2	10	5	2	5	5	5	33.3333
1228	Brazil	33	Women	2	2	2	2	2	2	2	2	2	2	2	2	20
1229	Brazil	21	Women	3	3	2	2	2	2	1	1	2	2	2	2	20
1230	Brazil	38	Men	0	0	0	0	0	0	0	0	0	0	0	0	0
1231	Brazil	37	Men	3	3	2	2	1	4	2	3	1	3	1	1	21.6667
1232	Brazil	24	Women	4	3	1	2	3	3	3	3	4	4	2	3	29.1667
1233	Brazil	51	Men	4	2	3	4	4	2	6	4	2	2	4	6	35.8333
1234	Brazil	62	Men	2	2	2	2	2	2	3	2	3	1	5	2	23.3333
1235	Brazil	52	Women	4	5	1	2	1	4	1	1	3	2	0	1	20.8333
1236	Brazil	21	Men	2	2	2	1	2	2	2	4	3	2	1	6	24.1667
1237	Brazil	19	Men	2	3	2	3	5	4	10	8	1	3	4	7	43.3333
1238	Brazil	30	Men	5	5	5	5	5	5	5	5	5	5	5	5	50
1239	Brazil	27	Men	4	2	0	2	2	4	2	2	2	2	1	1	20
1240	Brazil	31	Men	5	5	5	5	5	5	5	4	5	5	5	5	49.1667
1241	Brazil	26	Men	5	10	6	4	5	4	8	4	5	8	7	5	59.1667
1242	Brazil	24	Women	5	3	4	4	4	4	4	4	3	4	3	3	37.5
1243	Brazil	31	Men	5	5	5	5	5	5	5	5	5	5	5	5	50
1244	Brazil	58	Men	3	4	3	4	5	4	5	3	4	3	4	4	38.3333
1245	Brazil	49	Women	7	5	7	4	1	2	3	2	2	1	4	3	34.1667
1246	Brazil	47	Men	3	4	3	3	4	4	2	3	4	3	3	4	33.3333
1247	Brazil	30	Men	5	5	5	5	5	5	5	5	5	5	5	5	50
1248	Brazil	33	Men	8	8	10	9	9	10	6	6	8	10	1	7	76.6667
1249	Brazil	32	Women	4	4	1	3	1	4	1	4	4	4	1	1	26.6667
1250	Brazil	40	Women	5	4	1	2	5	5	3	2	4	5	4	2	35
1251	Brazil	36	Women	7	5	5	8	4	5	4	5	7	8	6	6	58.3333
1252	Brazil	19	Women	0	0	5	5	4	2	4	3	5	2	3	2	29.1667
1253	Brazil	37	Women	2	2	2	1	3	1	3	2	2	2	2	2	20
1254	Brazil	29	Women	3	2	2	4	3	0	3	3	0	2	2	2	21.6667
1255	Brazil	25	Men	7	7	3	3	5	5	2	3	2	2	3	3	37.5
1256	Brazil	47	Men	10	10	10	10	10	10	10	10	10	10	10	10	100
1257	Brazil	42	Women	1	6	8	4	10	10	10	10	10	1	10	9	74.1667
1258	Brazil	22	Women	5	4	4	5	4	0	3	2	3	2	1	4	30.8333
1259	Brazil	22	Women	2	2	2	2	2	2	2	2	2	2	2	1	19.1667
1260	Brazil	24	Men	5	5	5	5	5	5	6	5	5	5	4	3	48.3333
1261	Brazil	23	Women	2	1	4	4	6	8	9	5	3	1	4	6	44.1667
1262	Brazil	21	Women	5	5	5	5	6	5	5	3	5	4	4	4	46.6667
1263	Brazil	58	Women	4	5	3	3	4	4	3	4	4	4	2	3	35.8333
1264	Brazil	25	Women	2	3	3	2	2	2	2	2	2	1	1	3	20.8333
1265	Brazil	34	Women	4	7	4	3	9	4	5	5	7	3	9	8	56.6667
1266	Brazil	34	Women	5	6	7	7	7	7	6	7	6	6	9	7	66.6667
1267	Brazil	62	Men	1	0	4	2	2	2	3	2	2	3	3	1	20.8333
1268	Brazil	53	Women	4	4	3	3	3	3	3	3	2	3	2	2	29.1667
1269	Brazil	31	Women	4	6	3	4	9	4	3	2	5	7	2	2	42.5
1270	Brazil	39	Women	2	3	2	3	2	4	1	3	1	5	2	1	24.1667
1271	Brazil	29	Men	7	6	2	2	6	3	6	8	5	1	6	3	45.8333
1272	Brazil	31	Men	3	3	3	3	3	3	3	3	3	3	3	3	30
1273	Brazil	57	Men	5	5	5	2	5	2	10	5	2	2	5	2	41.6667
1274	Brazil	38	Women	2	9	2	8	4	7	2	6	5	3	4	10	51.6667
1275	Brazil	42	Women	1	2	1	3	3	4	4	5	2	5	2	1	27.5
1276	Brazil	21	Men	9	10	5	5	10	7	10	5	10	10	10	5	80
1277	Brazil	57	Men	3	4	2	2	4	6	4	4	4	3	3	4	35.8333
1278	Brazil	40	Men	5	2	3	4	7	8	5	6	6	6	5	4	50.8333
1279	Brazil	31	Men	5	7	6	7	7	8	5	8	6	8	9	7	69.1667
1280	Brazil	26	Women	4	4	3	3	4	4	4	5	4	5	4	5	40.8333
1281	Brazil	59	Men	5	5	5	5	5	5	5	5	5	5	5	5	50
1282	Brazil	48	Men	5	5	6	3	3	5	4	2	4	4	3	5	40.8333
1283	Brazil	31	Women	5	2	2	2	1	1	2	0	3	4	1	3	21.6667
1284	Brazil	21	Women	2	0	1	1	1	1	2	1	1	1	0	0	9.16667
1285	Brazil	40	Women	5	5	5	6	4	3	4	4	3	8	5	4	46.6667
1286	Brazil	37	Women	10	10	4	4	10	10	7	9	10	10	6	5	79.1667
1287	Brazil	51	Men	2	6	2	8	10	7	5	6	6	9	4	5	58.3333
1288	Brazil	26	Men	3	4	3	10	5	6	5	1	5	2	2	5	42.5
1289	Brazil	26	Men	2	2	2	2	2	2	3	2	2	2	3	2	21.6667
1290	Brazil	38	Men	10	10	9	2	0	10	3	2	10	10	3	3	60
1291	Brazil	26	Women	1	1	1	1	1	1	1	1	1	1	1	1	10
1292	Brazil	23	Men	5	2	5	2	4	3	4	3	4	3	4	4	35.8333
1293	Brazil	25	Men	10	8	7	4	7	9	3	8	9	8	5	7	70.8333
1294	Brazil	36	Women	3	1	2	3	2	3	4	4	3	4	2	5	30
1295	Brazil	40	Women	5	1	3	4	6	1	3	5	6	2	10	6	43.3333
1296	Brazil	26	Men	5	2	6	6	0	1	1	7	1	2	2	6	32.5
1297	Brazil	32	Men	4	4	4	2	5	4	3	2	8	5	4	2	39.1667
1298	Brazil	40	Women	4	4	3	5	7	6	4	1	5	3	4	3	40.8333
1299	Brazil	60	Women	5	8	4	5	5	8	10	7	4	3	9	9	64.1667
1300	Brazil	28	Women	1	1	1	1	0	1	1	1	2	0	2	0	9.16667
1301	Brazil	31	Women	3	4	2	3	3	1	4	4	5	2	1	1	27.5
1302	Brazil	46	Women	7	7	8	8	8	8	8	8	7	7	8	8	76.6667
1303	Brazil	24	Women	10	10	10	10	10	10	10	10	10	10	10	10	100
1304	Brazil	52	Women	9	8	7	7	5	7	6	5	4	6	4	5	60.8333
1305	Brazil	46	Women	1	1	0	0	1	3	1	1	1	3	1	1	11.6667
1306	Brazil	31	Men	2	2	2	3	2	2	4	2	4	2	3	2	25
1307	Brazil	25	Women	1	6	1	2	2	4	4	2	1	2	3	0	23.3333
1308	Brazil	24	Women	3	8	2	0	4	6	0	1	1	4	1	1	25.8333
1309	Brazil	32	Women	0	1	10	5	0	0	1	2	4	2	0	1	21.6667
1310	Brazil	25	Men	8	8	8	8	9	9	8	9	9	10	9	9	86.6667
1311	Brazil	35	Women	3	2	3	0	1	3	2	3	2	2	4	2	22.5
1312	Brazil	36	Men	3	2	1	2	4	3	3	3	3	2	2	2	25
1313	Brazil	28	Women	10	10	8	10	10	10	10	10	10	10	3	10	92.5
1314	Brazil	36	Men	5	5	6	3	4	5	5	5	5	5	4	5	47.5
1315	Brazil	29	Men	4	1	3	6	0	2	2	4	1	2	3	3	25.8333
1316	Brazil	29	Women	4	4	4	4	4	4	4	4	4	4	4	4	40
1317	Brazil	34	Women	5	5	5	5	4	4	4	4	4	5	3	5	44.1667
1318	Brazil	31	Women	5	5	5	5	5	6	5	5	5	5	5	5	50.8333
1319	Brazil	24	Men	4	4	4	4	4	4	4	4	4	4	4	4	40
1320	Brazil	31	Women	5	5	5	5	5	5	5	5	5	5	5	5	50
1321	Brazil	35	Women	5	5	5	5	5	5	5	5	5	5	5	5	50
1322	Brazil	34	Men	5	7	3	6	2	5	4	6	3	5	5	7	48.3333
1323	Brazil	25	Men	5	4	5	6	2	6	2	2	5	4	3	5	40.8333
1324	Brazil	25	Men	1	2	0	1	3	0	2	2	2	1	2	1	14.1667
1325	Brazil	28	Women	5	6	4	6	5	5	7	5	5	6	4	7	54.1667
1326	Brazil	24	Women	2	2	2	2	2	2	2	2	2	2	2	2	20
1327	Brazil	25	Women	3	3	2	2	3	2	3	2	3	1	1	2	22.5
1328	Brazil	45	Women	5	3	7	5	5	5	7	5	4	5	0	9	50
1329	Brazil	32	Men	4	4	4	4	4	4	4	4	4	4	4	4	40
1330	Brazil	28	Men	9	7	9	4	9	8	3	7	8	3	6	5	65
1331	Brazil	24	Women	3	3	3	3	3	3	3	3	2	2	2	2	26.6667
1332	Brazil	29	Women	5	5	5	10	5	5	10	10	5	5	10	10	70.8333
1333	Brazil	39	Men	2	3	1	4	2	2	5	2	3	5	2	2	27.5
1334	Brazil	28	Women	4	5	2	0	3	2	2	0	3	4	5	4	28.3333
1335	Brazil	46	Women	1	1	2	5	8	1	1	5	2	3	3	4	30
1336	Brazil	38	Men	3	2	3	2	3	3	3	3	2	4	2	2	26.6667
1337	Brazil	25	Men	1	1	0	0	4	7	2	2	5	7	3	5	30.8333
1338	Brazil	56	Women	3	1	2	2	1	8	2	4	4	3	4	5	32.5
1339	Brazil	43	Men	7	6	8	9	6	8	10	8	8	5	6	7	73.3333
1340	Brazil	26	Men	5	5	10	8	3	5	10	4	3	4	3	2	51.6667
1341	Brazil	38	Women	10	10	10	10	10	10	8	10	9	8	9	10	95
1342	Brazil	31	Women	1	5	8	0	10	8	2	2	2	5	3	3	40.8333
1343	Brazil	24	Women	0	1	3	4	4	3	3	7	2	1	7	3	31.6667
1344	Brazil	25	Women	4	5	4	4	6	4	7	5	5	5	5	5	49.1667
1345	Brazil	28	Men	4	4	4	3	5	5	5	5	5	4	5	5	45
1346	Brazil	32	Women	5	5	5	4	4	4	5	4	5	4	5	3	44.1667
1347	Brazil	23	Men	10	10	10	10	10	10	10	10	7	7	10	10	95
1348	Brazil	53	Women	2	2	5	1	1	4	2	3	3	2	3	2	25
1349	Brazil	28	Women	4	5	3	2	7	6	4	5	5	5	6	7	49.1667
1350	Brazil	31	Women	4	6	2	1	5	4	2	2	3	2	6	3	33.3333
1351	Brazil	61	Women	5	1	5	4	3	1	5	6	3	2	5	10	41.6667
1352	Brazil	44	Women	6	4	6	5	5	6	5	5	5	4	4	6	50.8333
1353	Brazil	34	Men	10	10	10	10	10	10	10	10	10	10	10	10	100
1354	Brazil	34	Men	5	4	3	2	0	3	1	1	0	6	0	2	22.5
1355	Brazil	62	Men	3	3	5	3	4	3	3	2	3	3	3	3	31.6667
1356	Brazil	34	Men	7	5	8	7	5	5	7	8	4	5	2	1	53.3333
1357	Brazil	31	Women	3	2	4	2	3	2	2	2	2	3	3	2	25
1358	Brazil	42	Women	10	4	4	3	5	3	2	5	0	1	4	2	35.8333
1359	Brazil	49	Men	5	5	6	7	5	6	4	9	7	3	4	5	55
1360	Brazil	38	Women	1	2	7	4	3	2	6	5	4	2	5	4	37.5
1361	Brazil	29	Women	6	5	0	1	4	4	3	1	2	1	2	4	27.5
1362	Brazil	29	Women	7	5	2	10	3	2	0	5	4	5	3	4	41.6667
1363	Brazil	41	Women	6	4	3	1	2	9	1	6	2	5	2	4	37.5
1364	Brazil	23	Women	2	1	2	2	1	1	2	3	3	2	1	3	19.1667
1365	Brazil	31	Men	4	6	1	5	6	4	6	3	2	5	4	1	39.1667
1366	Brazil	37	Women	3	3	1	1	2	2	2	3	3	2	1	2	20.8333
1367	Brazil	56	Men	3	3	2	2	3	3	3	3	3	2	3	3	27.5
1368	Brazil	39	Women	3	4	4	7	2	3	5	3	1	3	6	4	37.5
1369	Brazil	26	Women	4	0	1	2	3	2	2	3	0	0	3	3	19.1667
1370	Brazil	27	Women	4	5	4	4	4	4	4	4	3	3	4	3	38.3333
1371	Brazil	49	Men	3	6	6	7	4	7	6	6	4	7	6	6	56.6667
1372	Brazil	34	Men	5	5	6	5	5	5	5	6	5	4	4	6	50.8333
1373	Brazil	32	Women	2	6	3	2	8	7	3	5	3	7	5	4	45.8333
1374	Brazil	24	Women	5	10	6	6	4	6	6	6	4	4	2	6	54.1667
1375	Brazil	39	Women	4	4	5	5	2	4	5	4	6	5	4	3	42.5
1376	Brazil	22	Women	6	5	6	5	3	2	3	2	4	2	4	2	36.6667
1377	Brazil	28	Women	3	3	4	3	3	3	3	4	3	3	4	4	33.3333
1378	Brazil	28	Women	1	2	0	2	2	0	1	1	2	1	1	2	12.5
1379	Brazil	25	Men	4	2	5	3	7	2	4	5	5	6	3	8	45
1380	Brazil	50	Women	9	10	10	9	8	8	9	10	9	10	9	7	90
1381	Brazil	36	Women	3	3	3	2	3	3	1	1	3	4	2	1	24.1667
1382	Brazil	26	Women	4	3	2	7	4	3	5	3	5	3	5	4	40
1383	Brazil	37	Women	1	1	1	1	1	1	1	1	1	1	1	1	10
1384	Brazil	53	Women	4	7	3	3	4	9	1	4	3	6	8	2	45
1385	Brazil	24	Women	3	3	2	2	5	3	5	2	3	1	4	2	29.1667
1386	Brazil	39	Women	5	6	4	6	3	3	7	9	4	2	3	6	48.3333
1387	Brazil	30	Women	8	5	2	9	7	3	3	6	2	8	4	8	54.1667
1388	Brazil	38	Women	4	3	3	2	1	1	1	3	3	5	6	5	30.8333
1389	Brazil	27	Women	10	5	10	10	5	5	10	10	5	10	10	10	83.3333
1390	Brazil	38	Women	2	1	2	2	2	2	3	3	2	2	3	2	21.6667
1391	Brazil	36	Women	10	10	10	10	3	10	10	10	5	5	10	10	85.8333
1392	Brazil	34	Women	4	3	3	3	2	3	5	4	2	2	5	2	31.6667
1393	Brazil	28	Women	1	2	2	1	2	2	0	2	3	0	3	1	15.8333
1394	Brazil	24	Women	1	4	3	5	2	3	1	2	4	0	1	3	24.1667
1395	Brazil	32	Women	1	4	4	4	2	2	1	2	1	2	2	3	23.3333
1396	Brazil	25	Women	4	2	2	3	3	1	3	4	3	2	1	3	25.8333
1397	Brazil	35	Women	4	6	4	2	4	4	3	5	4	3	2	3	36.6667
1398	Brazil	33	Women	1	1	1	1	3	1	3	1	1	1	1	1	13.3333
1399	Brazil	39	Women	4	9	9	10	2	5	9	1	7	6	5	2	57.5
1400	Brazil	55	Women	5	10	3	4	5	5	5	3	10	5	4	2	50.8333
1401	Brazil	35	Women	10	3	0	2	8	9	2	3	6	2	5	1	42.5
1402	Brazil	23	Women	5	10	10	10	10	5	5	5	2	5	5	10	68.3333
1403	Brazil	37	Women	0	0	0	1	0	0	0	0	0	0	0	0	0.833333
1404	Brazil	27	Women	3	3	4	1	2	2	2	2	1	3	3	1	22.5
1405	Brazil	24	Women	2	4	3	1	2	3	4	5	1	4	3	1	27.5
1406	Brazil	29	Women	2	2	1	1	2	3	1	1	2	2	1	1	15.8333
1407	Brazil	30	Women	1	3	2	2	3	2	1	3	0	1	1	0	15.8333
1408	Brazil	23	Women	4	4	4	4	4	4	4	4	4	4	4	4	40
1409	Brazil	42	Women	3	3	3	3	4	3	3	4	3	3	3	3	31.6667
1410	Brazil	45	Women	5	2	2	1	0	1	1	2	1	3	2	1	17.5
1411	Brazil	31	Women	3	4	7	6	4	4	5	3	5	5	5	6	47.5
1412	Brazil	29	Women	2	3	8	2	3	1	1	10	4	2	5	9	41.6667
1413	Brazil	34	Women	10	10	10	4	1	8	1	4	9	6	10	1	61.6667
1414	Brazil	23	Women	2	3	3	2	2	4	5	4	4	3	4	3	32.5
1415	Brazil	43	Women	6	6	5	6	5	5	7	5	4	7	4	6	55
1416	Brazil	25	Women	5	6	3	3	6	5	3	4	5	4	4	4	43.3333
1417	Brazil	48	Women	1	1	1	0	1	2	3	2	1	2	2	1	14.1667
1418	Brazil	24	Women	10	8	9	7	3	5	3	10	1	3	1	1	50.8333
1419	Brazil	41	Women	5	5	5	5	5	5	5	5	5	5	5	6	50.8333
1420	Brazil	26	Women	1	2	1	1	1	2	2	1	2	2	2	2	15.8333
1421	Brazil	35	Women	2	6	7	7	2	2	3	3	3	2	3	4	36.6667
1422	Brazil	22	Women	2	2	3	2	2	2	1	2	2	2	2	2	20
1423	Brazil	38	Women	2	3	3	2	2	2	2	3	2	2	4	3	25
1424	Brazil	32	Women	2	1	1	0	3	2	1	0	2	0	1	0	10.8333
1425	Brazil	45	Women	5	3	7	9	5	4	7	7	6	6	9	9	64.1667
1426	Brazil	36	Women	4	3	2	4	3	3	3	5	4	4	3	4	35
1427	Brazil	27	Women	5	5	5	5	5	5	5	5	5	5	5	5	50
1428	Brazil	50	Men	9	2	1	1	6	5	1	1	1	1	1	1	25
1429	Brazil	33	Women	1	2	2	2	2	2	1	2	3	3	1	1	18.3333
1430	Brazil	37	Women	0	0	1	0	0	1	1	1	2	0	1	2	7.5
1431	Brazil	38	Men	4	4	1	3	4	1	2	2	2	1	1	1	21.6667
1432	Brazil	24	Women	1	6	5	5	8	7	5	5	10	9	5	5	59.1667
1433	Brazil	25	Men	1	1	0	1	1	0	0	1	0	0	1	2	6.66667
1434	Brazil	31	Men	1	2	1	2	10	1	1	2	2	4	10	4	33.3333
1435	Brazil	30	Women	2	1	2	2	1	3	3	3	2	2	1	2	20
1436	Brazil	38	Women	2	4	5	3	6	4	4	6	2	5	3	2	38.3333
1437	Brazil	24	Women	7	4	2	4	6	5	1	2	5	4	2	3	37.5
1438	Brazil	42	Women	1	1	1	1	1	1	1	1	1	1	1	1	10
1439	Brazil	30	Men	5	3	5	5	5	5	5	5	3	5	5	5	46.6667
1440	Brazil	48	Women	5	5	5	5	5	5	5	5	5	5	5	5	50
1441	Brazil	45	Men	3	1	6	5	1	1	1	2	1	1	2	3	22.5
1442	Brazil	19	Men	5	1	1	1	1	1	3	1	3	1	1	2	17.5
1443	Brazil	43	Women	3	2	3	5	3	1	4	3	3	2	4	3	30
1444	Brazil	27	Women	1	1	1	1	2	2	2	2	1	2	1	2	15
1445	Brazil	38	Women	4	6	8	6	2	3	4	6	1	3	8	1	43.3333
1446	Brazil	29	Men	2	2	3	2	2	1	3	3	1	1	3	2	20.8333
1447	Brazil	40	Women	5	6	6	5	6	7	5	4	6	5	5	6	55
1448	Brazil	39	Men	3	6	1	6	5	6	6	4	9	8	2	2	48.3333
1449	Brazil	62	Men	2	3	1	3	4	2	5	4	2	2	2	5	29.1667
1450	Brazil	25	Women	10	10	10	10	10	10	10	10	10	10	10	10	100
1451	Brazil	31	Women	7	10	7	5	8	7	5	6	6	8	5	4	65
1452	Brazil	40	Men	7	5	5	5	5	6	6	6	6	6	6	7	58.3333
1453	Brazil	40	Women	2	4	1	2	2	1	1	1	2	2	1	1	16.6667
1454	Brazil	44	Women	2	2	3	4	2	2	2	1	1	1	1	1	18.3333
1455	Brazil	34	Women	9	10	8	10	5	5	5	1	5	5	5	5	60.8333
1456	Brazil	55	Women	5	9	7	5	6	8	9	7	7	9	5	1	65
1457	Brazil	38	Women	3	2	2	7	1	0	3	1	0	1	1	2	19.1667
1458	Brazil	34	Men	4	5	4	3	3	3	4	3	4	3	3	5	36.6667
1459	Brazil	35	Women	7	5	8	3	6	3	7	6	4	4	5	7	54.1667
1460	Brazil	45	Women	8	6	7	7	5	8	8	10	5	5	7	8	70
1461	Brazil	51	Women	5	6	7	6	7	7	4	8	6	3	5	6	58.3333
1462	Brazil	35	Women	1	1	1	1	1	1	1	1	1	1	1	1	10
1463	Brazil	25	Men	6	7	3	7	2	10	10	10	2	4	6	2	57.5
1464	Brazil	28	Women	5	5	4	5	4	5	5	3	3	3	4	3	40.8333
1465	Brazil	38	Men	3	3	2	2	3	3	2	2	2	2	2	2	23.3333
1466	Brazil	28	Women	2	3	2	2	3	2	3	1	2	1	1	3	20.8333
1467	Brazil	43	Women	4	4	4	4	4	3	4	4	4	4	4	4	39.1667
1468	Brazil	30	Women	10	6	6	9	9	7	7	6	4	6	8	7	70.8333
1469	Brazil	41	Women	6	9	8	9	7	8	6	5	8	7	8	9	75
1470	Brazil	30	Men	4	2	3	2	5	7	5	6	8	2	5	8	47.5
1471	Brazil	22	Women	7	10	2	3	6	10	5	8	8	9	7	6	67.5
1472	Brazil	49	Women	9	10	5	10	8	5	4	6	9	10	1	5	68.3333
1473	Brazil	46	Women	2	4	5	5	2	2	5	5	4	4	5	5	40
1474	Brazil	45	Men	2	0	2	3	3	4	3	2	5	4	4	4	30
1475	Brazil	31	Men	0	1	1	0	0	1	0	0	1	1	0	1	5
1476	Brazil	40	Women	1	5	1	6	1	3	0	5	3	1	0	2	23.3333
1477	Brazil	19	Women	7	1	2	5	5	3	3	4	3	6	7	1	39.1667
1478	Brazil	32	Women	2	2	4	3	2	4	7	8	5	4	3	4	40
1479	Brazil	26	Women	3	3	3	3	4	3	3	3	3	3	3	3	30.8333
1480	Brazil	19	Women	1	1	1	1	1	2	1	1	1	1	1	1	10.8333
1481	Brazil	29	Women	6	8	8	5	5	5	5	8	5	5	5	5	58.3333
1482	Brazil	38	Women	4	4	4	5	4	2	4	3	2	3	4	3	35
1483	Brazil	40	Women	1	5	1	10	7	4	8	1	9	4	10	6	55
1484	Brazil	58	Women	2	1	2	3	2	2	1	2	3	2	1	3	20
1485	Brazil	53	Women	5	5	6	6	5	5	5	7	5	5	5	5	53.3333
1486	Brazil	30	Women	2	1	2	3	2	2	3	2	2	1	2	3	20.8333
1487	Brazil	33	Women	5	5	5	5	5	5	5	4	6	5	4	5	49.1667
1488	Brazil	35	Women	4	2	1	2	1	3	3	4	4	1	4	1	25
1489	Brazil	53	Women	7	10	9	10	9	10	10	10	1	10	10	10	88.3333
1490	Brazil	46	Women	8	10	5	9	8	6	10	7	10	10	10	9	85
1491	Brazil	50	Women	2	1	0	0	1	2	0	0	1	2	1	0	8.33333
1492	Brazil	24	Women	5	5	5	5	5	5	5	5	5	5	5	5	50
1493	Brazil	50	Men	4	4	4	4	4	4	4	4	4	4	4	4	40
1494	Brazil	34	Women	3	10	1	6	6	5	4	10	4	5	4	7	54.1667
1495	Brazil	34	Women	1	1	10	6	5	4	7	6	3	2	8	9	51.6667
1496	Brazil	35	Women	2	2	7	6	5	2	5	3	4	3	2	4	37.5
1497	Brazil	22	Women	5	5	5	5	5	5	5	5	5	5	5	5	50
1498	Brazil	34	Men	5	3	3	4	4	5	3	3	2	5	2	2	34.1667
1499	Brazil	19	Men	1	1	0	2	0	4	1	2	2	2	1	3	15.8333
1500	Brazil	21	Women	0	1	0	0	0	1	0	1	0	0	0	0	2.5
1501	Brazil	29	Women	1	1	1	1	0	0	0	0	0	0	1	1	5
1502	Brazil	30	Men	5	3	8	10	2	3	3	3	6	4	3	4	45
1503	Brazil	39	Women	5	6	7	2	6	7	8	5	5	4	6	8	57.5
1504	Brazil	21	Women	8	9	10	4	5	7	5	6	9	2	6	2	60.8333
1505	Brazil	38	Women	3	4	4	3	3	3	3	4	3	3	3	3	32.5
1506	Brazil	40	Women	5	4	5	5	5	4	4	4	5	5	5	6	47.5
1507	Brazil	31	Women	1	1	1	1	1	1	1	1	1	1	1	1	10
1508	Brazil	35	Women	5	4	8	4	6	8	6	6	7	3	7	5	57.5
1509	Brazil	42	Women	2	4	2	3	2	2	1	2	3	2	4	1	23.3333
1510	Brazil	59	Men	1	1	1	1	1	1	1	3	1	1	2	2	13.3333
1511	Brazil	33	Women	4	5	5	5	5	5	5	5	5	5	5	5	49.1667
1512	Brazil	60	Women	5	5	5	5	5	5	5	5	5	5	5	5	50
1513	Brazil	22	Women	7	5	8	5	5	5	9	7	5	5	5	5	59.1667
1514	Brazil	43	Men	3	3	3	4	4	4	4	2	3	3	3	3	32.5
1515	Brazil	21	Women	3	4	3	3	2	2	2	1	3	2	4	4	27.5
1516	Brazil	39	Women	3	2	0	1	1	2	0	0	2	0	1	0	10
1517	Brazil	25	Women	3	3	3	3	3	3	3	3	3	2	3	3	29.1667
1518	Brazil	27	Women	3	2	2	3	5	4	1	2	5	2	4	5	31.6667
1519	Brazil	19	Women	3	2	2	2	2	1	3	2	1	2	1	1	18.3333
1520	Brazil	32	Women	6	5	6	5	7	8	4	4	6	7	7	5	58.3333
1521	Brazil	42	Women	3	4	3	4	2	2	3	4	3	3	2	5	31.6667
1522	Brazil	23	Women	10	10	10	10	10	10	10	10	10	10	10	10	100
1523	Brazil	26	Women	4	5	2	3	2	4	2	4	3	3	5	6	35.8333
1524	Brazil	18	Women	2	2	3	1	3	1	4	3	1	4	1	3	23.3333
1525	Brazil	37	Women	2	2	2	1	2	2	2	3	2	3	2	3	21.6667
1526	Brazil	25	Women	1	1	0	0	1	1	0	0	1	1	1	0	5.83333
1527	Brazil	22	Women	2	5	2	2	10	10	10	10	10	5	10	10	71.6667
1528	Brazil	37	Men	1	1	4	4	5	2	4	4	2	3	0	4	28.3333
1529	Brazil	37	Women	1	1	1	2	2	2	1	2	1	1	1	1	13.3333
1530	Brazil	22	Women	4	5	4	3	5	4	5	3	4	3	2	2	36.6667
1531	Brazil	20	Women	2	2	5	5	3	5	4	6	4	4	2	1	35.8333
1532	Brazil	42	Men	1	2	8	6	8	8	4	4	5	6	4	2	48.3333
1533	Brazil	35	Men	5	4	4	6	6	1	6	2	4	3	7	4	43.3333
1534	Brazil	60	Men	10	10	10	6	10	10	6	5	7	6	10	5	79.1667
1535	Brazil	22	Men	2	1	0	2	5	5	2	3	4	6	0	1	25.8333
1536	Brazil	30	Women	3	5	2	4	4	4	6	3	6	2	2	5	38.3333
1537	Brazil	NA	Women	5	2	3	2	2	4	1	3	4	2	4	5	30.8333
1538	Brazil	36	Men	0	1	0	0	0	1	0	1	0	0	0	1	3.33333
1539	Brazil	39	Women	2	2	0	3	1	3	2	2	1	3	2	0	17.5
1540	Brazil	21	Women	1	1	1	1	1	1	1	1	1	1	1	1	10
1541	Brazil	59	Men	4	3	5	2	3	3	3	4	2	2	5	3	32.5
1542	Brazil	21	Women	0	0	0	1	0	0	1	2	1	0	0	0	4.16667
1543	Brazil	20	Women	3	2	1	1	3	2	2	1	0	1	1	1	15
1544	Brazil	26	Men	5	6	5	8	8	7	7	8	6	4	5	2	59.1667
1545	Brazil	54	Women	1	3	3	10	3	1	2	4	4	4	5	5	37.5
1546	Brazil	21	Women	6	5	4	4	5	6	5	5	5	6	5	3	49.1667
1547	Brazil	20	Women	4	1	7	7	5	3	5	5	2	1	4	5	40.8333
1548	Brazil	22	Women	3	4	5	3	2	4	2	3	4	3	4	4	34.1667
1549	Brazil	25	Men	4	9	10	7	5	3	8	9	6	8	9	3	67.5
1550	Brazil	44	Men	2	3	2	1	2	2	2	1	1	3	1	0	16.6667
1551	Brazil	37	Women	4	5	4	6	1	1	5	2	2	2	1	1	28.3333
1552	Brazil	29	Men	5	5	3	8	3	6	3	10	6	3	4	5	50.8333
1553	Brazil	55	Men	5	1	4	4	4	3	6	9	4	6	2	6	45
1554	Brazil	21	Women	10	10	10	10	10	10	10	10	10	10	10	10	100
1555	Brazil	46	Men	3	2	2	2	2	3	3	1	3	3	2	2	23.3333
1556	Brazil	23	Men	2	1	0	0	2	0	1	1	1	1	0	1	8.33333
1557	Brazil	22	Women	3	2	3	2	3	3	2	3	2	3	2	2	25
1558	Brazil	18	Women	6	3	8	10	4	8	7	6	7	5	5	7	63.3333
1559	Brazil	23	Men	10	10	10	4	4	5	4	3	6	4	5	5	58.3333
1560	Brazil	18	Women	8	4	6	3	6	9	8	1	7	5	4	7	56.6667
1561	Brazil	18	Women	2	2	2	2	2	2	2	2	2	2	2	2	20
1562	Brazil	20	Men	4	4	4	4	3	3	3	3	2	2	2	2	30
1563	Brazil	37	Men	3	4	5	5	4	3	4	4	6	4	5	5	43.3333
1564	Brazil	22	Women	2	2	2	2	4	2	3	1	3	3	3	3	25
1565	Brazil	36	Men	5	10	5	5	2	3	4	5	7	5	7	8	55
1566	Brazil	22	Women	10	10	10	10	10	10	10	10	9	10	10	10	99.1667
1567	Brazil	48	Men	2	2	2	1	2	1	2	3	2	1	2	1	17.5
1568	Brazil	24	Women	0	0	0	0	1	2	0	0	0	1	0	1	4.16667
1569	Brazil	39	Men	1	2	2	3	2	1	4	5	2	2	3	3	25
1570	Brazil	35	Men	4	4	3	3	3	3	3	3	3	3	3	3	31.6667
1571	Brazil	19	Men	1	1	1	1	1	1	1	1	1	1	1	1	10
1572	Brazil	25	Men	4	3	3	4	1	1	1	3	1	1	1	2	20.8333
1573	Brazil	45	Men	4	5	10	4	1	4	10	8	2	3	7	7	54.1667
1574	Brazil	45	Men	0	1	0	0	1	0	0	1	2	0	1	2	6.66667
1575	Brazil	43	Women	8	9	3	1	7	3	2	1	7	8	1	3	44.1667
1576	Brazil	51	Women	10	10	10	10	10	10	10	10	10	10	10	10	100
1577	Brazil	19	Men	0	0	1	2	1	0	1	1	1	0	0	1	6.66667
1578	Brazil	20	Women	7	8	4	7	8	7	3	8	8	6	5	6	64.1667
1579	Brazil	39	Men	4	4	3	1	3	3	2	2	1	2	0	1	21.6667
1580	Brazil	21	Women	5	7	3	5	4	7	4	5	4	6	3	6	49.1667
1581	Brazil	30	Women	2	1	2	2	2	2	1	1	2	2	2	2	17.5
1582	Brazil	36	Men	1	0	0	2	1	1	2	1	1	1	1	1	10
1583	Brazil	35	Women	2	1	1	3	5	4	3	3	6	6	2	2	31.6667
1584	Brazil	33	Women	8	5	4	4	7	7	6	5	6	6	8	7	60.8333
1585	Brazil	25	Women	3	2	1	3	4	3	3	4	2	1	3	2	25.8333
1586	Brazil	20	Women	3	3	3	4	3	3	3	3	3	3	3	3	30.8333
1587	Brazil	41	Women	4	4	7	7	4	7	7	8	4	3	7	4	55
1588	Brazil	20	Women	0	0	0	0	0	0	0	0	0	0	0	0	0
1589	Brazil	35	Men	3	4	6	6	4	3	4	3	3	4	2	3	37.5
1590	Brazil	53	Women	2	5	3	4	2	3	6	4	2	3	5	3	35
1591	Brazil	46	Women	1	1	1	1	0	0	0	1	2	2	2	2	10.8333
1592	Brazil	28	Men	3	5	1	4	4	3	1	2	2	4	1	3	27.5
1593	Brazil	25	Women	3	2	2	3	3	2	2	2	2	2	2	2	22.5
1594	Brazil	43	Women	1	1	8	2	2	1	4	4	1	1	7	1	27.5
1595	Brazil	58	Men	1	5	1	1	10	5	1	5	5	7	4	10	45.8333
1596	Brazil	33	Women	5	3	3	1	7	4	3	4	4	5	4	2	37.5
1597	Brazil	32	Women	5	5	7	7	3	4	7	5	6	3	5	4	50.8333
1598	Brazil	41	Women	3	6	9	5	4	7	6	10	1	8	7	4	58.3333
1599	Brazil	40	Men	1	1	1	1	1	1	1	1	1	1	1	1	10
1600	Brazil	18	Men	4	4	4	4	7	6	5	6	4	4	4	4	46.6667
1601	Brazil	44	Men	1	1	1	1	1	1	1	1	1	1	1	1	10
1602	Brazil	20	Men	0	0	0	0	6	2	8	5	5	5	4	0	29.1667
1603	Brazil	38	Men	5	3	6	4	4	2	6	1	3	3	1	2	33.3333
1604	Brazil	57	Women	10	5	10	2	5	5	4	6	5	5	5	10	60
1605	Brazil	30	Women	5	5	5	5	5	5	5	5	5	3	5	5	48.3333
1606	Brazil	34	Women	4	4	4	4	4	3	4	3	4	4	4	4	38.3333
1607	Brazil	43	Men	5	5	5	5	4	4	3	4	2	2	4	4	39.1667
1608	Brazil	54	Men	1	2	1	3	4	2	1	1	2	3	2	2	20
1609	Brazil	46	Women	4	2	3	2	4	1	2	2	2	2	4	2	25
1610	Brazil	29	Women	7	9	3	5	0	8	2	10	4	6	2	3	49.1667
1611	Brazil	32	Women	2	1	2	1	2	1	1	0	1	3	0	3	14.1667
1612	Brazil	25	Women	2	5	4	4	1	5	5	4	3	3	3	3	35
1613	Brazil	31	Women	3	3	3	3	3	2	2	3	3	2	2	3	26.6667
1614	Brazil	35	Men	0	0	1	1	2	1	2	1	2	1	1	2	11.6667
1615	Brazil	27	Women	4	7	1	3	6	2	3	10	1	4	4	5	41.6667
1616	Brazil	35	Women	5	5	5	4	3	3	4	3	2	2	2	2	33.3333
1617	Brazil	29	Men	1	1	7	8	4	7	8	4	5	7	7	3	51.6667
1618	Brazil	25	Men	2	1	2	3	8	4	4	6	1	6	3	5	37.5
1619	Brazil	26	Men	4	4	1	3	4	4	10	10	4	5	3	6	48.3333
1620	Brazil	23	Women	10	3	4	10	5	9	6	4	10	7	10	10	73.3333
1621	Brazil	19	Women	4	1	2	3	5	0	2	2	4	4	2	3	26.6667
1622	Brazil	24	Women	8	10	4	3	5	5	5	5	5	7	4	3	53.3333
1623	Brazil	32	Men	5	3	4	8	3	5	6	6	2	8	3	10	52.5
1624	Brazil	24	Women	10	10	7	5	3	4	3	4	2	2	2	2	45
1625	Brazil	NA	Women	2	1	2	1	1	1	2	2	2	1	1	1	14.1667
1626	Brazil	39	Men	2	1	2	1	2	1	1	2	1	1	1	2	14.1667
1627	Brazil	22	Men	5	3	3	2	2	2	4	3	1	4	3	3	29.1667
1628	Brazil	37	Men	8	10	7	7	5	9	6	5	1	4	9	8	65.8333
1629	Brazil	57	Women	5	8	4	9	4	6	8	5	4	7	5	7	60
1630	Brazil	35	Women	5	5	5	5	3	3	3	3	3	3	3	3	36.6667
1631	Brazil	35	Men	1	1	1	1	1	1	1	1	1	1	1	1	10
1632	Brazil	29	Men	1	2	10	10	10	10	10	10	9	10	10	5	80.8333
1633	Brazil	23	Women	4	3	4	4	4	3	4	4	5	3	4	3	37.5
1634	Brazil	50	Men	4	3	3	3	5	5	4	3	3	4	2	3	35
1635	Brazil	44	Women	3	3	3	4	5	4	2	4	4	2	1	4	32.5
1636	Brazil	23	Men	2	5	4	4	3	4	2	4	4	4	2	4	35
1637	Brazil	37	Men	2	5	6	5	3	6	7	6	4	4	5	3	46.6667
1638	Brazil	25	Women	2	2	1	1	3	1	2	9	3	1	4	3	26.6667
1639	Brazil	25	Men	7	4	7	10	5	10	5	10	5	10	10	5	73.3333
1640	Brazil	20	Men	4	5	5	4	5	5	5	6	5	5	4	8	50.8333
1641	Brazil	31	Women	5	5	5	4	4	5	2	3	5	5	4	4	42.5
1642	Brazil	28	Women	4	3	6	5	7	1	7	6	7	5	3	2	46.6667
1643	Brazil	25	Men	9	4	4	1	1	2	5	2	10	8	1	2	40.8333
1644	Brazil	47	Men	3	3	4	1	5	4	2	2	3	5	3	3	31.6667
1645	Brazil	53	Men	1	2	1	1	2	2	1	1	1	1	1	1	12.5
1646	Brazil	38	Men	2	2	1	1	2	2	2	2	2	2	1	1	16.6667
1647	Brazil	20	Men	10	10	10	10	7	10	6	10	10	10	10	10	94.1667
1648	Brazil	20	Women	1	1	3	1	1	1	1	2	1	1	2	0	12.5
1649	Brazil	20	Men	9	3	2	2	4	2	2	2	2	2	2	2	28.3333
1650	Brazil	32	Men	5	2	10	10	1	10	3	4	6	5	4	8	56.6667
1651	Brazil	23	Men	1	1	10	9	3	5	4	2	3	8	5	8	49.1667
1652	Brazil	30	Men	1	2	1	1	1	2	2	0	1	2	1	1	12.5
1653	Brazil	30	Women	9	7	10	4	8	9	10	5	10	8	6	7	77.5
1654	Brazil	27	Women	3	4	3	3	2	1	2	2	3	3	3	2	25.8333
1655	Brazil	24	Women	5	1	8	1	5	3	5	4	4	4	7	6	44.1667
1656	Brazil	20	Women	6	8	8	9	9	5	6	4	7	8	4	8	68.3333
1657	Brazil	38	Women	8	5	8	8	8	6	7	8	4	5	7	7	67.5
1658	Brazil	63	Women	5	3	1	2	8	9	2	1	6	8	1	1	39.1667
1659	Brazil	30	Men	1	1	2	2	3	1	2	1	0	2	3	1	15.8333
1660	Brazil	54	Men	8	4	4	5	4	5	5	8	5	5	5	8	55
1661	Brazil	29	Men	6	5	5	2	1	5	2	1	3	1	1	0	26.6667
1662	Brazil	38	Men	1	9	9	5	8	7	5	5	3	6	4	2	53.3333
1663	Brazil	32	Men	1	2	1	3	2	5	2	3	4	3	4	1	25.8333
1664	Brazil	30	Women	2	2	2	2	2	2	2	2	2	2	2	2	20
1665	Brazil	30	Women	4	4	10	10	4	4	10	10	4	4	10	10	70
1666	Brazil	23	Women	4	3	2	3	5	4	3	2	3	4	1	2	30
1667	Brazil	51	Men	2	3	2	2	3	4	2	2	4	2	3	2	25.8333
1668	Brazil	44	Men	8	7	6	2	6	2	0	2	6	10	0	9	48.3333
1669	Brazil	35	Men	5	5	5	5	4	4	4	4	4	4	4	4	43.3333
1670	Brazil	20	Women	1	9	9	5	10	3	4	7	9	4	8	6	62.5
1671	Brazil	19	Men	3	3	6	4	5	2	4	7	1	4	4	8	42.5
1672	Brazil	33	Women	1	1	1	1	4	3	1	1	2	5	1	1	18.3333
1673	Brazil	32	Men	1	1	1	1	1	1	1	1	1	1	2	1	10.8333
1674	Brazil	27	Men	10	10	10	10	10	10	10	10	10	10	10	10	100
1675	Brazil	21	Men	10	9	9	8	3	9	4	6	3	6	3	8	65
1676	Brazil	25	Men	0	0	1	2	2	4	1	1	3	0	1	2	14.1667
1677	Brazil	22	Women	2	2	1	1	3	3	2	3	3	2	2	2	21.6667
1678	Brazil	35	Women	2	2	7	9	9	4	4	5	5	6	3	7	52.5
1679	Brazil	38	Women	8	10	8	7	7	6	5	5	10	7	6	7	71.6667
1680	Brazil	22	Men	6	9	10	6	7	5	7	5	7	4	4	4	61.6667
1681	Brazil	18	Women	1	2	1	0	3	2	6	1	1	0	0	0	14.1667
1682	Brazil	31	Men	3	3	3	3	3	3	3	3	3	4	3	3	30.8333
1683	Brazil	26	Women	4	3	2	2	4	1	2	2	5	2	3	4	28.3333
1684	Brazil	46	Women	5	5	4	6	7	8	6	7	6	6	6	6	60
1685	Brazil	40	Women	2	4	10	10	6	9	1	0	1	7	7	0	47.5
1686	Brazil	53	Women	2	1	2	3	4	1	2	1	0	3	2	1	18.3333
1687	Brazil	NA	Women	10	1	4	3	3	2	5	10	1	9	1	2	42.5
1688	Brazil	44	Women	1	1	1	1	1	1	1	1	1	1	1	1	10
1689	Brazil	39	Women	3	9	4	4	8	5	2	5	1	9	3	1	45
1690	Brazil	41	Women	3	5	2	3	2	2	1	2	4	3	2	5	28.3333
1691	Brazil	34	Women	1	1	1	1	1	1	1	1	1	2	1	1	10.8333
1692	Brazil	54	Men	4	4	3	6	3	4	5	3	3	4	1	1	34.1667
1693	Brazil	28	Women	4	4	3	4	3	4	2	2	4	4	3	2	32.5
1694	Brazil	26	Women	1	2	1	1	2	1	1	1	2	1	2	1	13.3333
1695	Brazil	35	Women	4	3	4	6	1	10	7	8	8	6	9	5	59.1667
1696	Brazil	28	Men	5	5	7	9	5	5	5	3	1	4	1	10	50
1697	Brazil	38	Men	2	2	1	1	2	1	1	1	2	1	1	1	13.3333
1698	Brazil	30	Women	6	5	6	6	5	5	5	5	5	6	5	5	53.3333
1699	Brazil	29	Women	1	1	1	1	2	2	1	1	1	1	1	1	11.6667
1700	Brazil	37	Women	10	10	8	10	10	10	10	4	10	10	1	10	85.8333
1701	Brazil	35	Women	4	1	4	3	2	4	2	2	3	3	5	2	29.1667
1702	Brazil	27	Women	2	2	2	3	3	3	3	4	1	1	3	4	25.8333
1703	Brazil	24	Women	3	1	2	0	2	1	1	1	0	2	0	1	11.6667
1704	Brazil	24	Men	10	10	10	10	10	10	10	10	10	10	10	10	100
1705	Brazil	28	Women	10	10	8	8	3	2	6	9	3	5	2	5	59.1667
1706	Brazil	37	Women	0	0	1	0	1	0	0	1	0	0	0	0	2.5
1707	Brazil	38	Women	10	10	10	10	10	10	10	10	10	10	10	10	100
1708	Brazil	34	Women	4	5	2	4	1	1	8	8	1	9	6	7	46.6667
1709	Brazil	27	Men	3	5	3	2	5	2	7	6	1	3	10	4	42.5
1710	Brazil	26	Women	5	5	1	5	6	5	5	4	2	2	1	1	35
1711	Brazil	26	Women	0	2	2	3	1	3	6	3	4	0	5	3	26.6667
1712	Brazil	39	Women	3	3	4	3	5	1	5	4	2	2	4	3	32.5
1713	Brazil	25	Men	2	3	6	8	6	5	6	6	6	2	10	10	58.3333
1714	Brazil	38	Men	9	5	4	4	2	2	4	5	5	3	4	3	41.6667
1715	Brazil	24	Men	3	2	1	4	5	4	5	5	3	4	4	4	36.6667
1716	Brazil	30	Men	2	4	1	1	1	1	1	1	1	3	3	2	17.5
1717	Brazil	36	Women	9	4	6	0	10	10	10	8	10	9	3	8	72.5
1718	Brazil	35	Men	1	2	1	1	2	1	1	1	2	1	1	1	12.5
1719	Brazil	38	Women	5	7	0	1	3	4	2	1	2	5	2	0	26.6667
1720	Brazil	39	Men	10	8	1	1	9	7	3	1	6	5	8	1	50
1721	Brazil	24	Women	3	5	6	5	3	3	3	3	2	1	3	3	33.3333
1722	Brazil	55	Women	2	3	4	4	3	3	3	4	4	4	3	4	34.1667
1723	Brazil	45	Women	10	10	10	10	10	9	10	10	10	9	9	10	97.5
1724	Brazil	31	Women	5	4	4	5	5	5	5	5	4	4	4	4	45
1725	Brazil	27	Women	4	5	4	2	4	3	6	2	3	10	3	3	40.8333
1726	Brazil	49	Women	3	5	2	3	4	2	2	4	3	3	5	2	31.6667
1727	Brazil	24	Women	5	7	6	7	6	6	7	6	7	8	6	5	63.3333
1728	Brazil	25	Men	2	3	2	2	1	1	7	3	5	1	1	0	23.3333
1729	Brazil	39	Men	8	0	1	2	10	5	2	4	4	5	9	5	45.8333
1730	Brazil	55	Women	7	7	6	7	8	7	7	6	7	7	6	7	68.3333
1731	Brazil	44	Women	6	1	3	1	4	7	4	1	1	5	2	5	33.3333
1732	Brazil	24	Men	1	1	0	0	5	4	5	4	3	2	0	0	20.8333
1733	Brazil	31	Women	5	3	6	4	6	8	6	6	2	0	4	0	41.6667
1734	Brazil	28	Women	0	10	0	0	0	2	3	3	0	1	2	1	18.3333
1735	Brazil	28	Men	1	1	2	3	2	2	3	4	1	3	2	2	21.6667
1736	Brazil	34	Women	2	1	1	1	1	1	6	1	1	1	1	4	17.5
1737	Brazil	38	Men	1	1	0	0	2	1	1	0	0	0	0	0	5
1738	Brazil	41	Men	2	1	1	1	1	1	1	1	1	1	1	1	10.8333
1739	Brazil	48	Men	6	6	6	7	6	6	7	6	6	6	7	7	63.3333
1740	Brazil	38	Men	3	3	4	3	2	3	3	3	3	2	2	2	27.5
1741	Brazil	47	Men	4	4	4	4	4	4	4	4	4	4	4	4	40
1742	Brazil	30	Men	4	2	0	0	2	1	0	0	2	1	1	0	10.8333
1743	Brazil	35	Men	10	10	10	10	6	9	10	9	10	4	10	9	89.1667
1744	Brazil	26	Men	5	4	4	5	3	4	3	3	3	6	4	3	39.1667
1745	Brazil	25	Men	1	2	2	2	2	3	2	2	2	2	2	2	20
1746	Brazil	45	Women	3	3	3	3	3	3	3	3	3	3	3	3	30
1747	Brazil	41	Women	5	5	2	4	3	4	4	4	3	4	5	5	40
1748	Brazil	32	Women	1	1	2	2	2	2	2	1	2	2	1	1	15.8333
1749	Brazil	35	Women	2	2	3	2	2	2	0	1	1	1	2	1	15.8333
1750	Brazil	26	Men	0	1	1	1	1	1	1	1	1	1	1	1	9.16667
1751	Brazil	33	Women	4	3	4	3	3	4	4	1	3	3	3	5	33.3333
1752	Brazil	34	Men	0	0	0	0	0	0	0	0	0	0	0	1	0.833333
1753	Brazil	40	Women	10	5	1	10	6	7	10	8	8	10	10	10	79.1667
1754	Brazil	34	Women	8	5	2	6	8	8	4	4	10	4	2	7	56.6667
1755	Brazil	43	Men	6	6	1	1	6	1	2	5	6	6	5	5	41.6667
1756	Brazil	50	Men	3	2	3	2	4	3	4	3	2	2	2	2	26.6667
1757	Brazil	46	Women	3	3	3	3	3	3	3	3	3	3	3	3	30
1758	Brazil	38	Men	3	3	5	10	3	6	4	8	3	1	5	7	48.3333
1759	Brazil	38	Men	3	3	3	3	2	2	2	2	2	2	2	2	23.3333
1760	Brazil	36	Women	3	3	3	3	5	5	5	5	5	5	5	5	43.3333
1761	Brazil	39	Men	0	2	0	0	1	0	1	1	1	1	1	1	7.5
1762	Brazil	35	Women	5	5	4	5	5	8	7	3	3	5	9	5	53.3333
1763	Brazil	37	Women	6	10	10	10	5	5	10	2	10	5	10	10	77.5
1764	Brazil	34	Men	3	4	1	1	1	1	0	2	1	3	2	1	16.6667
1765	Brazil	32	Women	10	10	10	10	10	10	10	10	10	10	10	10	100
1766	Brazil	60	Women	5	5	1	1	1	1	1	1	5	5	1	1	23.3333
1767	Brazil	43	Women	5	5	5	5	5	5	5	5	5	5	5	5	50
1768	Brazil	37	Women	10	8	9	2	3	3	5	1	6	5	6	7	54.1667
1769	Brazil	24	Men	5	10	5	5	5	10	10	10	10	10	5	10	79.1667
1770	Brazil	26	Men	2	2	1	1	2	3	2	2	1	2	3	1	18.3333
1771	Brazil	36	Men	2	7	3	9	3	5	2	3	1	1	1	5	35
1772	Brazil	53	Women	2	1	1	1	1	1	1	1	2	1	2	1	12.5
1773	Brazil	35	Women	1	5	5	1	10	4	5	2	4	3	1	7	40
1774	Brazil	23	Women	4	1	4	1	3	0	2	10	3	9	3	1	34.1667
1775	Brazil	44	Women	6	6	5	9	5	6	3	2	1	0	3	1	39.1667
1776	Brazil	26	Men	7	3	0	8	8	8	8	1	10	3	4	9	57.5
1777	Brazil	55	Women	7	4	4	6	6	9	4	3	8	10	3	2	55
1778	Brazil	29	Women	4	7	1	2	10	6	3	2	5	3	2	1	38.3333
1779	Brazil	45	Women	10	10	6	8	7	8	8	8	8	8	7	4	76.6667
1780	Brazil	24	Women	4	1	4	7	6	5	10	8	5	3	3	0	46.6667
1781	Brazil	18	Women	1	1	2	2	1	1	2	1	1	1	2	2	14.1667
1782	Brazil	25	Women	2	2	1	2	3	1	3	1	2	1	2	0	16.6667
1783	Brazil	59	Men	5	8	4	3	4	4	5	3	3	9	3	4	45.8333
1784	Brazil	35	Men	1	2	2	2	3	2	1	1	2	1	3	3	19.1667
1785	Brazil	56	Men	3	3	5	2	1	2	1	1	2	1	2	1	20
1786	Brazil	24	Women	3	0	6	0	2	6	0	5	3	5	5	5	33.3333
1787	Brazil	29	Women	3	2	3	5	2	1	3	3	4	1	2	2	25.8333
1788	Brazil	24	Men	1	3	1	1	10	8	2	1	3	6	1	1	31.6667
1789	Brazil	35	Men	0	4	0	0	0	4	0	0	0	2	0	0	8.33333
1790	Brazil	29	Men	10	7	10	9	8	10	7	6	8	9	6	4	78.3333
1791	Brazil	28	Women	2	1	2	0	1	2	1	3	2	0	1	2	14.1667
1792	Brazil	35	Women	1	4	7	2	1	4	2	2	4	6	3	3	32.5
1793	Brazil	29	Women	9	10	1	4	9	8	5	2	6	7	9	1	59.1667
1794	Brazil	38	Women	3	4	6	5	5	6	7	9	2	3	5	7	51.6667
1795	Brazil	25	Women	4	4	2	3	4	3	2	2	2	2	1	2	25.8333
1796	Brazil	43	Women	8	8	3	7	5	7	5	3	6	7	3	5	55.8333
1797	Brazil	48	Men	4	3	3	4	3	3	2	2	3	4	3	3	30.8333
1798	Brazil	33	Men	1	3	3	1	2	3	2	2	1	1	2	2	19.1667
1799	Brazil	39	Women	2	2	2	1	1	1	0	0	2	2	0	1	11.6667
1800	Brazil	57	Women	5	5	1	2	5	4	1	3	5	1	1	1	28.3333
1801	Brazil	54	Women	5	5	5	5	5	5	1	5	5	5	5	5	46.6667
1802	Brazil	24	Women	3	4	4	5	2	2	3	4	2	2	1	2	28.3333
1803	Brazil	24	Men	10	1	4	4	1	5	1	10	4	2	6	5	44.1667
1804	Brazil	38	Men	0	1	3	2	1	0	0	3	0	1	0	1	10
1805	Brazil	34	Women	3	2	3	3	2	3	4	4	1	4	3	5	30.8333
1806	Brazil	44	Women	2	2	2	2	3	2	2	2	3	2	2	2	21.6667
1807	Brazil	25	Men	6	0	4	6	2	3	5	10	4	3	5	5	44.1667
1808	Brazil	40	Men	5	5	5	5	4	5	5	5	5	4	5	5	48.3333
1809	Brazil	58	Women	1	5	7	10	3	3	10	4	1	4	6	9	52.5
1810	Brazil	24	Women	10	10	10	10	10	9	5	5	10	10	5	2	80
1811	Brazil	24	Women	0	1	1	0	1	3	2	1	1	2	0	2	11.6667
1812	Brazil	26	Women	6	6	5	8	7	7	10	7	3	5	7	5	63.3333
1813	Brazil	22	Women	5	5	4	4	4	3	4	3	4	4	4	4	40
1814	Brazil	22	Women	2	2	4	4	4	4	3	2	1	1	3	6	30
1815	Brazil	35	Women	5	5	5	5	5	5	5	5	5	5	5	5	50
1816	Brazil	30	Women	3	3	1	1	2	2	2	2	4	4	2	3	24.1667
1817	Brazil	29	Women	5	7	6	8	1	5	2	2	4	2	4	4	41.6667
1818	Brazil	19	Men	1	0	1	10	7	9	1	0	1	1	1	3	29.1667
1819	Brazil	NA	Men	4	3	3	2	4	3	2	2	2	3	3	3	28.3333
1820	Brazil	60	Women	1	1	1	1	0	0	1	3	1	1	1	2	10.8333
1821	Brazil	21	Women	2	2	3	0	1	1	2	1	2	1	0	0	12.5
1822	Brazil	18	Men	4	6	6	5	5	5	5	4	5	5	5	5	50
1823	Brazil	35	Men	7	7	7	5	9	6	4	5	6	7	4	7	61.6667
1824	Brazil	28	Women	1	2	1	1	1	3	1	1	3	3	1	2	16.6667
1825	Brazil	37	Men	4	5	10	8	3	5	4	4	8	8	4	6	57.5
1826	Brazil	51	Women	5	5	5	7	4	4	6	4	10	4	6	5	54.1667
1827	Brazil	42	Women	2	2	7	9	1	4	8	5	1	1	2	1	35.8333
1828	Brazil	32	Women	4	3	4	5	4	5	5	4	3	4	3	3	39.1667
1829	Brazil	26	Women	2	0	2	4	1	5	1	1	5	3	4	0	23.3333
1830	Brazil	40	Men	0	1	1	1	1	1	1	1	1	1	1	1	9.16667
1831	Brazil	39	Men	1	1	1	1	1	1	1	1	1	1	1	1	10
1832	Brazil	31	Women	5	9	3	5	8	6	2	6	3	7	3	4	50.8333
1833	Brazil	25	Women	5	4	4	4	5	4	4	5	3	3	3	3	39.1667
1834	Brazil	18	Men	1	2	1	1	1	1	1	1	1	2	2	1	12.5
1835	Brazil	44	Women	5	5	2	3	4	3	5	3	4	6	4	4	40
1836	Brazil	21	Women	2	3	1	2	3	3	1	2	1	4	0	1	19.1667
1837	Brazil	25	Women	4	5	5	5	3	3	3	4	5	4	4	4	40.8333
1838	Brazil	20	Women	1	1	1	1	1	1	1	2	2	1	1	1	11.6667
1839	Brazil	41	Women	2	2	2	2	1	3	3	6	1	5	4	1	26.6667
1840	Brazil	29	Men	3	4	4	1	6	3	3	4	4	2	2	6	35
1841	Brazil	25	Women	1	2	2	3	3	3	3	2	2	4	2	3	25
1842	Brazil	40	Women	5	2	9	2	2	6	7	2	1	3	1	3	35.8333
1843	Brazil	32	Women	2	3	2	2	2	2	3	3	2	2	3	2	23.3333
1844	Brazil	31	Men	3	3	3	2	3	4	3	2	4	3	1	3	28.3333
1845	Brazil	26	Women	9	8	3	10	7	5	7	5	1	6	1	5	55.8333
1846	Brazil	23	Women	5	5	5	5	5	5	5	5	5	5	5	5	50
1847	Brazil	53	Women	6	7	3	7	5	8	4	7	6	9	7	3	60
1848	Brazil	20	Men	0	0	2	1	1	3	1	4	0	1	0	0	10.8333
1849	Brazil	26	Women	4	3	4	2	2	4	5	2	5	1	4	2	31.6667
1850	Brazil	30	Men	3	2	1	2	1	4	1	1	1	1	1	0	15
1851	Brazil	29	Men	10	10	10	10	10	10	10	10	10	10	10	10	100
1852	Brazil	32	Women	6	2	5	1	4	2	4	7	4	2	1	1	32.5
1853	Brazil	51	Women	1	2	1	1	1	1	2	2	2	2	0	2	14.1667
1854	Brazil	19	Women	5	8	10	10	4	6	9	5	5	4	7	7	66.6667
1855	Brazil	51	Men	2	2	4	9	4	1	3	5	3	4	5	6	40
1856	Brazil	64	Men	5	5	8	5	4	2	5	1	5	2	1	10	44.1667
1857	Brazil	36	Women	4	3	2	6	6	7	3	7	5	5	1	2	42.5
1858	Brazil	23	Women	4	3	4	4	4	4	3	4	3	4	3	3	35.8333
1859	Brazil	36	Women	5	6	10	8	2	4	9	10	3	1	10	1	57.5
1860	Brazil	24	Men	2	3	3	2	3	5	4	4	4	2	2	3	30.8333
1861	Brazil	32	Women	7	7	8	8	8	8	9	9	8	7	7	6	76.6667
1862	Brazil	48	Men	3	2	1	1	1	2	1	1	3	1	0	1	14.1667
1863	Brazil	29	Women	2	2	3	3	3	2	3	2	2	2	3	2	24.1667
1864	Brazil	46	Women	1	1	1	2	3	1	1	1	1	2	1	1	13.3333
1865	Brazil	18	Men	7	6	5	4	10	8	6	3	5	5	3	5	55.8333
1866	Brazil	23	Women	1	1	5	4	2	4	4	6	1	2	7	4	34.1667
1867	Brazil	59	Women	3	2	0	3	2	2	2	3	1	3	2	2	20.8333
1868	Brazil	39	Men	1	7	6	10	2	2	7	3	5	5	3	9	50
1869	Brazil	29	Men	5	5	5	5	5	5	5	5	5	5	5	5	50
1870	Brazil	18	Women	8	10	2	10	9	10	8	10	7	10	9	10	85.8333
1871	Brazil	37	Women	2	2	1	2	8	8	8	8	2	2	2	1	38.3333
1872	Brazil	44	Men	4	3	2	3	5	3	2	4	3	3	3	3	31.6667
1873	Brazil	34	Men	4	1	6	3	10	10	10	9	3	0	4	5	54.1667
1874	Brazil	22	Women	2	3	4	3	2	2	1	2	2	2	3	1	22.5
1875	Brazil	35	Men	5	4	4	4	3	6	10	4	2	3	4	2	42.5
1876	Brazil	42	Women	3	3	2	2	2	3	1	0	5	2	5	2	25
1877	Brazil	29	Women	10	5	10	5	4	5	5	4	1	2	1	8	50
1878	Brazil	37	Women	1	0	2	2	0	0	2	2	1	0	2	3	12.5
1879	Brazil	38	Women	10	5	10	10	5	5	10	10	10	10	10	10	87.5
1880	Brazil	21	Men	2	4	3	4	2	2	4	5	4	1	2	2	29.1667
1881	Brazil	26	Men	2	4	1	1	4	5	4	3	1	2	3	4	28.3333
1882	Brazil	46	Women	5	3	4	5	4	5	4	6	4	3	4	3	41.6667
1883	Brazil	24	Men	3	4	3	3	6	3	1	4	2	3	2	2	30
1884	Brazil	25	Women	5	4	2	3	1	1	2	2	2	5	2	2	25.8333
1885	Brazil	24	Women	2	3	0	3	2	6	5	2	8	3	7	2	35.8333
1886	Brazil	21	Women	0	0	0	5	0	0	0	2	0	0	1	1	7.5
1887	Brazil	23	Women	2	5	3	6	5	2	7	3	5	7	6	9	50
1888	Brazil	50	Women	5	3	10	8	2	4	4	6	7	5	8	5	55.8333
1889	Brazil	26	Women	10	4	8	0	7	5	10	6	10	0	6	8	61.6667
1890	Brazil	38	Men	6	4	4	4	3	7	2	2	2	3	2	5	36.6667
1891	Brazil	31	Men	2	2	2	1	3	3	2	1	3	1	2	3	20.8333
1892	Brazil	32	Men	2	3	3	3	2	3	4	2	2	2	3	2	25.8333
1893	Brazil	23	Men	3	1	1	1	2	1	6	7	10	2	7	1	35
1894	Brazil	43	Men	4	4	4	4	5	5	5	4	3	4	4	4	41.6667
1895	Brazil	23	Women	3	5	3	3	4	3	4	4	3	4	5	4	37.5
1896	Brazil	60	Men	1	2	1	7	1	2	0	2	0	1	1	1	15.8333
1897	Brazil	29	Women	2	5	10	9	8	1	9	8	6	3	7	7	62.5
1898	Brazil	51	Women	10	10	9	10	3	7	9	9	4	1	9	9	75
1899	Brazil	32	Women	3	2	1	2	3	2	3	1	2	2	2	3	21.6667
1900	Brazil	38	Women	1	5	7	4	1	2	8	4	4	2	6	6	41.6667
1901	Brazil	19	Women	10	10	10	10	8	8	9	9	10	8	9	9	91.6667
1902	Brazil	27	Women	5	5	5	5	8	5	9	6	7	5	5	5	58.3333
1903	Brazil	42	Women	3	4	4	4	3	3	3	3	3	3	3	3	32.5
1904	Brazil	47	Men	6	6	2	2	5	3	1	2	5	6	1	1	33.3333
1905	Brazil	40	Women	4	5	6	1	3	2	2	2	3	4	3	5	33.3333
1906	Brazil	35	Men	2	2	2	2	4	5	4	5	5	4	5	5	37.5
1907	Brazil	35	Women	5	2	10	4	9	8	2	8	6	7	6	7	61.6667
1908	Brazil	54	Women	6	4	4	4	5	2	3	4	8	4	2	4	41.6667
1909	Brazil	21	Women	5	5	3	4	5	5	4	4	5	3	3	3	40.8333
1910	Brazil	31	Women	5	8	4	10	4	2	4	7	3	5	5	9	55
1911	Brazil	39	Men	5	7	7	7	5	5	6	7	5	5	5	5	57.5
1912	Brazil	30	Women	10	10	10	8	8	8	10	10	10	10	10	10	95
1913	Brazil	40	Men	1	1	1	1	1	1	1	1	1	1	1	1	10
1914	Brazil	38	Men	4	2	3	3	3	3	2	4	3	1	3	3	28.3333
1915	Brazil	38	Women	3	5	2	5	1	2	3	1	2	3	3	2	26.6667
1916	Brazil	26	Women	4	4	2	0	3	3	3	4	3	3	2	1	26.6667
1917	Brazil	56	Women	8	8	8	8	8	8	8	8	8	8	9	9	81.6667
1918	Brazil	44	Men	1	1	1	1	1	1	1	1	1	1	1	1	10
1919	Brazil	32	Men	5	6	10	7	3	4	7	7	7	5	7	7	62.5
1920	Brazil	35	Men	1	1	1	1	2	1	3	1	1	1	2	1	13.3333
1921	Brazil	23	Women	0	0	1	0	1	0	0	0	0	0	0	0	1.66667
1922	Brazil	27	Men	2	1	3	2	3	4	2	3	4	5	3	4	30
1923	Brazil	40	Men	3	2	2	1	1	2	1	2	1	2	1	1	15.8333
1924	Brazil	34	Women	1	1	1	1	1	1	1	0	1	1	2	1	10
1925	Brazil	31	Women	6	5	2	4	4	4	5	3	2	5	3	2	37.5
1926	Brazil	35	Women	10	2	5	3	2	3	3	1	2	1	2	2	30
1927	Brazil	20	Men	2	2	2	2	2	2	2	4	2	2	2	2	21.6667
1928	Brazil	35	Men	0	0	0	0	1	0	0	1	0	1	0	2	4.16667
1929	Brazil	32	Men	1	0	1	2	8	5	6	8	4	2	4	3	36.6667
1930	Brazil	35	Men	7	5	5	8	8	2	5	6	10	3	8	7	61.6667
1931	Brazil	27	Women	4	2	2	4	5	3	2	3	2	3	5	1	30
1932	Brazil	33	Women	2	2	1	1	2	3	2	3	2	1	1	2	18.3333
1933	Brazil	25	Women	6	3	0	3	6	4	4	3	5	3	3	2	35
1934	Brazil	52	Women	1	1	1	3	2	1	2	2	3	2	1	3	18.3333
1935	Brazil	36	Men	1	1	10	2	1	1	2	0	3	1	1	0	19.1667
1936	Brazil	25	Men	7	6	3	4	6	9	3	2	6	7	4	6	52.5
1937	Brazil	33	Women	4	6	5	6	5	4	5	4	5	6	4	4	48.3333
1938	Brazil	55	Men	2	4	2	4	4	3	3	4	2	3	1	2	28.3333
1939	Brazil	34	Women	10	10	10	9	4	10	5	10	10	2	4	1	70.8333
1940	Brazil	22	Women	3	4	5	6	5	7	3	3	3	6	5	3	44.1667
1941	Brazil	21	Women	4	2	1	2	4	2	3	8	3	4	2	1	30
1942	Brazil	21	Women	3	6	6	7	6	10	5	4	3	1	3	10	53.3333
1943	Brazil	40	Women	6	4	6	5	3	5	4	5	4	6	5	6	49.1667
1944	Brazil	46	Men	6	4	10	10	8	4	10	10	5	5	10	10	76.6667
1945	Brazil	35	Women	8	8	7	6	5	6	7	6	6	6	6	6	64.1667
1946	Brazil	23	Women	6	6	5	3	6	5	5	5	6	6	5	5	52.5
1947	Brazil	27	Men	5	0	8	5	2	4	3	2	2	0	1	3	29.1667
1948	Brazil	24	Men	3	3	3	3	5	4	5	5	3	3	3	3	35.8333
1949	Brazil	18	Men	0	0	0	0	0	0	0	0	0	0	0	0	0
1950	Brazil	26	Men	1	1	1	1	1	1	1	1	1	1	1	1	10
1951	Brazil	27	Men	1	2	1	2	2	2	1	2	2	4	3	1	19.1667
1952	Brazil	38	Men	1	3	2	1	1	1	1	2	2	3	2	3	18.3333
1953	Brazil	37	Women	2	2	1	2	1	3	2	2	2	3	1	2	19.1667
1954	Brazil	18	Women	3	2	2	1	1	3	2	3	2	4	2	4	24.1667
1955	Brazil	35	Women	4	6	3	2	4	3	4	5	5	10	1	3	41.6667
1956	Brazil	27	Men	2	3	1	1	0	1	1	1	0	0	1	1	10
1957	Brazil	27	Men	4	7	4	6	7	5	8	6	3	3	3	10	55
1958	Brazil	21	Men	9	8	7	8	9	10	6	6	10	8	7	5	77.5
1959	Brazil	31	Men	1	1	1	1	1	1	1	1	1	1	1	1	10
1960	Brazil	53	Women	1	3	3	3	4	1	3	4	2	5	1	2	26.6667
1961	Brazil	40	Women	4	4	4	4	4	4	4	4	4	4	4	4	40
1962	Brazil	33	Women	5	2	7	9	4	2	8	5	1	3	6	6	48.3333
1963	Brazil	29	Women	10	7	7	10	9	1	10	10	10	6	6	5	75.8333
1964	Brazil	48	Men	4	6	10	1	5	7	4	5	5	4	1	1	44.1667
1965	Brazil	52	Women	6	3	6	3	4	3	5	3	2	3	3	5	38.3333
1966	Brazil	NA	Women	8	9	9	10	10	8	9	9	6	8	9	8	85.8333
1967	Brazil	20	Women	1	1	1	2	0	1	1	1	1	1	2	2	11.6667
1968	Brazil	22	Women	4	4	3	2	5	3	1	1	3	4	1	3	28.3333
1969	Brazil	23	Men	10	0	7	2	5	4	5	3	5	9	1	6	47.5
1970	Brazil	31	Men	4	3	6	4	2	2	5	2	3	4	3	4	35
1971	Brazil	38	Men	3	5	4	5	4	4	3	6	3	3	2	3	37.5
1972	Brazil	27	Men	1	1	5	4	1	1	1	3	1	1	2	1	18.3333
1973	Brazil	37	Men	4	4	3	4	2	3	4	3	2	3	4	4	33.3333
1974	Brazil	45	Women	6	2	3	3	2	4	5	2	2	3	4	4	33.3333
1975	Brazil	48	Women	4	4	4	3	3	3	4	3	2	3	3	4	33.3333
1976	Brazil	33	Women	3	4	4	4	4	3	4	3	4	3	5	5	38.3333
1977	Brazil	34	Women	8	6	4	4	5	7	4	6	5	5	8	3	54.1667
1978	Brazil	23	Women	4	2	3	5	3	3	6	3	3	4	2	3	34.1667
1979	Brazil	58	Men	2	0	0	0	3	4	0	2	2	3	0	0	13.3333
1980	Brazil	24	Women	6	2	4	2	2	2	3	5	4	1	3	2	30
1981	Brazil	64	Women	7	5	3	6	9	9	8	1	7	6	0	4	54.1667
1982	Brazil	45	Women	1	1	0	0	0	0	0	0	0	1	0	0	2.5
1983	Brazil	30	Men	3	3	1	1	2	2	2	1	1	1	1	1	15.8333
1984	Brazil	56	Women	10	10	10	5	10	10	10	10	10	10	7	10	93.3333
1985	Brazil	41	Men	10	10	8	8	8	7	8	9	9	9	8	9	85.8333
1986	Brazil	30	Women	2	5	8	1	5	4	1	6	4	2	3	1	35
1987	Brazil	46	Women	6	7	7	8	3	3	5	5	5	7	6	7	57.5
1988	Brazil	47	Men	10	10	10	10	10	10	10	10	10	10	10	10	100
1989	Brazil	33	Men	2	2	2	4	3	3	1	2	2	1	1	1	20
1990	Brazil	50	Men	6	4	4	1	2	3	2	3	2	5	3	2	30.8333
1991	Brazil	NA	Men	2	1	0	1	1	1	1	0	2	0	0	1	8.33333
1992	Brazil	43	Women	10	10	10	10	10	10	10	10	10	10	10	10	100
1993	Brazil	42	Women	4	2	2	2	4	4	2	3	3	3	3	2	28.3333
1994	Brazil	45	Men	1	9	7	3	3	6	2	3	1	3	5	7	41.6667
1995	Brazil	53	Women	6	6	5	5	6	5	5	5	6	6	5	5	54.1667
1996	Canada	63	Men	5	5	5	5	5	5	5	5	5	5	5	5	50
1997	Canada	30	Men	4	4	4	4	4	6	6	5	4	7	3	5	46.6667
1998	Canada	44	Men	2	2	0	2	2	2	2	0	2	2	2	2	16.6667
1999	Canada	52	Men	10	5	10	10	10	10	10	10	10	10	10	10	95.8333
[truncated: 16,412 more rows]

## Sheet: Supplementary Figure 1
Countries	Outgroup/stranger	SD outgroup/stranger	Ingroup	SD ingroup	Correlation	Sample size
Argentina	4.2888	2.191	4.5672	2.4394	0.821	387
Australia	4.0869	2.2459	4.5378	2.4101	0.836	384
Bolivia	4.8874	2.2865	5.0644	2.3746	0.875	392
Brazil	3.8254	2.1309	3.9546	2.30085	0.85	832
Canada	4.3194	2.3912	4.8102	2.4848	0.872	382
China	3.4275	2.0396	3.895	2.2011	0.837	393
Colombia	4.3063	2.0232	4.4994	2.1837	0.856	400
Egypt	4.0269	2.2882	4.3295	2.4228	0.854	409
Finland	4.3673	2.5089	4.7887	2.6311	0.856	388
Germany	3.9114	2.1936	4.1413	2.2302	0.864	391
Greece	3.5492	2.05601	4.0852	2.2439	0.793	396
Hong Kong	3.808	2.4697	3.8801	2.5243	0.89	390
Hungary	4.5287	2.2067	4.7781	2.277	0.866	392
India	3.6169	2.0048	3.8416	2.1577	0.866	835
Indonesia	3.4281	2.1224	3.6613	2.2247	0.852	386
Italy	3.912	2.2027	4.1396	2.34628	0.853	675
Japan	3.3444	2.08	3.4712	2.1704	0.934	393
Kenya	3.8211	2.0417	4.0366	2.269	0.834	383
Malaysia	3.7503	2.0783	4.0922	2.25	0.825	404
Mexico	3.9914	2.0624	4.212	2.238	0.856	408
Morocco	3.9097	2.3667	4.2557	2.635	0.851	396
Netherlands	4.142	2.2999	4.4821	2.3336	0.868	655
New Zealand	4.6127	2.4832	4.9541	2.55845	0.906	387
Nigeria	4.0538	2.1011	4.1171	2.2644	0.873	395
Pakistan	4.0929	1.9437	4.2442	2.0722	0.759	389
Panama	4.4717	2.1342	4.7355	2.34008	0.834	397
Peru	4.417	2.1768	4.4682	2.1776	0.875	393
Philippines	3.5902	2.0364	3.8698	2.2103	0.872	384
Poland	4.1817	2.2031	4.2993	2.3281	0.886	776
Portugal	3.952	2.2414	4.3041	2.4318	0.825	448
Russia	3.8414	2.1052	4.2972	2.3577	0.8	387
Serbia	4.2474	2.2406	4.5494	2.4058	0.858	390
Singapore	3.5732	2.1235	3.8913	2.3006	0.847	384
South Afrika	4.0625	2.2072	4.2628	2.3362	0.814	390
South Korea	4.0388	2.2949	4.4007	2.4517	0.849	380
Spain	4.2275	2.152	4.509	2.3074	0.86	389
Sweden	4.4528	2.6052	4.6409	2.6684	0.88	392
Taiwan	4.242	2.3143	4.4815	2.3981	0.89	392
Turkey	4.1178	2.1534	4.6196	2.4554	0.815	416
United Kingdom	4.2128	2.2923	4.4464	2.377	0.821	434
United States	4.7322	2.3117	5.0158	2.4127	0.87	380
Venezuela	4.5315	2.0552	5.1768	2.3247	0.779	437

## Sheet: Supp. Table 1 to 7, and 11
n	Cooperation	Expectations	WithinSubjects_treatments	id	age	Gender	Education	Contrast_1	Observability	compr_check	Country	Contrast_2	Identity2	Identity3	Valid_cases	Informed_PAYMENT	Relational_mobility_Latent	avg_importance_religion	rule_of_law_FH	gov_effectiveness_estimate	GDP_percapita	Prevalence_of_infectious_diseases_9	avg_religious_attendance
1	3	3	1	5	43	Men	4	Ingroup	Yes	2	1	NA	4	6	1	NA	NA	2.45158	10	0.160126	20784.8	-0.12	4.80466
2	3	3	2	5	43	Men	4	Ingroup	Yes	2	1	NA	4	6	1	NA	NA	2.45158	10	0.160126	20784.8	-0.12	4.80466
3	3	3	3	5	43	Men	4	Others	Yes	2	1	1	4	6	1	NA	NA	2.45158	10	0.160126	20784.8	-0.12	4.80466
4	3	3	4	5	43	Men	4	Others	Yes	2	1	1	4	6	1	NA	NA	2.45158	10	0.160126	20784.8	-0.12	4.80466
5	3	3	5	5	43	Men	4	Others	Yes	2	1	2	4	6	1	NA	NA	2.45158	10	0.160126	20784.8	-0.12	4.80466
6	3	3	6	5	43	Men	4	Others	Yes	2	1	2	4	6	1	NA	NA	2.45158	10	0.160126	20784.8	-0.12	4.80466
7	3	3	7	5	43	Men	4	Ingroup	No	2	1	NA	4	6	1	NA	NA	2.45158	10	0.160126	20784.8	-0.12	4.80466
8	3	3	8	5	43	Men	4	Ingroup	No	2	1	NA	4	6	1	NA	NA	2.45158	10	0.160126	20784.8	-0.12	4.80466
9	3	3	9	5	43	Men	4	Others	No	2	1	1	4	6	1	NA	NA	2.45158	10	0.160126	20784.8	-0.12	4.80466
10	3	3	10	5	43	Men	4	Others	No	2	1	1	4	6	1	NA	NA	2.45158	10	0.160126	20784.8	-0.12	4.80466
11	3	3	11	5	43	Men	4	Others	No	2	1	2	4	6	1	NA	NA	2.45158	10	0.160126	20784.8	-0.12	4.80466
12	4	3	12	5	43	Men	4	Others	No	2	1	2	4	6	1	NA	NA	2.45158	10	0.160126	20784.8	-0.12	4.80466
13	4	4	1	9	41	Men	5	Ingroup	Yes	2	1	NA	4	6	1	NA	NA	2.45158	10	0.160126	20784.8	-0.12	4.80466
14	3	4	2	9	41	Men	5	Ingroup	Yes	2	1	NA	4	6	1	NA	NA	2.45158	10	0.160126	20784.8	-0.12	4.80466
15	4	5	3	9	41	Men	5	Others	Yes	2	1	1	4	6	1	NA	NA	2.45158	10	0.160126	20784.8	-0.12	4.80466
16	3	2	4	9	41	Men	5	Others	Yes	2	1	1	4	6	1	NA	NA	2.45158	10	0.160126	20784.8	-0.12	4.80466
17	4	4	5	9	41	Men	5	Others	Yes	2	1	2	4	6	1	NA	NA	2.45158	10	0.160126	20784.8	-0.12	4.80466
18	5	7	6	9	41	Men	5	Others	Yes	2	1	2	4	6	1	NA	NA	2.45158	10	0.160126	20784.8	-0.12	4.80466
19	3	5	7	9	41	Men	5	Ingroup	No	2	1	NA	4	6	1	NA	NA	2.45158	10	0.160126	20784.8	-0.12	4.80466
20	4	3	8	9	41	Men	5	Ingroup	No	2	1	NA	4	6	1	NA	NA	2.45158	10	0.160126	20784.8	-0.12	4.80466
21	4	5	9	9	41	Men	5	Others	No	2	1	1	4	6	1	NA	NA	2.45158	10	0.160126	20784.8	-0.12	4.80466
22	5	3	10	9	41	Men	5	Others	No	2	1	1	4	6	1	NA	NA	2.45158	10	0.160126	20784.8	-0.12	4.80466
23	4	6	11	9	41	Men	5	Others	No	2	1	2	4	6	1	NA	NA	2.45158	10	0.160126	20784.8	-0.12	4.80466
24	3	4	12	9	41	Men	5	Others	No	2	1	2	4	6	1	NA	NA	2.45158	10	0.160126	20784.8	-0.12	4.80466
25	4	3	1	10	25	Women	5	Ingroup	Yes	2	1	NA	4	3	1	NA	NA	2.45158	10	0.160126	20784.8	-0.12	4.80466
26	4	4	2	10	25	Women	5	Ingroup	Yes	2	1	NA	4	3	1	NA	NA	2.45158	10	0.160126	20784.8	-0.12	4.80466
27	4	4	3	10	25	Women	5	Others	Yes	2	1	1	4	3	1	NA	NA	2.45158	10	0.160126	20784.8	-0.12	4.80466
28	4	4	4	10	25	Women	5	Others	Yes	2	1	1	4	3	1	NA	NA	2.45158	10	0.160126	20784.8	-0.12	4.80466
29	5	5	5	10	25	Women	5	Others	Yes	2	1	2	4	3	1	NA	NA	2.45158	10	0.160126	20784.8	-0.12	4.80466
30	4	4	6	10	25	Women	5	Others	Yes	2	1	2	4	3	1	NA	NA	2.45158	10	0.160126	20784.8	-0.12	4.80466
31	5	5	7	10	25	Women	5	Ingroup	No	2	1	NA	4	3	1	NA	NA	2.45158	10	0.160126	20784.8	-0.12	4.80466
32	5	5	8	10	25	Women	5	Ingroup	No	2	1	NA	4	3	1	NA	NA	2.45158	10	0.160126	20784.8	-0.12	4.80466
33	4	3	9	10	25	Women	5	Others	No	2	1	1	4	3	1	NA	NA	2.45158	10	0.160126	20784.8	-0.12	4.80466
34	4	5	10	10	25	Women	5	Others	No	2	1	1	4	3	1	NA	NA	2.45158	10	0.160126	20784.8	-0.12	4.80466
35	5	5	11	10	25	Women	5	Others	No	2	1	2	4	3	1	NA	NA	2.45158	10	0.160126	20784.8	-0.12	4.80466
36	5	6	12	10	25	Women	5	Others	No	2	1	2	4	3	1	NA	NA	2.45158	10	0.160126	20784.8	-0.12	4.80466
37	10	10	1	11	29	Women	5	Ingroup	Yes	2	1	NA	5	4	1	NA	NA	2.45158	10	0.160126	20784.8	-0.12	4.80466
38	10	10	2	11	29	Women	5	Ingroup	Yes	2	1	NA	5	4	1	NA	NA	2.45158	10	0.160126	20784.8	-0.12	4.80466
39	10	10	3	11	29	Women	5	Others	Yes	2	1	1	5	4	1	NA	NA	2.45158	10	0.160126	20784.8	-0.12	4.80466
40	10	10	4	11	29	Women	5	Others	Yes	2	1	1	5	4	1	NA	NA	2.45158	10	0.160126	20784.8	-0.12	4.80466
41	10	10	5	11	29	Women	5	Others	Yes	2	1	2	5	4	1	NA	NA	2.45158	10	0.160126	20784.8	-0.12	4.80466
42	10	10	6	11	29	Women	5	Others	Yes	2	1	2	5	4	1	NA	NA	2.45158	10	0.160126	20784.8	-0.12	4.80466
43	10	10	7	11	29	Women	5	Ingroup	No	2	1	NA	5	4	1	NA	NA	2.45158	10	0.160126	20784.8	-0.12	4.80466
44	10	10	8	11	29	Women	5	Ingroup	No	2	1	NA	5	4	1	NA	NA	2.45158	10	0.160126	20784.8	-0.12	4.80466
45	10	10	9	11	29	Women	5	Others	No	2	1	1	5	4	1	NA	NA	2.45158	10	0.160126	20784.8	-0.12	4.80466
46	10	10	10	11	29	Women	5	Others	No	2	1	1	5	4	1	NA	NA	2.45158	10	0.160126	20784.8	-0.12	4.80466
47	10	10	11	11	29	Women	5	Others	No	2	1	2	5	4	1	NA	NA	2.45158	10	0.160126	20784.8	-0.12	4.80466
48	10	10	12	11	29	Women	5	Others	No	2	1	2	5	4	1	NA	NA	2.45158	10	0.160126	20784.8	-0.12	4.80466
49	10	10	1	13	41	Women	5	Ingroup	Yes	1	1	NA	5	5	1	NA	NA	2.45158	10	0.160126	20784.8	-0.12	4.80466
50	10	9	2	13	41	Women	5	Ingroup	Yes	1	1	NA	5	5	1	NA	NA	2.45158	10	0.160126	20784.8	-0.12	4.80466
51	10	8	3	13	41	Women	5	Others	Yes	1	1	1	5	5	1	NA	NA	2.45158	10	0.160126	20784.8	-0.12	4.80466
52	8	7	4	13	41	Women	5	Others	Yes	1	1	1	5	5	1	NA	NA	2.45158	10	0.160126	20784.8	-0.12	4.80466
53	10	10	5	13	41	Women	5	Others	Yes	1	1	2	5	5	1	NA	NA	2.45158	10	0.160126	20784.8	-0.12	4.80466
54	10	10	6	13	41	Women	5	Others	Yes	1	1	2	5	5	1	NA	NA	2.45158	10	0.160126	20784.8	-0.12	4.80466
55	10	10	7	13	41	Women	5	Ingroup	No	1	1	NA	5	5	1	NA	NA	2.45158	10	0.160126	20784.8	-0.12	4.80466
56	10	9	8	13	41	Women	5	Ingroup	No	1	1	NA	5	5	1	NA	NA	2.45158	10	0.160126	20784.8	-0.12	4.80466
57	10	9	9	13	41	Women	5	Others	No	1	1	1	5	5	1	NA	NA	2.45158	10	0.160126	20784.8	-0.12	4.80466
58	10	9	10	13	41	Women	5	Others	No	1	1	1	5	5	1	NA	NA	2.45158	10	0.160126	20784.8	-0.12	4.80466
59	10	8	11	13	41	Women	5	Others	No	1	1	2	5	5	1	NA	NA	2.45158	10	0.160126	20784.8	-0.12	4.80466
60	10	10	12	13	41	Women	5	Others	No	1	1	2	5	5	1	NA	NA	2.45158	10	0.160126	20784.8	-0.12	4.80466
61	9	10	1	14	52	Women	3	Ingroup	Yes	1	1	NA	6	4	1	NA	NA	2.45158	10	0.160126	20784.8	-0.12	4.80466
62	8	8	2	14	52	Women	3	Ingroup	Yes	1	1	NA	6	4	1	NA	NA	2.45158	10	0.160126	20784.8	-0.12	4.80466
63	2	6	3	14	52	Women	3	Others	Yes	1	1	1	6	4	1	NA	NA	2.45158	10	0.160126	20784.8	-0.12	4.80466
64	5	10	4	14	52	Women	3	Others	Yes	1	1	1	6	4	1	NA	NA	2.45158	10	0.160126	20784.8	-0.12	4.80466
65	10	10	5	14	52	Women	3	Others	Yes	1	1	2	6	4	1	NA	NA	2.45158	10	0.160126	20784.8	-0.12	4.80466
66	5	6	6	14	52	Women	3	Others	Yes	1	1	2	6	4	1	NA	NA	2.45158	10	0.160126	20784.8	-0.12	4.80466
67	5	10	7	14	52	Women	3	Ingroup	No	1	1	NA	6	4	1	NA	NA	2.45158	10	0.160126	20784.8	-0.12	4.80466
68	8	10	8	14	52	Women	3	Ingroup	No	1	1	NA	6	4	1	NA	NA	2.45158	10	0.160126	20784.8	-0.12	4.80466
69	2	4	9	14	52	Women	3	Others	No	1	1	1	6	4	1	NA	NA	2.45158	10	0.160126	20784.8	-0.12	4.80466
70	4	9	10	14	52	Women	3	Others	No	1	1	1	6	4	1	NA	NA	2.45158	10	0.160126	20784.8	-0.12	4.80466
71	3	9	11	14	52	Women	3	Others	No	1	1	2	6	4	1	NA	NA	2.45158	10	0.160126	20784.8	-0.12	4.80466
72	6	6	12	14	52	Women	3	Others	No	1	1	2	6	4	1	NA	NA	2.45158	10	0.160126	20784.8	-0.12	4.80466
73	10	10	1	15	33	Women	5	Ingroup	Yes	1	1	NA	6	5	1	NA	NA	2.45158	10	0.160126	20784.8	-0.12	4.80466
74	1	1	2	15	33	Women	5	Ingroup	Yes	1	1	NA	6	5	1	NA	NA	2.45158	10	0.160126	20784.8	-0.12	4.80466
75	2	4	3	15	33	Women	5	Others	Yes	1	1	1	6	5	1	NA	NA	2.45158	10	0.160126	20784.8	-0.12	4.80466
76	1	0	4	15	33	Women	5	Others	Yes	1	1	1	6	5	1	NA	NA	2.45158	10	0.160126	20784.8	-0.12	4.80466
77	5	8	5	15	33	Women	5	Others	Yes	1	1	2	6	5	1	NA	NA	2.45158	10	0.160126	20784.8	-0.12	4.80466
78	1	1	6	15	33	Women	5	Others	Yes	1	1	2	6	5	1	NA	NA	2.45158	10	0.160126	20784.8	-0.12	4.80466
79	8	10	7	15	33	Women	5	Ingroup	No	1	1	NA	6	5	1	NA	NA	2.45158	10	0.160126	20784.8	-0.12	4.80466
80	10	10	8	15	33	Women	5	Ingroup	No	1	1	NA	6	5	1	NA	NA	2.45158	10	0.160126	20784.8	-0.12	4.80466
81	4	8	9	15	33	Women	5	Others	No	1	1	1	6	5	1	NA	NA	2.45158	10	0.160126	20784.8	-0.12	4.80466
82	6	9	10	15	33	Women	5	Others	No	1	1	1	6	5	1	NA	NA	2.45158	10	0.160126	20784.8	-0.12	4.80466
83	7	9	11	15	33	Women	5	Others	No	1	1	2	6	5	1	NA	NA	2.45158	10	0.160126	20784.8	-0.12	4.80466
84	3	10	12	15	33	Women	5	Others	No	1	1	2	6	5	1	NA	NA	2.45158	10	0.160126	20784.8	-0.12	4.80466
85	10	10	1	16	42	Women	5	Ingroup	Yes	2	1	NA	6	3	1	NA	NA	2.45158	10	0.160126	20784.8	-0.12	4.80466
86	10	10	2	16	42	Women	5	Ingroup	Yes	2	1	NA	6	3	1	NA	NA	2.45158	10	0.160126	20784.8	-0.12	4.80466
87	3	10	3	16	42	Women	5	Others	Yes	2	1	1	6	3	1	NA	NA	2.45158	10	0.160126	20784.8	-0.12	4.80466
88	2	5	4	16	42	Women	5	Others	Yes	2	1	1	6	3	1	NA	NA	2.45158	10	0.160126	20784.8	-0.12	4.80466
89	4	7	5	16	42	Women	5	Others	Yes	2	1	2	6	3	1	NA	NA	2.45158	10	0.160126	20784.8	-0.12	4.80466
90	3	10	6	16	42	Women	5	Others	Yes	2	1	2	6	3	1	NA	NA	2.45158	10	0.160126	20784.8	-0.12	4.80466
91	10	10	7	16	42	Women	5	Ingroup	No	2	1	NA	6	3	1	NA	NA	2.45158	10	0.160126	20784.8	-0.12	4.80466
92	10	10	8	16	42	Women	5	Ingroup	No	2	1	NA	6	3	1	NA	NA	2.45158	10	0.160126	20784.8	-0.12	4.80466
93	5	10	9	16	42	Women	5	Others	No	2	1	1	6	3	1	NA	NA	2.45158	10	0.160126	20784.8	-0.12	4.80466
94	0	10	10	16	42	Women	5	Others	No	2	1	1	6	3	1	NA	NA	2.45158	10	0.160126	20784.8	-0.12	4.80466
95	0	4	11	16	42	Women	5	Others	No	2	1	2	6	3	1	NA	NA	2.45158	10	0.160126	20784.8	-0.12	4.80466
96	0	2	12	16	42	Women	5	Others	No	2	1	2	6	3	1	NA	NA	2.45158	10	0.160126	20784.8	-0.12	4.80466
97	4	4	1	17	39	Women	5	Ingroup	Yes	1	1	NA	7	3	1	NA	NA	2.45158	10	0.160126	20784.8	-0.12	4.80466
98	2	2	2	17	39	Women	5	Ingroup	Yes	1	1	NA	7	3	1	NA	NA	2.45158	10	0.160126	20784.8	-0.12	4.80466
99	3	3	3	17	39	Women	5	Others	Yes	1	1	1	7	3	1	NA	NA	2.45158	10	0.160126	20784.8	-0.12	4.80466
100	4	4	4	17	39	Women	5	Others	Yes	1	1	1	7	3	1	NA	NA	2.45158	10	0.160126	20784.8	-0.12	4.80466
101	4	4	5	17	39	Women	5	Others	Yes	1	1	2	7	3	1	NA	NA	2.45158	10	0.160126	20784.8	-0.12	4.80466
102	2	2	6	17	39	Women	5	Others	Yes	1	1	2	7	3	1	NA	NA	2.45158	10	0.160126	20784.8	-0.12	4.80466
103	3	2	7	17	39	Women	5	Ingroup	No	1	1	NA	7	3	1	NA	NA	2.45158	10	0.160126	20784.8	-0.12	4.80466
104	3	4	8	17	39	Women	5	Ingroup	No	1	1	NA	7	3	1	NA	NA	2.45158	10	0.160126	20784.8	-0.12	4.80466
105	3	3	9	17	39	Women	5	Others	No	1	1	1	7	3	1	NA	NA	2.45158	10	0.160126	20784.8	-0.12	4.80466
106	2	2	10	17	39	Women	5	Others	No	1	1	1	7	3	1	NA	NA	2.45158	10	0.160126	20784.8	-0.12	4.80466
107	3	4	11	17	39	Women	5	Others	No	1	1	2	7	3	1	NA	NA	2.45158	10	0.160126	20784.8	-0.12	4.80466
108	2	3	12	17	39	Women	5	Others	No	1	1	2	7	3	1	NA	NA	2.45158	10	0.160126	20784.8	-0.12	4.80466
109	4	3	1	18	48	Men	4	Ingroup	Yes	2	1	NA	6	2	1	NA	NA	2.45158	10	0.160126	20784.8	-0.12	4.80466
110	4	3	2	18	48	Men	4	Ingroup	Yes	2	1	NA	6	2	1	NA	NA	2.45158	10	0.160126	20784.8	-0.12	4.80466
111	4	3	3	18	48	Men	4	Others	Yes	2	1	1	6	2	1	NA	NA	2.45158	10	0.160126	20784.8	-0.12	4.80466
112	4	3	4	18	48	Men	4	Others	Yes	2	1	1	6	2	1	NA	NA	2.45158	10	0.160126	20784.8	-0.12	4.80466
113	4	3	5	18	48	Men	4	Others	Yes	2	1	2	6	2	1	NA	NA	2.45158	10	0.160126	20784.8	-0.12	4.80466
114	4	3	6	18	48	Men	4	Others	Yes	2	1	2	6	2	1	NA	NA	2.45158	10	0.160126	20784.8	-0.12	4.80466
115	4	3	7	18	48	Men	4	Ingroup	No	2	1	NA	6	2	1	NA	NA	2.45158	10	0.160126	20784.8	-0.12	4.80466
116	4	3	8	18	48	Men	4	Ingroup	No	2	1	NA	6	2	1	NA	NA	2.45158	10	0.160126	20784.8	-0.12	4.80466
117	4	3	9	18	48	Men	4	Others	No	2	1	1	6	2	1	NA	NA	2.45158	10	0.160126	20784.8	-0.12	4.80466
118	4	3	10	18	48	Men	4	Others	No	2	1	1	6	2	1	NA	NA	2.45158	10	0.160126	20784.8	-0.12	4.80466
119	4	3	11	18	48	Men	4	Others	No	2	1	2	6	2	1	NA	NA	2.45158	10	0.160126	20784.8	-0.12	4.80466
120	4	3	12	18	48	Men	4	Others	No	2	1	2	6	2	1	NA	NA	2.45158	10	0.160126	20784.8	-0.12	4.80466
121	5	6	1	19	23	Women	2	Ingroup	Yes	1	1	NA	5	5	1	NA	NA	2.45158	10	0.160126	20784.8	-0.12	4.80466
122	4	5	2	19	23	Women	2	Ingroup	Yes	1	1	NA	5	5	1	NA	NA	2.45158	10	0.160126	20784.8	-0.12	4.80466
123	4	4	3	19	23	Women	2	Others	Yes	1	1	1	5	5	1	NA	NA	2.45158	10	0.160126	20784.8	-0.12	4.80466
124	6	5	4	19	23	Women	2	Others	Yes	1	1	1	5	5	1	NA	NA	2.45158	10	0.160126	20784.8	-0.12	4.80466
125	6	5	5	19	23	Women	2	Others	Yes	1	1	2	5	5	1	NA	NA	2.45158	10	0.160126	20784.8	-0.12	4.80466
126	3	4	6	19	23	Women	2	Others	Yes	1	1	2	5	5	1	NA	NA	2.45158	10	0.160126	20784.8	-0.12	4.80466
127	6	6	7	19	23	Women	2	Ingroup	No	1	1	NA	5	5	1	NA	NA	2.45158	10	0.160126	20784.8	-0.12	4.80466
128	4	5	8	19	23	Women	2	Ingroup	No	1	1	NA	5	5	1	NA	NA	2.45158	10	0.160126	20784.8	-0.12	4.80466
129	4	4	9	19	23	Women	2	Others	No	1	1	1	5	5	1	NA	NA	2.45158	10	0.160126	20784.8	-0.12	4.80466
130	1	3	10	19	23	Women	2	Others	No	1	1	1	5	5	1	NA	NA	2.45158	10	0.160126	20784.8	-0.12	4.80466
131	2	3	11	19	23	Women	2	Others	No	1	1	2	5	5	1	NA	NA	2.45158	10	0.160126	20784.8	-0.12	4.80466
132	3	3	12	19	23	Women	2	Others	No	1	1	2	5	5	1	NA	NA	2.45158	10	0.160126	20784.8	-0.12	4.80466
133	4	9	1	20	36	Women	5	Ingroup	Yes	1	1	NA	7	7	1	NA	NA	2.45158	10	0.160126	20784.8	-0.12	4.80466
134	1	7	2	20	36	Women	5	Ingroup	Yes	1	1	NA	7	7	1	NA	NA	2.45158	10	0.160126	20784.8	-0.12	4.80466
135	3	9	3	20	36	Women	5	Others	Yes	1	1	1	7	7	1	NA	NA	2.45158	10	0.160126	20784.8	-0.12	4.80466
136	6	10	4	20	36	Women	5	Others	Yes	1	1	1	7	7	1	NA	NA	2.45158	10	0.160126	20784.8	-0.12	4.80466
137	5	10	5	20	36	Women	5	Others	Yes	1	1	2	7	7	1	NA	NA	2.45158	10	0.160126	20784.8	-0.12	4.80466
138	2	10	6	20	36	Women	5	Others	Yes	1	1	2	7	7	1	NA	NA	2.45158	10	0.160126	20784.8	-0.12	4.80466
139	4	10	7	20	36	Women	5	Ingroup	No	1	1	NA	7	7	1	NA	NA	2.45158	10	0.160126	20784.8	-0.12	4.80466
140	10	9	8	20	36	Women	5	Ingroup	No	1	1	NA	7	7	1	NA	NA	2.45158	10	0.160126	20784.8	-0.12	4.80466
141	10	10	9	20	36	Women	5	Others	No	1	1	1	7	7	1	NA	NA	2.45158	10	0.160126	20784.8	-0.12	4.80466
142	8	6	10	20	36	Women	5	Others	No	1	1	1	7	7	1	NA	NA	2.45158	10	0.160126	20784.8	-0.12	4.80466
143	4	7	11	20	36	Women	5	Others	No	1	1	2	7	7	1	NA	NA	2.45158	10	0.160126	20784.8	-0.12	4.80466
144	2	9	12	20	36	Women	5	Others	No	1	1	2	7	7	1	NA	NA	2.45158	10	0.160126	20784.8	-0.12	4.80466
145	4	7	1	21	35	Women	1	Ingroup	Yes	2	1	NA	6	6	1	NA	NA	2.45158	10	0.160126	20784.8	-0.12	4.80466
146	10	10	2	21	35	Women	1	Ingroup	Yes	2	1	NA	6	6	1	NA	NA	2.45158	10	0.160126	20784.8	-0.12	4.80466
147	6	8	3	21	35	Women	1	Others	Yes	2	1	1	6	6	1	NA	NA	2.45158	10	0.160126	20784.8	-0.12	4.80466
148	10	10	4	21	35	Women	1	Others	Yes	2	1	1	6	6	1	NA	NA	2.45158	10	0.160126	20784.8	-0.12	4.80466
149	0	1	5	21	35	Women	1	Others	Yes	2	1	2	6	6	1	NA	NA	2.45158	10	0.160126	20784.8	-0.12	4.80466
150	8	5	6	21	35	Women	1	Others	Yes	2	1	2	6	6	1	NA	NA	2.45158	10	0.160126	20784.8	-0.12	4.80466
151	10	10	7	21	35	Women	1	Ingroup	No	2	1	NA	6	6	1	NA	NA	2.45158	10	0.160126	20784.8	-0.12	4.80466
152	10	10	8	21	35	Women	1	Ingroup	No	2	1	NA	6	6	1	NA	NA	2.45158	10	0.160126	20784.8	-0.12	4.80466
153	9	8	9	21	35	Women	1	Others	No	2	1	1	6	6	1	NA	NA	2.45158	10	0.160126	20784.8	-0.12	4.80466
154	8	10	10	21	35	Women	1	Others	No	2	1	1	6	6	1	NA	NA	2.45158	10	0.160126	20784.8	-0.12	4.80466
155	10	10	11	21	35	Women	1	Others	No	2	1	2	6	6	1	NA	NA	2.45158	10	0.160126	20784.8	-0.12	4.80466
156	10	10	12	21	35	Women	1	Others	No	2	1	2	6	6	1	NA	NA	2.45158	10	0.160126	20784.8	-0.12	4.80466
157	5	4	1	22	38	Men	4	Ingroup	Yes	2	1	NA	7	5	1	NA	NA	2.45158	10	0.160126	20784.8	-0.12	4.80466
158	4	4	2	22	38	Men	4	Ingroup	Yes	2	1	NA	7	5	1	NA	NA	2.45158	10	0.160126	20784.8	-0.12	4.80466
159	5	5	3	22	38	Men	4	Others	Yes	2	1	1	7	5	1	NA	NA	2.45158	10	0.160126	20784.8	-0.12	4.80466
160	5	4	4	22	38	Men	4	Others	Yes	2	1	1	7	5	1	NA	NA	2.45158	10	0.160126	20784.8	-0.12	4.80466
161	5	4	5	22	38	Men	4	Others	Yes	2	1	2	7	5	1	NA	NA	2.45158	10	0.160126	20784.8	-0.12	4.80466
162	5	4	6	22	38	Men	4	Others	Yes	2	1	2	7	5	1	NA	NA	2.45158	10	0.160126	20784.8	-0.12	4.80466
163	1	9	7	22	38	Men	4	Ingroup	No	2	1	NA	7	5	1	NA	NA	2.45158	10	0.160126	20784.8	-0.12	4.80466
164	4	4	8	22	38	Men	4	Ingroup	No	2	1	NA	7	5	1	NA	NA	2.45158	10	0.160126	20784.8	-0.12	4.80466
165	5	6	9	22	38	Men	4	Others	No	2	1	1	7	5	1	NA	NA	2.45158	10	0.160126	20784.8	-0.12	4.80466
166	4	3	10	22	38	Men	4	Others	No	2	1	1	7	5	1	NA	NA	2.45158	10	0.160126	20784.8	-0.12	4.80466
167	5	9	11	22	38	Men	4	Others	No	2	1	2	7	5	1	NA	NA	2.45158	10	0.160126	20784.8	-0.12	4.80466
168	5	3	12	22	38	Men	4	Others	No	2	1	2	7	5	1	NA	NA	2.45158	10	0.160126	20784.8	-0.12	4.80466
169	1	0	1	23	29	Men	4	Ingroup	Yes	2	1	NA	5	6	1	NA	NA	2.45158	10	0.160126	20784.8	-0.12	4.80466
170	1	1	2	23	29	Men	4	Ingroup	Yes	2	1	NA	5	6	1	NA	NA	2.45158	10	0.160126	20784.8	-0.12	4.80466
171	4	1	3	23	29	Men	4	Others	Yes	2	1	1	5	6	1	NA	NA	2.45158	10	0.160126	20784.8	-0.12	4.80466
172	5	2	4	23	29	Men	4	Others	Yes	2	1	1	5	6	1	NA	NA	2.45158	10	0.160126	20784.8	-0.12	4.80466
173	2	2	5	23	29	Men	4	Others	Yes	2	1	2	5	6	1	NA	NA	2.45158	10	0.160126	20784.8	-0.12	4.80466
174	0	2	6	23	29	Men	4	Others	Yes	2	1	2	5	6	1	NA	NA	2.45158	10	0.160126	20784.8	-0.12	4.80466
175	2	2	7	23	29	Men	4	Ingroup	No	2	1	NA	5	6	1	NA	NA	2.45158	10	0.160126	20784.8	-0.12	4.80466
176	1	0	8	23	29	Men	4	Ingroup	No	2	1	NA	5	6	1	NA	NA	2.45158	10	0.160126	20784.8	-0.12	4.80466
177	2	3	9	23	29	Men	4	Others	No	2	1	1	5	6	1	NA	NA	2.45158	10	0.160126	20784.8	-0.12	4.80466
178	4	5	10	23	29	Men	4	Others	No	2	1	1	5	6	1	NA	NA	2.45158	10	0.160126	20784.8	-0.12	4.80466
179	3	2	11	23	29	Men	4	Others	No	2	1	2	5	6	1	NA	NA	2.45158	10	0.160126	20784.8	-0.12	4.80466
180	4	2	12	23	29	Men	4	Others	No	2	1	2	5	6	1	NA	NA	2.45158	10	0.160126	20784.8	-0.12	4.80466
181	2	2	1	24	19	Women	3	Ingroup	Yes	2	1	NA	5	2	1	NA	NA	2.45158	10	0.160126	20784.8	-0.12	4.80466
182	3	3	2	24	19	Women	3	Ingroup	Yes	2	1	NA	5	2	1	NA	NA	2.45158	10	0.160126	20784.8	-0.12	4.80466
183	5	5	3	24	19	Women	3	Others	Yes	2	1	1	5	2	1	NA	NA	2.45158	10	0.160126	20784.8	-0.12	4.80466
184	7	7	4	24	19	Women	3	Others	Yes	2	1	1	5	2	1	NA	NA	2.45158	10	0.160126	20784.8	-0.12	4.80466
185	1	1	5	24	19	Women	3	Others	Yes	2	1	2	5	2	1	NA	NA	2.45158	10	0.160126	20784.8	-0.12	4.80466
186	3	3	6	24	19	Women	3	Others	Yes	2	1	2	5	2	1	NA	NA	2.45158	10	0.160126	20784.8	-0.12	4.80466
187	3	3	7	24	19	Women	3	Ingroup	No	2	1	NA	5	2	1	NA	NA	2.45158	10	0.160126	20784.8	-0.12	4.80466
188	2	2	8	24	19	Women	3	Ingroup	No	2	1	NA	5	2	1	NA	NA	2.45158	10	0.160126	20784.8	-0.12	4.80466
189	5	5	9	24	19	Women	3	Others	No	2	1	1	5	2	1	NA	NA	2.45158	10	0.160126	20784.8	-0.12	4.80466
190	6	6	10	24	19	Women	3	Others	No	2	1	1	5	2	1	NA	NA	2.45158	10	0.160126	20784.8	-0.12	4.80466
191	2	2	11	24	19	Women	3	Others	No	2	1	2	5	2	1	NA	NA	2.45158	10	0.160126	20784.8	-0.12	4.80466
192	2	2	12	24	19	Women	3	Others	No	2	1	2	5	2	1	NA	NA	2.45158	10	0.160126	20784.8	-0.12	4.80466
193	4	7	1	25	32	Men	4	Ingroup	Yes	2	1	NA	7	2	1	NA	NA	2.45158	10	0.160126	20784.8	-0.12	4.80466
194	3	5	2	25	32	Men	4	Ingroup	Yes	2	1	NA	7	2	1	NA	NA	2.45158	10	0.160126	20784.8	-0.12	4.80466
195	2	5	3	25	32	Men	4	Others	Yes	2	1	1	7	2	1	NA	NA	2.45158	10	0.160126	20784.8	-0.12	4.80466
196	2	5	4	25	32	Men	4	Others	Yes	2	1	1	7	2	1	NA	NA	2.45158	10	0.160126	20784.8	-0.12	4.80466
197	2	2	5	25	32	Men	4	Others	Yes	2	1	2	7	2	1	NA	NA	2.45158	10	0.160126	20784.8	-0.12	4.80466
198	5	5	6	25	32	Men	4	Others	Yes	2	1	2	7	2	1	NA	NA	2.45158	10	0.160126	20784.8	-0.12	4.80466
199	3	10	7	25	32	Men	4	Ingroup	No	2	1	NA	7	2	1	NA	NA	2.45158	10	0.160126	20784.8	-0.12	4.80466
200	3	8	8	25	32	Men	4	Ingroup	No	2	1	NA	7	2	1	NA	NA	2.45158	10	0.160126	20784.8	-0.12	4.80466
201	2	5	9	25	32	Men	4	Others	No	2	1	1	7	2	1	NA	NA	2.45158	10	0.160126	20784.8	-0.12	4.80466
202	3	8	10	25	32	Men	4	Others	No	2	1	1	7	2	1	NA	NA	2.45158	10	0.160126	20784.8	-0.12	4.80466
203	4	10	11	25	32	Men	4	Others	No	2	1	2	7	2	1	NA	NA	2.45158	10	0.160126	20784.8	-0.12	4.80466
204	1	1	12	25	32	Men	4	Others	No	2	1	2	7	2	1	NA	NA	2.45158	10	0.160126	20784.8	-0.12	4.80466
205	10	10	1	26	29	Women	5	Ingroup	Yes	1	1	NA	2	2	1	NA	NA	2.45158	10	0.160126	20784.8	-0.12	4.80466
206	10	10	2	26	29	Women	5	Ingroup	Yes	1	1	NA	2	2	1	NA	NA	2.45158	10	0.160126	20784.8	-0.12	4.80466
207	10	10	3	26	29	Women	5	Others	Yes	1	1	1	2	2	1	NA	NA	2.45158	10	0.160126	20784.8	-0.12	4.80466
208	10	10	4	26	29	Women	5	Others	Yes	1	1	1	2	2	1	NA	NA	2.45158	10	0.160126	20784.8	-0.12	4.80466
209	10	10	5	26	29	Women	5	Others	Yes	1	1	2	2	2	1	NA	NA	2.45158	10	0.160126	20784.8	-0.12	4.80466
210	10	10	6	26	29	Women	5	Others	Yes	1	1	2	2	2	1	NA	NA	2.45158	10	0.160126	20784.8	-0.12	4.80466
211	10	10	7	26	29	Women	5	Ingroup	No	1	1	NA	2	2	1	NA	NA	2.45158	10	0.160126	20784.8	-0.12	4.80466
212	10	10	8	26	29	Women	5	Ingroup	No	1	1	NA	2	2	1	NA	NA	2.45158	10	0.160126	20784.8	-0.12	4.80466
213	10	10	9	26	29	Women	5	Others	No	1	1	1	2	2	1	NA	NA	2.45158	10	0.160126	20784.8	-0.12	4.80466
214	10	10	10	26	29	Women	5	Others	No	1	1	1	2	2	1	NA	NA	2.45158	10	0.160126	20784.8	-0.12	4.80466
215	10	10	11	26	29	Women	5	Others	No	1	1	2	2	2	1	NA	NA	2.45158	10	0.160126	20784.8	-0.12	4.80466
216	10	10	12	26	29	Women	5	Others	No	1	1	2	2	2	1	NA	NA	2.45158	10	0.160126	20784.8	-0.12	4.80466
217	4	4	1	27	48	Women	5	Ingroup	Yes	1	1	NA	6	5	1	NA	NA	2.45158	10	0.160126	20784.8	-0.12	4.80466
218	5	5	2	27	48	Women	5	Ingroup	Yes	1	1	NA	6	5	1	NA	NA	2.45158	10	0.160126	20784.8	-0.12	4.80466
219	4	4	3	27	48	Women	5	Others	Yes	1	1	1	6	5	1	NA	NA	2.45158	10	0.160126	20784.8	-0.12	4.80466
220	5	5	4	27	48	Women	5	Others	Yes	1	1	1	6	5	1	NA	NA	2.45158	10	0.160126	20784.8	-0.12	4.80466
221	4	4	5	27	48	Women	5	Others	Yes	1	1	2	6	5	1	NA	NA	2.45158	10	0.160126	20784.8	-0.12	4.80466
222	4	4	6	27	48	Women	5	Others	Yes	1	1	2	6	5	1	NA	NA	2.45158	10	0.160126	20784.8	-0.12	4.80466
223	4	4	7	27	48	Women	5	Ingroup	No	1	1	NA	6	5	1	NA	NA	2.45158	10	0.160126	20784.8	-0.12	4.80466
224	4	4	8	27	48	Women	5	Ingroup	No	1	1	NA	6	5	1	NA	NA	2.45158	10	0.160126	20784.8	-0.12	4.80466
225	3	3	9	27	48	Women	5	Others	No	1	1	1	6	5	1	NA	NA	2.45158	10	0.160126	20784.8	-0.12	4.80466
226	3	3	10	27	48	Women	5	Others	No	1	1	1	6	5	1	NA	NA	2.45158	10	0.160126	20784.8	-0.12	4.80466
227	2	6	11	27	48	Women	5	Others	No	1	1	2	6	5	1	NA	NA	2.45158	10	0.160126	20784.8	-0.12	4.80466
228	3	3	12	27	48	Women	5	Others	No	1	1	2	6	5	1	NA	NA	2.45158	10	0.160126	20784.8	-0.12	4.80466
229	3	3	1	28	28	Men	2	Ingroup	Yes	2	1	NA	4	1	1	NA	NA	2.45158	10	0.160126	20784.8	-0.12	4.80466
230	3	3	2	28	28	Men	2	Ingroup	Yes	2	1	NA	4	1	1	NA	NA	2.45158	10	0.160126	20784.8	-0.12	4.80466
231	4	3	3	28	28	Men	2	Others	Yes	2	1	1	4	1	1	NA	NA	2.45158	10	0.160126	20784.8	-0.12	4.80466
232	4	5	4	28	28	Men	2	Others	Yes	2	1	1	4	1	1	NA	NA	2.45158	10	0.160126	20784.8	-0.12	4.80466
233	2	3	5	28	28	Men	2	Others	Yes	2	1	2	4	1	1	NA	NA	2.45158	10	0.160126	20784.8	-0.12	4.80466
234	2	3	6	28	28	Men	2	Others	Yes	2	1	2	4	1	1	NA	NA	2.45158	10	0.160126	20784.8	-0.12	4.80466
235	2	3	7	28	28	Men	2	Ingroup	No	2	1	NA	4	1	1	NA	NA	2.45158	10	0.160126	20784.8	-0.12	4.80466
236	3	3	8	28	28	Men	2	Ingroup	No	2	1	NA	4	1	1	NA	NA	2.45158	10	0.160126	20784.8	-0.12	4.80466
237	2	3	9	28	28	Men	2	Others	No	2	1	1	4	1	1	NA	NA	2.45158	10	0.160126	20784.8	-0.12	4.80466
238	3	4	10	28	28	Men	2	Others	No	2	1	1	4	1	1	NA	NA	2.45158	10	0.160126	20784.8	-0.12	4.80466
239	2	4	11	28	28	Men	2	Others	No	2	1	2	4	1	1	NA	NA	2.45158	10	0.160126	20784.8	-0.12	4.80466
240	3	4	12	28	28	Men	2	Others	No	2	1	2	4	1	1	NA	NA	2.45158	10	0.160126	20784.8	-0.12	4.80466
241	5	10	1	29	35	Women	4	Ingroup	Yes	1	1	NA	5	7	1	NA	NA	2.45158	10	0.160126	20784.8	-0.12	4.80466
242	5	10	2	29	35	Women	4	Ingroup	Yes	1	1	NA	5	7	1	NA	NA	2.45158	10	0.160126	20784.8	-0.12	4.80466
243	4	8	3	29	35	Women	4	Others	Yes	1	1	1	5	7	1	NA	NA	2.45158	10	0.160126	20784.8	-0.12	4.80466
244	5	10	4	29	35	Women	4	Others	Yes	1	1	1	5	7	1	NA	NA	2.45158	10	0.160126	20784.8	-0.12	4.80466
245	4	8	5	29	35	Women	4	Others	Yes	1	1	2	5	7	1	NA	NA	2.45158	10	0.160126	20784.8	-0.12	4.80466
246	5	10	6	29	35	Women	4	Others	Yes	1	1	2	5	7	1	NA	NA	2.45158	10	0.160126	20784.8	-0.12	4.80466
247	9	9	7	29	35	Women	4	Ingroup	No	1	1	NA	5	7	1	NA	NA	2.45158	10	0.160126	20784.8	-0.12	4.80466
248	10	10	8	29	35	Women	4	Ingroup	No	1	1	NA	5	7	1	NA	NA	2.45158	10	0.160126	20784.8	-0.12	4.80466
249	9	9	9	29	35	Women	4	Others	No	1	1	1	5	7	1	NA	NA	2.45158	10	0.160126	20784.8	-0.12	4.80466
250	5	9	10	29	35	Women	4	Others	No	1	1	1	5	7	1	NA	NA	2.45158	10	0.160126	20784.8	-0.12	4.80466
251	10	10	11	29	35	Women	4	Others	No	1	1	2	5	7	1	NA	NA	2.45158	10	0.160126	20784.8	-0.12	4.80466
252	4	8	12	29	35	Women	4	Others	No	1	1	2	5	7	1	NA	NA	2.45158	10	0.160126	20784.8	-0.12	4.80466
253	1	6	1	30	26	Women	3	Ingroup	Yes	1	1	NA	1	1	1	NA	NA	2.45158	10	0.160126	20784.8	-0.12	4.80466
254	1	6	2	30	26	Women	3	Ingroup	Yes	1	1	NA	1	1	1	NA	NA	2.45158	10	0.160126	20784.8	-0.12	4.80466
255	2	6	3	30	26	Women	3	Others	Yes	1	1	1	1	1	1	NA	NA	2.45158	10	0.160126	20784.8	-0.12	4.80466
256	4	10	4	30	26	Women	3	Others	Yes	1	1	1	1	1	1	NA	NA	2.45158	10	0.160126	20784.8	-0.12	4.80466
257	2	6	5	30	26	Women	3	Others	Yes	1	1	2	1	1	1	NA	NA	2.45158	10	0.160126	20784.8	-0.12	4.80466
258	3	9	6	30	26	Women	3	Others	Yes	1	1	2	1	1	1	NA	NA	2.45158	10	0.160126	20784.8	-0.12	4.80466
259	1	3	7	30	26	Women	3	Ingroup	No	1	1	NA	1	1	1	NA	NA	2.45158	10	0.160126	20784.8	-0.12	4.80466
260	2	6	8	30	26	Women	3	Ingroup	No	1	1	NA	1	1	1	NA	NA	2.45158	10	0.160126	20784.8	-0.12	4.80466
261	4	10	9	30	26	Women	3	Others	No	1	1	1	1	1	1	NA	NA	2.45158	10	0.160126	20784.8	-0.12	4.80466
262	4	10	10	30	26	Women	3	Others	No	1	1	1	1	1	1	NA	NA	2.45158	10	0.160126	20784.8	-0.12	4.80466
263	3	6	11	30	26	Women	3	Others	No	1	1	2	1	1	1	NA	NA	2.45158	10	0.160126	20784.8	-0.12	4.80466
264	4	10	12	30	26	Women	3	Others	No	1	1	2	1	1	1	NA	NA	2.45158	10	0.160126	20784.8	-0.12	4.80466
265	3	3	1	31	33	Women	4	Ingroup	Yes	2	1	NA	7	6	1	NA	NA	2.45158	10	0.160126	20784.8	-0.12	4.80466
266	3	3	2	31	33	Women	4	Ingroup	Yes	2	1	NA	7	6	1	NA	NA	2.45158	10	0.160126	20784.8	-0.12	4.80466
267	4	4	3	31	33	Women	4	Others	Yes	2	1	1	7	6	1	NA	NA	2.45158	10	0.160126	20784.8	-0.12	4.80466
268	1	1	4	31	33	Women	4	Others	Yes	2	1	1	7	6	1	NA	NA	2.45158	10	0.160126	20784.8	-0.12	4.80466
269	2	2	5	31	33	Women	4	Others	Yes	2	1	2	7	6	1	NA	NA	2.45158	10	0.160126	20784.8	-0.12	4.80466
270	2	2	6	31	33	Women	4	Others	Yes	2	1	2	7	6	1	NA	NA	2.45158	10	0.160126	20784.8	-0.12	4.80466
271	2	3	7	31	33	Women	4	Ingroup	No	2	1	NA	7	6	1	NA	NA	2.45158	10	0.160126	20784.8	-0.12	4.80466
272	1	3	8	31	33	Women	4	Ingroup	No	2	1	NA	7	6	1	NA	NA	2.45158	10	0.160126	20784.8	-0.12	4.80466
273	5	10	9	31	33	Women	4	Others	No	2	1	1	7	6	1	NA	NA	2.45158	10	0.160126	20784.8	-0.12	4.80466
274	4	9	10	31	33	Women	4	Others	No	2	1	1	7	6	1	NA	NA	2.45158	10	0.160126	20784.8	-0.12	4.80466
275	2	3	11	31	33	Women	4	Others	No	2	1	2	7	6	1	NA	NA	2.45158	10	0.160126	20784.8	-0.12	4.80466
276	3	5	12	31	33	Women	4	Others	No	2	1	2	7	6	1	NA	NA	2.45158	10	0.160126	20784.8	-0.12	4.80466
277	10	10	1	32	40	Women	5	Ingroup	Yes	2	1	NA	7	6	1	NA	NA	2.45158	10	0.160126	20784.8	-0.12	4.80466
278	10	10	2	32	40	Women	5	Ingroup	Yes	2	1	NA	7	6	1	NA	NA	2.45158	10	0.160126	20784.8	-0.12	4.80466
279	10	10	3	32	40	Women	5	Others	Yes	2	1	1	7	6	1	NA	NA	2.45158	10	0.160126	20784.8	-0.12	4.80466
280	10	10	4	32	40	Women	5	Others	Yes	2	1	1	7	6	1	NA	NA	2.45158	10	0.160126	20784.8	-0.12	4.80466
281	10	10	5	32	40	Women	5	Others	Yes	2	1	2	7	6	1	NA	NA	2.45158	10	0.160126	20784.8	-0.12	4.80466
282	10	10	6	32	40	Women	5	Others	Yes	2	1	2	7	6	1	NA	NA	2.45158	10	0.160126	20784.8	-0.12	4.80466
283	10	10	7	32	40	Women	5	Ingroup	No	2	1	NA	7	6	1	NA	NA	2.45158	10	0.160126	20784.8	-0.12	4.80466
284	10	10	8	32	40	Women	5	Ingroup	No	2	1	NA	7	6	1	NA	NA	2.45158	10	0.160126	20784.8	-0.12	4.80466
285	10	10	9	32	40	Women	5	Others	No	2	1	1	7	6	1	NA	NA	2.45158	10	0.160126	20784.8	-0.12	4.80466
286	10	10	10	32	40	Women	5	Others	No	2	1	1	7	6	1	NA	NA	2.45158	10	0.160126	20784.8	-0.12	4.80466
287	10	10	11	32	40	Women	5	Others	No	2	1	2	7	6	1	NA	NA	2.45158	10	0.160126	20784.8	-0.12	4.80466
288	10	10	12	32	40	Women	5	Others	No	2	1	2	7	6	1	NA	NA	2.45158	10	0.160126	20784.8	-0.12	4.80466
289	1	5	1	34	28	Women	4	Ingroup	Yes	2	1	NA	6	7	1	NA	NA	2.45158	10	0.160126	20784.8	-0.12	4.80466
290	1	4	2	34	28	Women	4	Ingroup	Yes	2	1	NA	6	7	1	NA	NA	2.45158	10	0.160126	20784.8	-0.12	4.80466
291	1	4	3	34	28	Women	4	Others	Yes	2	1	1	6	7	1	NA	NA	2.45158	10	0.160126	20784.8	-0.12	4.80466
292	1	5	4	34	28	Women	4	Others	Yes	2	1	1	6	7	1	NA	NA	2.45158	10	0.160126	20784.8	-0.12	4.80466
293	1	4	5	34	28	Women	4	Others	Yes	2	1	2	6	7	1	NA	NA	2.45158	10	0.160126	20784.8	-0.12	4.80466
294	1	4	6	34	28	Women	4	Others	Yes	2	1	2	6	7	1	NA	NA	2.45158	10	0.160126	20784.8	-0.12	4.80466
295	1	3	7	34	28	Women	4	Ingroup	No	2	1	NA	6	7	1	NA	NA	2.45158	10	0.160126	20784.8	-0.12	4.80466
296	1	4	8	34	28	Women	4	Ingroup	No	2	1	NA	6	7	1	NA	NA	2.45158	10	0.160126	20784.8	-0.12	4.80466
297	1	3	9	34	28	Women	4	Others	No	2	1	1	6	7	1	NA	NA	2.45158	10	0.160126	20784.8	-0.12	4.80466
298	1	0	10	34	28	Women	4	Others	No	2	1	1	6	7	1	NA	NA	2.45158	10	0.160126	20784.8	-0.12	4.80466
299	1	4	11	34	28	Women	4	Others	No	2	1	2	6	7	1	NA	NA	2.45158	10	0.160126	20784.8	-0.12	4.80466
300	1	5	12	34	28	Women	4	Others	No	2	1	2	6	7	1	NA	NA	2.45158	10	0.160126	20784.8	-0.12	4.80466
301	3	4	1	36	NA	Women	2	Ingroup	Yes	2	1	NA	6	6	1	NA	NA	2.45158	10	0.160126	20784.8	-0.12	4.80466
302	3	3	2	36	NA	Women	2	Ingroup	Yes	2	1	NA	6	6	1	NA	NA	2.45158	10	0.160126	20784.8	-0.12	4.80466
303	4	4	3	36	NA	Women	2	Others	Yes	2	1	1	6	6	1	NA	NA	2.45158	10	0.160126	20784.8	-0.12	4.80466
304	4	4	4	36	NA	Women	2	Others	Yes	2	1	1	6	6	1	NA	NA	2.45158	10	0.160126	20784.8	-0.12	4.80466
305	2	3	5	36	NA	Women	2	Others	Yes	2	1	2	6	6	1	NA	NA	2.45158	10	0.160126	20784.8	-0.12	4.80466
306	3	2	6	36	NA	Women	2	Others	Yes	2	1	2	6	6	1	NA	NA	2.45158	10	0.160126	20784.8	-0.12	4.80466
307	5	4	7	36	NA	Women	2	Ingroup	No	2	1	NA	6	6	1	NA	NA	2.45158	10	0.160126	20784.8	-0.12	4.80466
308	4	3	8	36	NA	Women	2	Ingroup	No	2	1	NA	6	6	1	NA	NA	2.45158	10	0.160126	20784.8	-0.12	4.80466
309	3	2	9	36	NA	Women	2	Others	No	2	1	1	6	6	1	NA	NA	2.45158	10	0.160126	20784.8	-0.12	4.80466
310	2	2	10	36	NA	Women	2	Others	No	2	1	1	6	6	1	NA	NA	2.45158	10	0.160126	20784.8	-0.12	4.80466
311	2	2	11	36	NA	Women	2	Others	No	2	1	2	6	6	1	NA	NA	2.45158	10	0.160126	20784.8	-0.12	4.80466
312	2	2	12	36	NA	Women	2	Others	No	2	1	2	6	6	1	NA	NA	2.45158	10	0.160126	20784.8	-0.12	4.80466
313	1	1	1	38	27	Women	3	Ingroup	Yes	1	1	NA	7	7	1	NA	NA	2.45158	10	0.160126	20784.8	-0.12	4.80466
314	3	3	2	38	27	Women	3	Ingroup	Yes	1	1	NA	7	7	1	NA	NA	2.45158	10	0.160126	20784.8	-0.12	4.80466
315	3	4	3	38	27	Women	3	Others	Yes	1	1	1	7	7	1	NA	NA	2.45158	10	0.160126	20784.8	-0.12	4.80466
316	3	4	4	38	27	Women	3	Others	Yes	1	1	1	7	7	1	NA	NA	2.45158	10	0.160126	20784.8	-0.12	4.80466
317	3	3	5	38	27	Women	3	Others	Yes	1	1	2	7	7	1	NA	NA	2.45158	10	0.160126	20784.8	-0.12	4.80466
318	3	3	6	38	27	Women	3	Others	Yes	1	1	2	7	7	1	NA	NA	2.45158	10	0.160126	20784.8	-0.12	4.80466
319	3	4	7	38	27	Women	3	Ingroup	No	1	1	NA	7	7	1	NA	NA	2.45158	10	0.160126	20784.8	-0.12	4.80466
320	3	4	8	38	27	Women	3	Ingroup	No	1	1	NA	7	7	1	NA	NA	2.45158	10	0.160126	20784.8	-0.12	4.80466
321	3	4	9	38	27	Women	3	Others	No	1	1	1	7	7	1	NA	NA	2.45158	10	0.160126	20784.8	-0.12	4.80466
322	3	4	10	38	27	Women	3	Others	No	1	1	1	7	7	1	NA	NA	2.45158	10	0.160126	20784.8	-0.12	4.80466
323	3	4	11	38	27	Women	3	Others	No	1	1	2	7	7	1	NA	NA	2.45158	10	0.160126	20784.8	-0.12	4.80466
324	3	4	12	38	27	Women	3	Others	No	1	1	2	7	7	1	NA	NA	2.45158	10	0.160126	20784.8	-0.12	4.80466
325	3	5	1	39	47	Men	4	Ingroup	Yes	2	1	NA	7	5	1	NA	NA	2.45158	10	0.160126	20784.8	-0.12	4.80466
326	3	5	2	39	47	Men	4	Ingroup	Yes	2	1	NA	7	5	1	NA	NA	2.45158	10	0.160126	20784.8	-0.12	4.80466
327	3	5	3	39	47	Men	4	Others	Yes	2	1	1	7	5	1	NA	NA	2.45158	10	0.160126	20784.8	-0.12	4.80466
328	3	5	4	39	47	Men	4	Others	Yes	2	1	1	7	5	1	NA	NA	2.45158	10	0.160126	20784.8	-0.12	4.80466
329	3	4	5	39	47	Men	4	Others	Yes	2	1	2	7	5	1	NA	NA	2.45158	10	0.160126	20784.8	-0.12	4.80466
330	3	5	6	39	47	Men	4	Others	Yes	2	1	2	7	5	1	NA	NA	2.45158	10	0.160126	20784.8	-0.12	4.80466
331	3	5	7	39	47	Men	4	Ingroup	No	2	1	NA	7	5	1	NA	NA	2.45158	10	0.160126	20784.8	-0.12	4.80466
332	3	5	8	39	47	Men	4	Ingroup	No	2	1	NA	7	5	1	NA	NA	2.45158	10	0.160126	20784.8	-0.12	4.80466
333	3	5	9	39	47	Men	4	Others	No	2	1	1	7	5	1	NA	NA	2.45158	10	0.160126	20784.8	-0.12	4.80466
334	3	5	10	39	47	Men	4	Others	No	2	1	1	7	5	1	NA	NA	2.45158	10	0.160126	20784.8	-0.12	4.80466
335	3	5	11	39	47	Men	4	Others	No	2	1	2	7	5	1	NA	NA	2.45158	10	0.160126	20784.8	-0.12	4.80466
336	3	5	12	39	47	Men	4	Others	No	2	1	2	7	5	1	NA	NA	2.45158	10	0.160126	20784.8	-0.12	4.80466
337	4	4	1	42	38	Women	4	Ingroup	Yes	1	1	NA	5	5	1	NA	NA	2.45158	10	0.160126	20784.8	-0.12	4.80466
338	5	5	2	42	38	Women	4	Ingroup	Yes	1	1	NA	5	5	1	NA	NA	2.45158	10	0.160126	20784.8	-0.12	4.80466
339	6	4	3	42	38	Women	4	Others	Yes	1	1	1	5	5	1	NA	NA	2.45158	10	0.160126	20784.8	-0.12	4.80466
340	4	5	4	42	38	Women	4	Others	Yes	1	1	1	5	5	1	NA	NA	2.45158	10	0.160126	20784.8	-0.12	4.80466
341	6	4	5	42	38	Women	4	Others	Yes	1	1	2	5	5	1	NA	NA	2.45158	10	0.160126	20784.8	-0.12	4.80466
342	4	4	6	42	38	Women	4	Others	Yes	1	1	2	5	5	1	NA	NA	2.45158	10	0.160126	20784.8	-0.12	4.80466
343	4	5	7	42	38	Women	4	Ingroup	No	1	1	NA	5	5	1	NA	NA	2.45158	10	0.160126	20784.8	-0.12	4.80466
344	5	3	8	42	38	Women	4	Ingroup	No	1	1	NA	5	5	1	NA	NA	2.45158	10	0.160126	20784.8	-0.12	4.80466
345	4	5	9	42	38	Women	4	Others	No	1	1	1	5	5	1	NA	NA	2.45158	10	0.160126	20784.8	-0.12	4.80466
346	7	7	10	42	38	Women	4	Others	No	1	1	1	5	5	1	NA	NA	2.45158	10	0.160126	20784.8	-0.12	4.80466
347	4	4	11	42	38	Women	4	Others	No	1	1	2	5	5	1	NA	NA	2.45158	10	0.160126	20784.8	-0.12	4.80466
348	4	4	12	42	38	Women	4	Others	No	1	1	2	5	5	1	NA	NA	2.45158	10	0.160126	20784.8	-0.12	4.80466
349	2	2	1	43	41	Men	4	Ingroup	Yes	1	1	NA	2	2	1	NA	NA	2.45158	10	0.160126	20784.8	-0.12	4.80466
350	2	2	2	43	41	Men	4	Ingroup	Yes	1	1	NA	2	2	1	NA	NA	2.45158	10	0.160126	20784.8	-0.12	4.80466
351	2	2	3	43	41	Men	4	Others	Yes	1	1	1	2	2	1	NA	NA	2.45158	10	0.160126	20784.8	-0.12	4.80466
352	2	2	4	43	41	Men	4	Others	Yes	1	1	1	2	2	1	NA	NA	2.45158	10	0.160126	20784.8	-0.12	4.80466
353	2	2	5	43	41	Men	4	Others	Yes	1	1	2	2	2	1	NA	NA	2.45158	10	0.160126	20784.8	-0.12	4.80466
354	2	2	6	43	41	Men	4	Others	Yes	1	1	2	2	2	1	NA	NA	2.45158	10	0.160126	20784.8	-0.12	4.80466
355	2	2	7	43	41	Men	4	Ingroup	No	1	1	NA	2	2	1	NA	NA	2.45158	10	0.160126	20784.8	-0.12	4.80466
356	2	2	8	43	41	Men	4	Ingroup	No	1	1	NA	2	2	1	NA	NA	2.45158	10	0.160126	20784.8	-0.12	4.80466
357	2	2	9	43	41	Men	4	Others	No	1	1	1	2	2	1	NA	NA	2.45158	10	0.160126	20784.8	-0.12	4.80466
358	2	2	10	43	41	Men	4	Others	No	1	1	1	2	2	1	NA	NA	2.45158	10	0.160126	20784.8	-0.12	4.80466
359	2	2	11	43	41	Men	4	Others	No	1	1	2	2	2	1	NA	NA	2.45158	10	0.160126	20784.8	-0.12	4.80466
360	2	2	12	43	41	Men	4	Others	No	1	1	2	2	2	1	NA	NA	2.45158	10	0.160126	20784.8	-0.12	4.80466
361	2	4	1	44	42	Men	4	Ingroup	Yes	1	1	NA	7	6	1	NA	NA	2.45158	10	0.160126	20784.8	-0.12	4.80466
362	1	2	2	44	42	Men	4	Ingroup	Yes	1	1	NA	7	6	1	NA	NA	2.45158	10	0.160126	20784.8	-0.12	4.80466
363	2	4	3	44	42	Men	4	Others	Yes	1	1	1	7	6	1	NA	NA	2.45158	10	0.160126	20784.8	-0.12	4.80466
364	1	2	4	44	42	Men	4	Others	Yes	1	1	1	7	6	1	NA	NA	2.45158	10	0.160126	20784.8	-0.12	4.80466
365	10	1	5	44	42	Men	4	Others	Yes	1	1	2	7	6	1	NA	NA	2.45158	10	0.160126	20784.8	-0.12	4.80466
366	1	3	6	44	42	Men	4	Others	Yes	1	1	2	7	6	1	NA	NA	2.45158	10	0.160126	20784.8	-0.12	4.80466
367	3	3	7	44	42	Men	4	Ingroup	No	1	1	NA	7	6	1	NA	NA	2.45158	10	0.160126	20784.8	-0.12	4.80466
368	3	7	8	44	42	Men	4	Ingroup	No	1	1	NA	7	6	1	NA	NA	2.45158	10	0.160126	20784.8	-0.12	4.80466
369	4	4	9	44	42	Men	4	Others	No	1	1	1	7	6	1	NA	NA	2.45158	10	0.160126	20784.8	-0.12	4.80466
370	3	9	10	44	42	Men	4	Others	No	1	1	1	7	6	1	NA	NA	2.45158	10	0.160126	20784.8	-0.12	4.80466
371	0	10	11	44	42	Men	4	Others	No	1	1	2	7	6	1	NA	NA	2.45158	10	0.160126	20784.8	-0.12	4.80466
372	1	6	12	44	42	Men	4	Others	No	1	1	2	7	6	1	NA	NA	2.45158	10	0.160126	20784.8	-0.12	4.80466
373	5	3	1	46	40	Women	4	Ingroup	Yes	2	1	NA	6	6	1	NA	NA	2.45158	10	0.160126	20784.8	-0.12	4.80466
374	4	3	2	46	40	Women	4	Ingroup	Yes	2	1	NA	6	6	1	NA	NA	2.45158	10	0.160126	20784.8	-0.12	4.80466
375	4	4	3	46	40	Women	4	Others	Yes	2	1	1	6	6	1	NA	NA	2.45158	10	0.160126	20784.8	-0.12	4.80466
376	4	5	4	46	40	Women	4	Others	Yes	2	1	1	6	6	1	NA	NA	2.45158	10	0.160126	20784.8	-0.12	4.80466
377	4	5	5	46	40	Women	4	Others	Yes	2	1	2	6	6	1	NA	NA	2.45158	10	0.160126	20784.8	-0.12	4.80466
378	4	3	6	46	40	Women	4	Others	Yes	2	1	2	6	6	1	NA	NA	2.45158	10	0.160126	20784.8	-0.12	4.80466
379	4	4	7	46	40	Women	4	Ingroup	No	2	1	NA	6	6	1	NA	NA	2.45158	10	0.160126	20784.8	-0.12	4.80466
380	4	3	8	46	40	Women	4	Ingroup	No	2	1	NA	6	6	1	NA	NA	2.45158	10	0.160126	20784.8	-0.12	4.80466
381	3	2	9	46	40	Women	4	Others	No	2	1	1	6	6	1	NA	NA	2.45158	10	0.160126	20784.8	-0.12	4.80466
382	3	4	10	46	40	Women	4	Others	No	2	1	1	6	6	1	NA	NA	2.45158	10	0.160126	20784.8	-0.12	4.80466
383	3	4	11	46	40	Women	4	Others	No	2	1	2	6	6	1	NA	NA	2.45158	10	0.160126	20784.8	-0.12	4.80466
384	3	3	12	46	40	Women	4	Others	No	2	1	2	6	6	1	NA	NA	2.45158	10	0.160126	20784.8	-0.12	4.80466
385	5	5	1	47	30	Women	5	Ingroup	Yes	2	1	NA	7	5	1	NA	NA	2.45158	10	0.160126	20784.8	-0.12	4.80466
386	5	5	2	47	30	Women	5	Ingroup	Yes	2	1	NA	7	5	1	NA	NA	2.45158	10	0.160126	20784.8	-0.12	4.80466
387	4	4	3	47	30	Women	5	Others	Yes	2	1	1	7	5	1	NA	NA	2.45158	10	0.160126	20784.8	-0.12	4.80466
388	4	5	4	47	30	Women	5	Others	Yes	2	1	1	7	5	1	NA	NA	2.45158	10	0.160126	20784.8	-0.12	4.80466
389	5	5	5	47	30	Women	5	Others	Yes	2	1	2	7	5	1	NA	NA	2.45158	10	0.160126	20784.8	-0.12	4.80466
390	4	4	6	47	30	Women	5	Others	Yes	2	1	2	7	5	1	NA	NA	2.45158	10	0.160126	20784.8	-0.12	4.80466
391	5	5	7	47	30	Women	5	Ingroup	No	2	1	NA	7	5	1	NA	NA	2.45158	10	0.160126	20784.8	-0.12	4.80466
392	4	4	8	47	30	Women	5	Ingroup	No	2	1	NA	7	5	1	NA	NA	2.45158	10	0.160126	20784.8	-0.12	4.80466
393	3	4	9	47	30	Women	5	Others	No	2	1	1	7	5	1	NA	NA	2.45158	10	0.160126	20784.8	-0.12	4.80466
394	4	5	10	47	30	Women	5	Others	No	2	1	1	7	5	1	NA	NA	2.45158	10	0.160126	20784.8	-0.12	4.80466
395	3	3	11	47	30	Women	5	Others	No	2	1	2	7	5	1	NA	NA	2.45158	10	0.160126	20784.8	-0.12	4.80466
396	3	4	12	47	30	Women	5	Others	No	2	1	2	7	5	1	NA	NA	2.45158	10	0.160126	20784.8	-0.12	4.80466
397	3	3	1	48	34	Men	5	Ingroup	Yes	2	1	NA	5	5	1	NA	NA	2.45158	10	0.160126	20784.8	-0.12	4.80466
398	4	2	2	48	34	Men	5	Ingroup	Yes	2	1	NA	5	5	1	NA	NA	2.45158	10	0.160126	20784.8	-0.12	4.80466
399	2	3	3	48	34	Men	5	Others	Yes	2	1	1	5	5	1	NA	NA	2.45158	10	0.160126	20784.8	-0.12	4.80466
400	0	1	4	48	34	Men	5	Others	Yes	2	1	1	5	5	1	NA	NA	2.45158	10	0.160126	20784.8	-0.12	4.80466
401	5	6	5	48	34	Men	5	Others	Yes	2	1	2	5	5	1	NA	NA	2.45158	10	0.160126	20784.8	-0.12	4.80466
402	2	1	6	48	34	Men	5	Others	Yes	2	1	2	5	5	1	NA	NA	2.45158	10	0.160126	20784.8	-0.12	4.80466
403	2	1	7	48	34	Men	5	Ingroup	No	2	1	NA	5	5	1	NA	NA	2.45158	10	0.160126	20784.8	-0.12	4.80466
404	1	0	8	48	34	Men	5	Ingroup	No	2	1	NA	5	5	1	NA	NA	2.45158	10	0.160126	20784.8	-0.12	4.80466
405	4	4	9	48	34	Men	5	Others	No	2	1	1	5	5	1	NA	NA	2.45158	10	0.160126	20784.8	-0.12	4.80466
406	1	2	10	48	34	Men	5	Others	No	2	1	1	5	5	1	NA	NA	2.45158	10	0.160126	20784.8	-0.12	4.80466
407	3	0	11	48	34	Men	5	Others	No	2	1	2	5	5	1	NA	NA	2.45158	10	0.160126	20784.8	-0.12	4.80466
408	3	2	12	48	34	Men	5	Others	No	2	1	2	5	5	1	NA	NA	2.45158	10	0.160126	20784.8	-0.12	4.80466
409	5	7	1	49	25	Men	4	Ingroup	Yes	2	1	NA	2	1	1	NA	NA	2.45158	10	0.160126	20784.8	-0.12	4.80466
410	5	5	2	49	25	Men	4	Ingroup	Yes	2	1	NA	2	1	1	NA	NA	2.45158	10	0.160126	20784.8	-0.12	4.80466
411	6	7	3	49	25	Men	4	Others	Yes	2	1	1	2	1	1	NA	NA	2.45158	10	0.160126	20784.8	-0.12	4.80466
412	3	5	4	49	25	Men	4	Others	Yes	2	1	1	2	1	1	NA	NA	2.45158	10	0.160126	20784.8	-0.12	4.80466
413	5	6	5	49	25	Men	4	Others	Yes	2	1	2	2	1	1	NA	NA	2.45158	10	0.160126	20784.8	-0.12	4.80466
414	4	6	6	49	25	Men	4	Others	Yes	2	1	2	2	1	1	NA	NA	2.45158	10	0.160126	20784.8	-0.12	4.80466
415	3	4	7	49	25	Men	4	Ingroup	No	2	1	NA	2	1	1	NA	NA	2.45158	10	0.160126	20784.8	-0.12	4.80466
416	4	4	8	49	25	Men	4	Ingroup	No	2	1	NA	2	1	1	NA	NA	2.45158	10	0.160126	20784.8	-0.12	4.80466
417	7	7	9	49	25	Men	4	Others	No	2	1	1	2	1	1	NA	NA	2.45158	10	0.160126	20784.8	-0.12	4.80466
418	3	4	10	49	25	Men	4	Others	No	2	1	1	2	1	1	NA	NA	2.45158	10	0.160126	20784.8	-0.12	4.80466
419	2	4	11	49	25	Men	4	Others	No	2	1	2	2	1	1	NA	NA	2.45158	10	0.160126	20784.8	-0.12	4.80466
420	3	3	12	49	25	Men	4	Others	No	2	1	2	2	1	1	NA	NA	2.45158	10	0.160126	20784.8	-0.12	4.80466
421	1	3	1	51	21	Women	2	Ingroup	Yes	1	1	NA	4	4	1	NA	NA	2.45158	10	0.160126	20784.8	-0.12	4.80466
422	5	4	2	51	21	Women	2	Ingroup	Yes	1	1	NA	4	4	1	NA	NA	2.45158	10	0.160126	20784.8	-0.12	4.80466
423	5	5	3	51	21	Women	2	Others	Yes	1	1	1	4	4	1	NA	NA	2.45158	10	0.160126	20784.8	-0.12	4.80466
424	8	7	4	51	21	Women	2	Others	Yes	1	1	1	4	4	1	NA	NA	2.45158	10	0.160126	20784.8	-0.12	4.80466
425	2	6	5	51	21	Women	2	Others	Yes	1	1	2	4	4	1	NA	NA	2.45158	10	0.160126	20784.8	-0.12	4.80466
426	4	5	6	51	21	Women	2	Others	Yes	1	1	2	4	4	1	NA	NA	2.45158	10	0.160126	20784.8	-0.12	4.80466
427	3	3	7	51	21	Women	2	Ingroup	No	1	1	NA	4	4	1	NA	NA	2.45158	10	0.160126	20784.8	-0.12	4.80466
428	3	3	8	51	21	Women	2	Ingroup	No	1	1	NA	4	4	1	NA	NA	2.45158	10	0.160126	20784.8	-0.12	4.80466
429	10	10	9	51	21	Women	2	Others	No	1	1	1	4	4	1	NA	NA	2.45158	10	0.160126	20784.8	-0.12	4.80466
430	0	1	10	51	21	Women	2	Others	No	1	1	1	4	4	1	NA	NA	2.45158	10	0.160126	20784.8	-0.12	4.80466
431	4	5	11	51	21	Women	2	Others	No	1	1	2	4	4	1	NA	NA	2.45158	10	0.160126	20784.8	-0.12	4.80466
432	6	8	12	51	21	Women	2	Others	No	1	1	2	4	4	1	NA	NA	2.45158	10	0.160126	20784.8	-0.12	4.80466
433	5	4	1	52	29	Men	3	Ingroup	Yes	1	1	NA	4	5	1	NA	NA	2.45158	10	0.160126	20784.8	-0.12	4.80466
434	5	4	2	52	29	Men	3	Ingroup	Yes	1	1	NA	4	5	1	NA	NA	2.45158	10	0.160126	20784.8	-0.12	4.80466
435	5	4	3	52	29	Men	3	Others	Yes	1	1	1	4	5	1	NA	NA	2.45158	10	0.160126	20784.8	-0.12	4.80466
436	5	4	4	52	29	Men	3	Others	Yes	1	1	1	4	5	1	NA	NA	2.45158	10	0.160126	20784.8	-0.12	4.80466
437	5	4	5	52	29	Men	3	Others	Yes	1	1	2	4	5	1	NA	NA	2.45158	10	0.160126	20784.8	-0.12	4.80466
438	5	4	6	52	29	Men	3	Others	Yes	1	1	2	4	5	1	NA	NA	2.45158	10	0.160126	20784.8	-0.12	4.80466
439	5	4	7	52	29	Men	3	Ingroup	No	1	1	NA	4	5	1	NA	NA	2.45158	10	0.160126	20784.8	-0.12	4.80466
440	5	4	8	52	29	Men	3	Ingroup	No	1	1	NA	4	5	1	NA	NA	2.45158	10	0.160126	20784.8	-0.12	4.80466
441	5	4	9	52	29	Men	3	Others	No	1	1	1	4	5	1	NA	NA	2.45158	10	0.160126	20784.8	-0.12	4.80466
442	5	4	10	52	29	Men	3	Others	No	1	1	1	4	5	1	NA	NA	2.45158	10	0.160126	20784.8	-0.12	4.80466
443	5	4	11	52	29	Men	3	Others	No	1	1	2	4	5	1	NA	NA	2.45158	10	0.160126	20784.8	-0.12	4.80466
444	5	4	12	52	29	Men	3	Others	No	1	1	2	4	5	1	NA	NA	2.45158	10	0.160126	20784.8	-0.12	4.80466
445	4	5	1	53	37	Men	5	Ingroup	Yes	2	1	NA	6	5	1	NA	NA	2.45158	10	0.160126	20784.8	-0.12	4.80466
446	3	4	2	53	37	Men	5	Ingroup	Yes	2	1	NA	6	5	1	NA	NA	2.45158	10	0.160126	20784.8	-0.12	4.80466
447	6	6	3	53	37	Men	5	Others	Yes	2	1	1	6	5	1	NA	NA	2.45158	10	0.160126	20784.8	-0.12	4.80466
448	5	7	4	53	37	Men	5	Others	Yes	2	1	1	6	5	1	NA	NA	2.45158	10	0.160126	20784.8	-0.12	4.80466
449	5	6	5	53	37	Men	5	Others	Yes	2	1	2	6	5	1	NA	NA	2.45158	10	0.160126	20784.8	-0.12	4.80466
450	5	5	6	53	37	Men	5	Others	Yes	2	1	2	6	5	1	NA	NA	2.45158	10	0.160126	20784.8	-0.12	4.80466
451	4	5	7	53	37	Men	5	Ingroup	No	2	1	NA	6	5	1	NA	NA	2.45158	10	0.160126	20784.8	-0.12	4.80466
452	5	6	8	53	37	Men	5	Ingroup	No	2	1	NA	6	5	1	NA	NA	2.45158	10	0.160126	20784.8	-0.12	4.80466
453	4	4	9	53	37	Men	5	Others	No	2	1	1	6	5	1	NA	NA	2.45158	10	0.160126	20784.8	-0.12	4.80466
454	6	6	10	53	37	Men	5	Others	No	2	1	1	6	5	1	NA	NA	2.45158	10	0.160126	20784.8	-0.12	4.80466
455	4	5	11	53	37	Men	5	Others	No	2	1	2	6	5	1	NA	NA	2.45158	10	0.160126	20784.8	-0.12	4.80466
456	2	2	12	53	37	Men	5	Others	No	2	1	2	6	5	1	NA	NA	2.45158	10	0.160126	20784.8	-0.12	4.80466
457	10	10	1	54	38	Women	6	Ingroup	Yes	2	1	NA	6	5	1	NA	NA	2.45158	10	0.160126	20784.8	-0.12	4.80466
458	10	10	2	54	38	Women	6	Ingroup	Yes	2	1	NA	6	5	1	NA	NA	2.45158	10	0.160126	20784.8	-0.12	4.80466
459	10	10	3	54	38	Women	6	Others	Yes	2	1	1	6	5	1	NA	NA	2.45158	10	0.160126	20784.8	-0.12	4.80466
460	10	10	4	54	38	Women	6	Others	Yes	2	1	1	6	5	1	NA	NA	2.45158	10	0.160126	20784.8	-0.12	4.80466
461	10	10	5	54	38	Women	6	Others	Yes	2	1	2	6	5	1	NA	NA	2.45158	10	0.160126	20784.8	-0.12	4.80466
462	10	10	6	54	38	Women	6	Others	Yes	2	1	2	6	5	1	NA	NA	2.45158	10	0.160126	20784.8	-0.12	4.80466
463	10	10	7	54	38	Women	6	Ingroup	No	2	1	NA	6	5	1	NA	NA	2.45158	10	0.160126	20784.8	-0.12	4.80466
464	10	10	8	54	38	Women	6	Ingroup	No	2	1	NA	6	5	1	NA	NA	2.45158	10	0.160126	20784.8	-0.12	4.80466
465	5	5	9	54	38	Women	6	Others	No	2	1	1	6	5	1	NA	NA	2.45158	10	0.160126	20784.8	-0.12	4.80466
466	10	10	10	54	38	Women	6	Others	No	2	1	1	6	5	1	NA	NA	2.45158	10	0.160126	20784.8	-0.12	4.80466
467	10	10	11	54	38	Women	6	Others	No	2	1	2	6	5	1	NA	NA	2.45158	10	0.160126	20784.8	-0.12	4.80466
468	10	10	12	54	38	Women	6	Others	No	2	1	2	6	5	1	NA	NA	2.45158	10	0.160126	20784.8	-0.12	4.80466
469	10	5	1	55	43	Women	4	Ingroup	Yes	1	1	NA	6	4	1	NA	NA	2.45158	10	0.160126	20784.8	-0.12	4.80466
470	5	4	2	55	43	Women	4	Ingroup	Yes	1	1	NA	6	4	1	NA	NA	2.45158	10	0.160126	20784.8	-0.12	4.80466
471	3	3	3	55	43	Women	4	Others	Yes	1	1	1	6	4	1	NA	NA	2.45158	10	0.160126	20784.8	-0.12	4.80466
472	2	2	4	55	43	Women	4	Others	Yes	1	1	1	6	4	1	NA	NA	2.45158	10	0.160126	20784.8	-0.12	4.80466
473	1	6	5	55	43	Women	4	Others	Yes	1	1	2	6	4	1	NA	NA	2.45158	10	0.160126	20784.8	-0.12	4.80466
474	2	10	6	55	43	Women	4	Others	Yes	1	1	2	6	4	1	NA	NA	2.45158	10	0.160126	20784.8	-0.12	4.80466
475	4	6	7	55	43	Women	4	Ingroup	No	1	1	NA	6	4	1	NA	NA	2.45158	10	0.160126	20784.8	-0.12	4.80466
476	4	8	8	55	43	Women	4	Ingroup	No	1	1	NA	6	4	1	NA	NA	2.45158	10	0.160126	20784.8	-0.12	4.80466
477	7	5	9	55	43	Women	4	Others	No	1	1	1	6	4	1	NA	NA	2.45158	10	0.160126	20784.8	-0.12	4.80466
478	5	3	10	55	43	Women	4	Others	No	1	1	1	6	4	1	NA	NA	2.45158	10	0.160126	20784.8	-0.12	4.80466
479	2	6	11	55	43	Women	4	Others	No	1	1	2	6	4	1	NA	NA	2.45158	10	0.160126	20784.8	-0.12	4.80466
480	1	2	12	55	43	Women	4	Others	No	1	1	2	6	4	1	NA	NA	2.45158	10	0.160126	20784.8	-0.12	4.80466
481	6	4	1	56	45	Men	5	Ingroup	Yes	2	1	NA	6	7	1	NA	NA	2.45158	10	0.160126	20784.8	-0.12	4.80466
482	6	4	2	56	45	Men	5	Ingroup	Yes	2	1	NA	6	7	1	NA	NA	2.45158	10	0.160126	20784.8	-0.12	4.80466
483	4	4	3	56	45	Men	5	Others	Yes	2	1	1	6	7	1	NA	NA	2.45158	10	0.160126	20784.8	-0.12	4.80466
484	5	5	4	56	45	Men	5	Others	Yes	2	1	1	6	7	1	NA	NA	2.45158	10	0.160126	20784.8	-0.12	4.80466
485	6	4	5	56	45	Men	5	Others	Yes	2	1	2	6	7	1	NA	NA	2.45158	10	0.160126	20784.8	-0.12	4.80466
486	6	5	6	56	45	Men	5	Others	Yes	2	1	2	6	7	1	NA	NA	2.45158	10	0.160126	20784.8	-0.12	4.80466
487	6	4	7	56	45	Men	5	Ingroup	No	2	1	NA	6	7	1	NA	NA	2.45158	10	0.160126	20784.8	-0.12	4.80466
488	6	4	8	56	45	Men	5	Ingroup	No	2	1	NA	6	7	1	NA	NA	2.45158	10	0.160126	20784.8	-0.12	4.80466
489	4	4	9	56	45	Men	5	Others	No	2	1	1	6	7	1	NA	NA	2.45158	10	0.160126	20784.8	-0.12	4.80466
490	5	5	10	56	45	Men	5	Others	No	2	1	1	6	7	1	NA	NA	2.45158	10	0.160126	20784.8	-0.12	4.80466
491	5	4	11	56	45	Men	5	Others	No	2	1	2	6	7	1	NA	NA	2.45158	10	0.160126	20784.8	-0.12	4.80466
492	5	4	12	56	45	Men	5	Others	No	2	1	2	6	7	1	NA	NA	2.45158	10	0.160126	20784.8	-0.12	4.80466
493	6	4	1	57	32	Men	4	Ingroup	Yes	2	1	NA	6	6	1	NA	NA	2.45158	10	0.160126	20784.8	-0.12	4.80466
494	3	4	2	57	32	Men	4	Ingroup	Yes	2	1	NA	6	6	1	NA	NA	2.45158	10	0.160126	20784.8	-0.12	4.80466
495	2	6	3	57	32	Men	4	Others	Yes	2	1	1	6	6	1	NA	NA	2.45158	10	0.160126	20784.8	-0.12	4.80466
496	5	4	4	57	32	Men	4	Others	Yes	2	1	1	6	6	1	NA	NA	2.45158	10	0.160126	20784.8	-0.12	4.80466
497	4	2	5	57	32	Men	4	Others	Yes	2	1	2	6	6	1	NA	NA	2.45158	10	0.160126	20784.8	-0.12	4.80466
498	4	5	6	57	32	Men	4	Others	Yes	2	1	2	6	6	1	NA	NA	2.45158	10	0.160126	20784.8	-0.12	4.80466
499	7	3	7	57	32	Men	4	Ingroup	No	2	1	NA	6	6	1	NA	NA	2.45158	10	0.160126	20784.8	-0.12	4.80466
500	7	4	8	57	32	Men	4	Ingroup	No	2	1	NA	6	6	1	NA	NA	2.45158	10	0.160126	20784.8	-0.12	4.80466
501	3	8	9	57	32	Men	4	Others	No	2	1	1	6	6	1	NA	NA	2.45158	10	0.160126	20784.8	-0.12	4.80466
502	9	5	10	57	32	Men	4	Others	No	2	1	1	6	6	1	NA	NA	2.45158	10	0.160126	20784.8	-0.12	4.80466
503	8	6	11	57	32	Men	4	Others	No	2	1	2	6	6	1	NA	NA	2.45158	10	0.160126	20784.8	-0.12	4.80466
504	6	3	12	57	32	Men	4	Others	No	2	1	2	6	6	1	NA	NA	2.45158	10	0.160126	20784.8	-0.12	4.80466
505	7	7	1	58	28	Men	3	Ingroup	Yes	2	1	NA	6	4	1	NA	NA	2.45158	10	0.160126	20784.8	-0.12	4.80466
506	5	4	2	58	28	Men	3	Ingroup	Yes	2	1	NA	6	4	1	NA	NA	2.45158	10	0.160126	20784.8	-0.12	4.80466
507	5	5	3	58	28	Men	3	Others	Yes	2	1	1	6	4	1	NA	NA	2.45158	10	0.160126	20784.8	-0.12	4.80466
508	9	5	4	58	28	Men	3	Others	Yes	2	1	1	6	4	1	NA	NA	2.45158	10	0.160126	20784.8	-0.12	4.80466
509	4	9	5	58	28	Men	3	Others	Yes	2	1	2	6	4	1	NA	NA	2.45158	10	0.160126	20784.8	-0.12	4.80466
510	5	5	6	58	28	Men	3	Others	Yes	2	1	2	6	4	1	NA	NA	2.45158	10	0.160126	20784.8	-0.12	4.80466
511	6	5	7	58	28	Men	3	Ingroup	No	2	1	NA	6	4	1	NA	NA	2.45158	10	0.160126	20784.8	-0.12	4.80466
512	6	8	8	58	28	Men	3	Ingroup	No	2	1	NA	6	4	1	NA	NA	2.45158	10	0.160126	20784.8	-0.12	4.80466
513	4	7	9	58	28	Men	3	Others	No	2	1	1	6	4	1	NA	NA	2.45158	10	0.160126	20784.8	-0.12	4.80466
514	4	8	10	58	28	Men	3	Others	No	2	1	1	6	4	1	NA	NA	2.45158	10	0.160126	20784.8	-0.12	4.80466
515	5	5	11	58	28	Men	3	Others	No	2	1	2	6	4	1	NA	NA	2.45158	10	0.160126	20784.8	-0.12	4.80466
516	5	5	12	58	28	Men	3	Others	No	2	1	2	6	4	1	NA	NA	2.45158	10	0.160126	20784.8	-0.12	4.80466
517	4	8	1	59	41	Men	5	Ingroup	Yes	1	1	NA	6	5	1	NA	NA	2.45158	10	0.160126	20784.8	-0.12	4.80466
518	4	3	2	59	41	Men	5	Ingroup	Yes	1	1	NA	6	5	1	NA	NA	2.45158	10	0.160126	20784.8	-0.12	4.80466
519	5	6	3	59	41	Men	5	Others	Yes	1	1	1	6	5	1	NA	NA	2.45158	10	0.160126	20784.8	-0.12	4.80466
520	5	6	4	59	41	Men	5	Others	Yes	1	1	1	6	5	1	NA	NA	2.45158	10	0.160126	20784.8	-0.12	4.80466
521	4	9	5	59	41	Men	5	Others	Yes	1	1	2	6	5	1	NA	NA	2.45158	10	0.160126	20784.8	-0.12	4.80466
522	5	5	6	59	41	Men	5	Others	Yes	1	1	2	6	5	1	NA	NA	2.45158	10	0.160126	20784.8	-0.12	4.80466
523	5	10	7	59	41	Men	5	Ingroup	No	1	1	NA	6	5	1	NA	NA	2.45158	10	0.160126	20784.8	-0.12	4.80466
524	4	9	8	59	41	Men	5	Ingroup	No	1	1	NA	6	5	1	NA	NA	2.45158	10	0.160126	20784.8	-0.12	4.80466
525	1	9	9	59	41	Men	5	Others	No	1	1	1	6	5	1	NA	NA	2.45158	10	0.160126	20784.8	-0.12	4.80466
526	10	8	10	59	41	Men	5	Others	No	1	1	1	6	5	1	NA	NA	2.45158	10	0.160126	20784.8	-0.12	4.80466
527	5	10	11	59	41	Men	5	Others	No	1	1	2	6	5	1	NA	NA	2.45158	10	0.160126	20784.8	-0.12	4.80466
528	4	10	12	59	41	Men	5	Others	No	1	1	2	6	5	1	NA	NA	2.45158	10	0.160126	20784.8	-0.12	4.80466
529	1	0	1	60	21	Men	5	Ingroup	Yes	2	1	NA	5	4	1	NA	NA	2.45158	10	0.160126	20784.8	-0.12	4.80466
530	1	0	2	60	21	Men	5	Ingroup	Yes	2	1	NA	5	4	1	NA	NA	2.45158	10	0.160126	20784.8	-0.12	4.80466
531	1	0	3	60	21	Men	5	Others	Yes	2	1	1	5	4	1	NA	NA	2.45158	10	0.160126	20784.8	-0.12	4.80466
532	1	0	4	60	21	Men	5	Others	Yes	2	1	1	5	4	1	NA	NA	2.45158	10	0.160126	20784.8	-0.12	4.80466
533	1	0	5	60	21	Men	5	Others	Yes	2	1	2	5	4	1	NA	NA	2.45158	10	0.160126	20784.8	-0.12	4.80466
534	1	1	6	60	21	Men	5	Others	Yes	2	1	2	5	4	1	NA	NA	2.45158	10	0.160126	20784.8	-0.12	4.80466
535	1	1	7	60	21	Men	5	Ingroup	No	2	1	NA	5	4	1	NA	NA	2.45158	10	0.160126	20784.8	-0.12	4.80466
536	1	1	8	60	21	Men	5	Ingroup	No	2	1	NA	5	4	1	NA	NA	2.45158	10	0.160126	20784.8	-0.12	4.80466
537	1	1	9	60	21	Men	5	Others	No	2	1	1	5	4	1	NA	NA	2.45158	10	0.160126	20784.8	-0.12	4.80466
538	1	0	10	60	21	Men	5	Others	No	2	1	1	5	4	1	NA	NA	2.45158	10	0.160126	20784.8	-0.12	4.80466
539	1	1	11	60	21	Men	5	Others	No	2	1	2	5	4	1	NA	NA	2.45158	10	0.160126	20784.8	-0.12	4.80466
540	1	1	12	60	21	Men	5	Others	No	2	1	2	5	4	1	NA	NA	2.45158	10	0.160126	20784.8	-0.12	4.80466
541	4	5	1	62	20	Men	4	Ingroup	Yes	2	1	NA	6	3	1	NA	NA	2.45158	10	0.160126	20784.8	-0.12	4.80466
542	9	9	2	62	20	Men	4	Ingroup	Yes	2	1	NA	6	3	1	NA	NA	2.45158	10	0.160126	20784.8	-0.12	4.80466
543	3	10	3	62	20	Men	4	Others	Yes	2	1	1	6	3	1	NA	NA	2.45158	10	0.160126	20784.8	-0.12	4.80466
544	9	10	4	62	20	Men	4	Others	Yes	2	1	1	6	3	1	NA	NA	2.45158	10	0.160126	20784.8	-0.12	4.80466
545	1	3	5	62	20	Men	4	Others	Yes	2	1	2	6	3	1	NA	NA	2.45158	10	0.160126	20784.8	-0.12	4.80466
546	3	3	6	62	20	Men	4	Others	Yes	2	1	2	6	3	1	NA	NA	2.45158	10	0.160126	20784.8	-0.12	4.80466
547	2	7	7	62	20	Men	4	Ingroup	No	2	1	NA	6	3	1	NA	NA	2.45158	10	0.160126	20784.8	-0.12	4.80466
548	1	6	8	62	20	Men	4	Ingroup	No	2	1	NA	6	3	1	NA	NA	2.45158	10	0.160126	20784.8	-0.12	4.80466
549	7	7	9	62	20	Men	4	Others	No	2	1	1	6	3	1	NA	NA	2.45158	10	0.160126	20784.8	-0.12	4.80466
550	7	8	10	62	20	Men	4	Others	No	2	1	1	6	3	1	NA	NA	2.45158	10	0.160126	20784.8	-0.12	4.80466
551	1	4	11	62	20	Men	4	Others	No	2	1	2	6	3	1	NA	NA	2.45158	10	0.160126	20784.8	-0.12	4.80466
552	3	10	12	62	20	Men	4	Others	No	2	1	2	6	3	1	NA	NA	2.45158	10	0.160126	20784.8	-0.12	4.80466
553	4	7	1	63	39	Men	4	Ingroup	Yes	2	1	NA	5	4	1	NA	NA	2.45158	10	0.160126	20784.8	-0.12	4.80466
554	4	7	2	63	39	Men	4	Ingroup	Yes	2	1	NA	5	4	1	NA	NA	2.45158	10	0.160126	20784.8	-0.12	4.80466
555	4	7	3	63	39	Men	4	Others	Yes	2	1	1	5	4	1	NA	NA	2.45158	10	0.160126	20784.8	-0.12	4.80466
556	4	7	4	63	39	Men	4	Others	Yes	2	1	1	5	4	1	NA	NA	2.45158	10	0.160126	20784.8	-0.12	4.80466
557	4	7	5	63	39	Men	4	Others	Yes	2	1	2	5	4	1	NA	NA	2.45158	10	0.160126	20784.8	-0.12	4.80466
558	4	7	6	63	39	Men	4	Others	Yes	2	1	2	5	4	1	NA	NA	2.45158	10	0.160126	20784.8	-0.12	4.80466
559	4	7	7	63	39	Men	4	Ingroup	No	2	1	NA	5	4	1	NA	NA	2.45158	10	0.160126	20784.8	-0.12	4.80466
560	4	7	8	63	39	Men	4	Ingroup	No	2	1	NA	5	4	1	NA	NA	2.45158	10	0.160126	20784.8	-0.12	4.80466
561	4	7	9	63	39	Men	4	Others	No	2	1	1	5	4	1	NA	NA	2.45158	10	0.160126	20784.8	-0.12	4.80466
562	4	7	10	63	39	Men	4	Others	No	2	1	1	5	4	1	NA	NA	2.45158	10	0.160126	20784.8	-0.12	4.80466
563	4	7	11	63	39	Men	4	Others	No	2	1	2	5	4	1	NA	NA	2.45158	10	0.160126	20784.8	-0.12	4.80466
564	4	7	12	63	39	Men	4	Others	No	2	1	2	5	4	1	NA	NA	2.45158	10	0.160126	20784.8	-0.12	4.80466
565	5	5	1	64	34	Men	2	Ingroup	Yes	2	1	NA	6	4	1	NA	NA	2.45158	10	0.160126	20784.8	-0.12	4.80466
566	5	5	2	64	34	Men	2	Ingroup	Yes	2	1	NA	6	4	1	NA	NA	2.45158	10	0.160126	20784.8	-0.12	4.80466
567	5	5	3	64	34	Men	2	Others	Yes	2	1	1	6	4	1	NA	NA	2.45158	10	0.160126	20784.8	-0.12	4.80466
568	5	5	4	64	34	Men	2	Others	Yes	2	1	1	6	4	1	NA	NA	2.45158	10	0.160126	20784.8	-0.12	4.80466
569	5	5	5	64	34	Men	2	Others	Yes	2	1	2	6	4	1	NA	NA	2.45158	10	0.160126	20784.8	-0.12	4.80466
570	5	5	6	64	34	Men	2	Others	Yes	2	1	2	6	4	1	NA	NA	2.45158	10	0.160126	20784.8	-0.12	4.80466
571	5	5	7	64	34	Men	2	Ingroup	No	2	1	NA	6	4	1	NA	NA	2.45158	10	0.160126	20784.8	-0.12	4.80466
572	5	5	8	64	34	Men	2	Ingroup	No	2	1	NA	6	4	1	NA	NA	2.45158	10	0.160126	20784.8	-0.12	4.80466
573	5	5	9	64	34	Men	2	Others	No	2	1	1	6	4	1	NA	NA	2.45158	10	0.160126	20784.8	-0.12	4.80466
574	5	5	10	64	34	Men	2	Others	No	2	1	1	6	4	1	NA	NA	2.45158	10	0.160126	20784.8	-0.12	4.80466
575	5	5	11	64	34	Men	2	Others	No	2	1	2	6	4	1	NA	NA	2.45158	10	0.160126	20784.8	-0.12	4.80466
576	5	5	12	64	34	Men	2	Others	No	2	1	2	6	4	1	NA	NA	2.45158	10	0.160126	20784.8	-0.12	4.80466
577	3	3	1	65	21	Men	3	Ingroup	Yes	1	1	NA	7	7	1	NA	NA	2.45158	10	0.160126	20784.8	-0.12	4.80466
578	4	3	2	65	21	Men	3	Ingroup	Yes	1	1	NA	7	7	1	NA	NA	2.45158	10	0.160126	20784.8	-0.12	4.80466
579	3	3	3	65	21	Men	3	Others	Yes	1	1	1	7	7	1	NA	NA	2.45158	10	0.160126	20784.8	-0.12	4.80466
580	3	3	4	65	21	Men	3	Others	Yes	1	1	1	7	7	1	NA	NA	2.45158	10	0.160126	20784.8	-0.12	4.80466
581	3	3	5	65	21	Men	3	Others	Yes	1	1	2	7	7	1	NA	NA	2.45158	10	0.160126	20784.8	-0.12	4.80466
582	4	3	6	65	21	Men	3	Others	Yes	1	1	2	7	7	1	NA	NA	2.45158	10	0.160126	20784.8	-0.12	4.80466
583	2	3	7	65	21	Men	3	Ingroup	No	1	1	NA	7	7	1	NA	NA	2.45158	10	0.160126	20784.8	-0.12	4.80466
584	3	3	8	65	21	Men	3	Ingroup	No	1	1	NA	7	7	1	NA	NA	2.45158	10	0.160126	20784.8	-0.12	4.80466
585	3	3	9	65	21	Men	3	Others	No	1	1	1	7	7	1	NA	NA	2.45158	10	0.160126	20784.8	-0.12	4.80466
586	4	3	10	65	21	Men	3	Others	No	1	1	1	7	7	1	NA	NA	2.45158	10	0.160126	20784.8	-0.12	4.80466
587	2	3	11	65	21	Men	3	Others	No	1	1	2	7	7	1	NA	NA	2.45158	10	0.160126	20784.8	-0.12	4.80466
588	3	3	12	65	21	Men	3	Others	No	1	1	2	7	7	1	NA	NA	2.45158	10	0.160126	20784.8	-0.12	4.80466
589	6	3	1	67	34	Women	5	Ingroup	Yes	2	1	NA	7	7	1	NA	NA	2.45158	10	0.160126	20784.8	-0.12	4.80466
590	5	3	2	67	34	Women	5	Ingroup	Yes	2	1	NA	7	7	1	NA	NA	2.45158	10	0.160126	20784.8	-0.12	4.80466
591	3	4	3	67	34	Women	5	Others	Yes	2	1	1	7	7	1	NA	NA	2.45158	10	0.160126	20784.8	-0.12	4.80466
592	6	0	4	67	34	Women	5	Others	Yes	2	1	1	7	7	1	NA	NA	2.45158	10	0.160126	20784.8	-0.12	4.80466
593	5	2	5	67	34	Women	5	Others	Yes	2	1	2	7	7	1	NA	NA	2.45158	10	0.160126	20784.8	-0.12	4.80466
594	5	2	6	67	34	Women	5	Others	Yes	2	1	2	7	7	1	NA	NA	2.45158	10	0.160126	20784.8	-0.12	4.80466
595	3	3	7	67	34	Women	5	Ingroup	No	2	1	NA	7	7	1	NA	NA	2.45158	10	0.160126	20784.8	-0.12	4.80466
596	2	2	8	67	34	Women	5	Ingroup	No	2	1	NA	7	7	1	NA	NA	2.45158	10	0.160126	20784.8	-0.12	4.80466
597	1	5	9	67	34	Women	5	Others	No	2	1	1	7	7	1	NA	NA	2.45158	10	0.160126	20784.8	-0.12	4.80466
598	4	0	10	67	34	Women	5	Others	No	2	1	1	7	7	1	NA	NA	2.45158	10	0.160126	20784.8	-0.12	4.80466
599	3	1	11	67	34	Women	5	Others	No	2	1	2	7	7	1	NA	NA	2.45158	10	0.160126	20784.8	-0.12	4.80466
600	2	1	12	67	34	Women	5	Others	No	2	1	2	7	7	1	NA	NA	2.45158	10	0.160126	20784.8	-0.12	4.80466
601	2	8	1	68	46	Women	3	Ingroup	Yes	1	1	NA	5	3	1	NA	NA	2.45158	10	0.160126	20784.8	-0.12	4.80466
602	5	10	2	68	46	Women	3	Ingroup	Yes	1	1	NA	5	3	1	NA	NA	2.45158	10	0.160126	20784.8	-0.12	4.80466
603	1	9	3	68	46	Women	3	Others	Yes	1	1	1	5	3	1	NA	NA	2.45158	10	0.160126	20784.8	-0.12	4.80466
604	3	9	4	68	46	Women	3	Others	Yes	1	1	1	5	3	1	NA	NA	2.45158	10	0.160126	20784.8	-0.12	4.80466
605	4	6	5	68	46	Women	3	Others	Yes	1	1	2	5	3	1	NA	NA	2.45158	10	0.160126	20784.8	-0.12	4.80466
606	1	6	6	68	46	Women	3	Others	Yes	1	1	2	5	3	1	NA	NA	2.45158	10	0.160126	20784.8	-0.12	4.80466
607	5	6	7	68	46	Women	3	Ingroup	No	1	1	NA	5	3	1	NA	NA	2.45158	10	0.160126	20784.8	-0.12	4.80466
608	7	8	8	68	46	Women	3	Ingroup	No	1	1	NA	5	3	1	NA	NA	2.45158	10	0.160126	20784.8	-0.12	4.80466
609	7	9	9	68	46	Women	3	Others	No	1	1	1	5	3	1	NA	NA	2.45158	10	0.160126	20784.8	-0.12	4.80466
610	4	8	10	68	46	Women	3	Others	No	1	1	1	5	3	1	NA	NA	2.45158	10	0.160126	20784.8	-0.12	4.80466
611	6	8	11	68	46	Women	3	Others	No	1	1	2	5	3	1	NA	NA	2.45158	10	0.160126	20784.8	-0.12	4.80466
612	9	7	12	68	46	Women	3	Others	No	1	1	2	5	3	1	NA	NA	2.45158	10	0.160126	20784.8	-0.12	4.80466
613	3	3	1	70	55	Women	3	Ingroup	Yes	2	1	NA	7	6	1	NA	NA	2.45158	10	0.160126	20784.8	-0.12	4.80466
614	3	4	2	70	55	Women	3	Ingroup	Yes	2	1	NA	7	6	1	NA	NA	2.45158	10	0.160126	20784.8	-0.12	4.80466
615	4	4	3	70	55	Women	3	Others	Yes	2	1	1	7	6	1	NA	NA	2.45158	10	0.160126	20784.8	-0.12	4.80466
616	3	3	4	70	55	Women	3	Others	Yes	2	1	1	7	6	1	NA	NA	2.45158	10	0.160126	20784.8	-0.12	4.80466
617	4	3	5	70	55	Women	3	Others	Yes	2	1	2	7	6	1	NA	NA	2.45158	10	0.160126	20784.8	-0.12	4.80466
618	4	3	6	70	55	Women	3	Others	Yes	2	1	2	7	6	1	NA	NA	2.45158	10	0.160126	20784.8	-0.12	4.80466
619	3	3	7	70	55	Women	3	Ingroup	No	2	1	NA	7	6	1	NA	NA	2.45158	10	0.160126	20784.8	-0.12	4.80466
620	2	2	8	70	55	Women	3	Ingroup	No	2	1	NA	7	6	1	NA	NA	2.45158	10	0.160126	20784.8	-0.12	4.80466
621	3	3	9	70	55	Women	3	Others	No	2	1	1	7	6	1	NA	NA	2.45158	10	0.160126	20784.8	-0.12	4.80466
622	2	2	10	70	55	Women	3	Others	No	2	1	1	7	6	1	NA	NA	2.45158	10	0.160126	20784.8	-0.12	4.80466
623	4	3	11	70	55	Women	3	Others	No	2	1	2	7	6	1	NA	NA	2.45158	10	0.160126	20784.8	-0.12	4.80466
624	3	3	12	70	55	Women	3	Others	No	2	1	2	7	6	1	NA	NA	2.45158	10	0.160126	20784.8	-0.12	4.80466
625	6	3	1	71	40	Men	4	Ingroup	Yes	2	1	NA	6	2	1	NA	NA	2.45158	10	0.160126	20784.8	-0.12	4.80466
626	6	2	2	71	40	Men	4	Ingroup	Yes	2	1	NA	6	2	1	NA	NA	2.45158	10	0.160126	20784.8	-0.12	4.80466
627	5	5	3	71	40	Men	4	Others	Yes	2	1	1	6	2	1	NA	NA	2.45158	10	0.160126	20784.8	-0.12	4.80466
628	4	6	4	71	40	Men	4	Others	Yes	2	1	1	6	2	1	NA	NA	2.45158	10	0.160126	20784.8	-0.12	4.80466
629	6	6	5	71	40	Men	4	Others	Yes	2	1	2	6	2	1	NA	NA	2.45158	10	0.160126	20784.8	-0.12	4.80466
630	4	4	6	71	40	Men	4	Others	Yes	2	1	2	6	2	1	NA	NA	2.45158	10	0.160126	20784.8	-0.12	4.80466
631	5	2	7	71	40	Men	4	Ingroup	No	2	1	NA	6	2	1	NA	NA	2.45158	10	0.160126	20784.8	-0.12	4.80466
632	4	6	8	71	40	Men	4	Ingroup	No	2	1	NA	6	2	1	NA	NA	2.45158	10	0.160126	20784.8	-0.12	4.80466
633	4	6	9	71	40	Men	4	Others	No	2	1	1	6	2	1	NA	NA	2.45158	10	0.160126	20784.8	-0.12	4.80466
634	6	4	10	71	40	Men	4	Others	No	2	1	1	6	2	1	NA	NA	2.45158	10	0.160126	20784.8	-0.12	4.80466
635	6	4	11	71	40	Men	4	Others	No	2	1	2	6	2	1	NA	NA	2.45158	10	0.160126	20784.8	-0.12	4.80466
636	6	6	12	71	40	Men	4	Others	No	2	1	2	6	2	1	NA	NA	2.45158	10	0.160126	20784.8	-0.12	4.80466
637	5	5	1	72	54	Women	4	Ingroup	Yes	1	1	NA	6	6	1	NA	NA	2.45158	10	0.160126	20784.8	-0.12	4.80466
638	5	5	2	72	54	Women	4	Ingroup	Yes	1	1	NA	6	6	1	NA	NA	2.45158	10	0.160126	20784.8	-0.12	4.80466
639	5	5	3	72	54	Women	4	Others	Yes	1	1	1	6	6	1	NA	NA	2.45158	10	0.160126	20784.8	-0.12	4.80466
640	5	5	4	72	54	Women	4	Others	Yes	1	1	1	6	6	1	NA	NA	2.45158	10	0.160126	20784.8	-0.12	4.80466
641	5	5	5	72	54	Women	4	Others	Yes	1	1	2	6	6	1	NA	NA	2.45158	10	0.160126	20784.8	-0.12	4.80466
642	5	5	6	72	54	Women	4	Others	Yes	1	1	2	6	6	1	NA	NA	2.45158	10	0.160126	20784.8	-0.12	4.80466
643	5	5	7	72	54	Women	4	Ingroup	No	1	1	NA	6	6	1	NA	NA	2.45158	10	0.160126	20784.8	-0.12	4.80466
644	5	5	8	72	54	Women	4	Ingroup	No	1	1	NA	6	6	1	NA	NA	2.45158	10	0.160126	20784.8	-0.12	4.80466
645	5	5	9	72	54	Women	4	Others	No	1	1	1	6	6	1	NA	NA	2.45158	10	0.160126	20784.8	-0.12	4.80466
646	5	5	10	72	54	Women	4	Others	No	1	1	1	6	6	1	NA	NA	2.45158	10	0.160126	20784.8	-0.12	4.80466
647	5	5	11	72	54	Women	4	Others	No	1	1	2	6	6	1	NA	NA	2.45158	10	0.160126	20784.8	-0.12	4.80466
648	5	5	12	72	54	Women	4	Others	No	1	1	2	6	6	1	NA	NA	2.45158	10	0.160126	20784.8	-0.12	4.80466
649	4	3	1	73	52	Women	6	Ingroup	Yes	2	1	NA	7	7	1	NA	NA	2.45158	10	0.160126	20784.8	-0.12	4.80466
650	2	2	2	73	52	Women	6	Ingroup	Yes	2	1	NA	7	7	1	NA	NA	2.45158	10	0.160126	20784.8	-0.12	4.80466
651	0	1	3	73	52	Women	6	Others	Yes	2	1	1	7	7	1	NA	NA	2.45158	10	0.160126	20784.8	-0.12	4.80466
652	1	2	4	73	52	Women	6	Others	Yes	2	1	1	7	7	1	NA	NA	2.45158	10	0.160126	20784.8	-0.12	4.80466
653	2	2	5	73	52	Women	6	Others	Yes	2	1	2	7	7	1	NA	NA	2.45158	10	0.160126	20784.8	-0.12	4.80466
654	2	2	6	73	52	Women	6	Others	Yes	2	1	2	7	7	1	NA	NA	2.45158	10	0.160126	20784.8	-0.12	4.80466
655	4	4	7	73	52	Women	6	Ingroup	No	2	1	NA	7	7	1	NA	NA	2.45158	10	0.160126	20784.8	-0.12	4.80466
656	4	4	8	73	52	Women	6	Ingroup	No	2	1	NA	7	7	1	NA	NA	2.45158	10	0.160126	20784.8	-0.12	4.80466
657	6	4	9	73	52	Women	6	Others	No	2	1	1	7	7	1	NA	NA	2.45158	10	0.160126	20784.8	-0.12	4.80466
658	2	3	10	73	52	Women	6	Others	No	2	1	1	7	7	1	NA	NA	2.45158	10	0.160126	20784.8	-0.12	4.80466
659	2	2	11	73	52	Women	6	Others	No	2	1	2	7	7	1	NA	NA	2.45158	10	0.160126	20784.8	-0.12	4.80466
660	4	3	12	73	52	Women	6	Others	No	2	1	2	7	7	1	NA	NA	2.45158	10	0.160126	20784.8	-0.12	4.80466
661	10	6	1	74	58	Women	3	Ingroup	Yes	1	1	NA	3	7	1	NA	NA	2.45158	10	0.160126	20784.8	-0.12	4.80466
662	10	8	2	74	58	Women	3	Ingroup	Yes	1	1	NA	3	7	1	NA	NA	2.45158	10	0.160126	20784.8	-0.12	4.80466
663	10	8	3	74	58	Women	3	Others	Yes	1	1	1	3	7	1	NA	NA	2.45158	10	0.160126	20784.8	-0.12	4.80466
664	10	7	4	74	58	Women	3	Others	Yes	1	1	1	3	7	1	NA	NA	2.45158	10	0.160126	20784.8	-0.12	4.80466
665	10	8	5	74	58	Women	3	Others	Yes	1	1	2	3	7	1	NA	NA	2.45158	10	0.160126	20784.8	-0.12	4.80466
666	10	7	6	74	58	Women	3	Others	Yes	1	1	2	3	7	1	NA	NA	2.45158	10	0.160126	20784.8	-0.12	4.80466
667	10	6	7	74	58	Women	3	Ingroup	No	1	1	NA	3	7	1	NA	NA	2.45158	10	0.160126	20784.8	-0.12	4.80466
668	10	6	8	74	58	Women	3	Ingroup	No	1	1	NA	3	7	1	NA	NA	2.45158	10	0.160126	20784.8	-0.12	4.80466
669	6	4	9	74	58	Women	3	Others	No	1	1	1	3	7	1	NA	NA	2.45158	10	0.160126	20784.8	-0.12	4.80466
670	8	6	10	74	58	Women	3	Others	No	1	1	1	3	7	1	NA	NA	2.45158	10	0.160126	20784.8	-0.12	4.80466
671	6	3	11	74	58	Women	3	Others	No	1	1	2	3	7	1	NA	NA	2.45158	10	0.160126	20784.8	-0.12	4.80466
672	9	8	12	74	58	Women	3	Others	No	1	1	2	3	7	1	NA	NA	2.45158	10	0.160126	20784.8	-0.12	4.80466
673	7	6	1	75	37	Women	5	Ingroup	Yes	2	1	NA	2	4	1	NA	NA	2.45158	10	0.160126	20784.8	-0.12	4.80466
674	3	3	2	75	37	Women	5	Ingroup	Yes	2	1	NA	2	4	1	NA	NA	2.45158	10	0.160126	20784.8	-0.12	4.80466
675	2	6	3	75	37	Women	5	Others	Yes	2	1	1	2	4	1	NA	NA	2.45158	10	0.160126	20784.8	-0.12	4.80466
676	5	4	4	75	37	Women	5	Others	Yes	2	1	1	2	4	1	NA	NA	2.45158	10	0.160126	20784.8	-0.12	4.80466
677	4	5	5	75	37	Women	5	Others	Yes	2	1	2	2	4	1	NA	NA	2.45158	10	0.160126	20784.8	-0.12	4.80466
678	4	3	6	75	37	Women	5	Others	Yes	2	1	2	2	4	1	NA	NA	2.45158	10	0.160126	20784.8	-0.12	4.80466
679	0	10	7	75	37	Women	5	Ingroup	No	2	1	NA	2	4	1	NA	NA	2.45158	10	0.160126	20784.8	-0.12	4.80466
680	7	6	8	75	37	Women	5	Ingroup	No	2	1	NA	2	4	1	NA	NA	2.45158	10	0.160126	20784.8	-0.12	4.80466
681	6	5	9	75	37	Women	5	Others	No	2	1	1	2	4	1	NA	NA	2.45158	10	0.160126	20784.8	-0.12	4.80466
682	5	4	10	75	37	Women	5	Others	No	2	1	1	2	4	1	NA	NA	2.45158	10	0.160126	20784.8	-0.12	4.80466
683	6	5	11	75	37	Women	5	Others	No	2	1	2	2	4	1	NA	NA	2.45158	10	0.160126	20784.8	-0.12	4.80466
684	4	3	12	75	37	Women	5	Others	No	2	1	2	2	4	1	NA	NA	2.45158	10	0.160126	20784.8	-0.12	4.80466
685	3	2	1	76	19	Women	4	Ingroup	Yes	1	1	NA	3	3	1	NA	NA	2.45158	10	0.160126	20784.8	-0.12	4.80466
686	3	2	2	76	19	Women	4	Ingroup	Yes	1	1	NA	3	3	1	NA	NA	2.45158	10	0.160126	20784.8	-0.12	4.80466
687	2	2	3	76	19	Women	4	Others	Yes	1	1	1	3	3	1	NA	NA	2.45158	10	0.160126	20784.8	-0.12	4.80466
688	2	2	4	76	19	Women	4	Others	Yes	1	1	1	3	3	1	NA	NA	2.45158	10	0.160126	20784.8	-0.12	4.80466
689	2	2	5	76	19	Women	4	Others	Yes	1	1	2	3	3	1	NA	NA	2.45158	10	0.160126	20784.8	-0.12	4.80466
690	2	2	6	76	19	Women	4	Others	Yes	1	1	2	3	3	1	NA	NA	2.45158	10	0.160126	20784.8	-0.12	4.80466
691	3	2	7	76	19	Women	4	Ingroup	No	1	1	NA	3	3	1	NA	NA	2.45158	10	0.160126	20784.8	-0.12	4.80466
692	3	2	8	76	19	Women	4	Ingroup	No	1	1	NA	3	3	1	NA	NA	2.45158	10	0.160126	20784.8	-0.12	4.80466
693	3	2	9	76	19	Women	4	Others	No	1	1	1	3	3	1	NA	NA	2.45158	10	0.160126	20784.8	-0.12	4.80466
694	2	2	10	76	19	Women	4	Others	No	1	1	1	3	3	1	NA	NA	2.45158	10	0.160126	20784.8	-0.12	4.80466
695	3	2	11	76	19	Women	4	Others	No	1	1	2	3	3	1	NA	NA	2.45158	10	0.160126	20784.8	-0.12	4.80466
696	3	2	12	76	19	Women	4	Others	No	1	1	2	3	3	1	NA	NA	2.45158	10	0.160126	20784.8	-0.12	4.80466
697	8	5	1	77	50	Men	2	Ingroup	Yes	2	1	NA	4	6	1	NA	NA	2.45158	10	0.160126	20784.8	-0.12	4.80466
698	8	5	2	77	50	Men	2	Ingroup	Yes	2	1	NA	4	6	1	NA	NA	2.45158	10	0.160126	20784.8	-0.12	4.80466
699	9	5	3	77	50	Men	2	Others	Yes	2	1	1	4	6	1	NA	NA	2.45158	10	0.160126	20784.8	-0.12	4.80466
700	9	5	4	77	50	Men	2	Others	Yes	2	1	1	4	6	1	NA	NA	2.45158	10	0.160126	20784.8	-0.12	4.80466
701	7	4	5	77	50	Men	2	Others	Yes	2	1	2	4	6	1	NA	NA	2.45158	10	0.160126	20784.8	-0.12	4.80466
702	8	5	6	77	50	Men	2	Others	Yes	2	1	2	4	6	1	NA	NA	2.45158	10	0.160126	20784.8	-0.12	4.80466
703	8	5	7	77	50	Men	2	Ingroup	No	2	1	NA	4	6	1	NA	NA	2.45158	10	0.160126	20784.8	-0.12	4.80466
704	8	5	8	77	50	Men	2	Ingroup	No	2	1	NA	4	6	1	NA	NA	2.45158	10	0.160126	20784.8	-0.12	4.80466
705	9	5	9	77	50	Men	2	Others	No	2	1	1	4	6	1	NA	NA	2.45158	10	0.160126	20784.8	-0.12	4.80466
706	8	5	10	77	50	Men	2	Others	No	2	1	1	4	6	1	NA	NA	2.45158	10	0.160126	20784.8	-0.12	4.80466
707	8	5	11	77	50	Men	2	Others	No	2	1	2	4	6	1	NA	NA	2.45158	10	0.160126	20784.8	-0.12	4.80466
708	7	4	12	77	50	Men	2	Others	No	2	1	2	4	6	1	NA	NA	2.45158	10	0.160126	20784.8	-0.12	4.80466
709	9	10	1	78	27	Women	6	Ingroup	Yes	2	1	NA	6	5	1	NA	NA	2.45158	10	0.160126	20784.8	-0.12	4.80466
710	9	10	2	78	27	Women	6	Ingroup	Yes	2	1	NA	6	5	1	NA	NA	2.45158	10	0.160126	20784.8	-0.12	4.80466
711	9	10	3	78	27	Women	6	Others	Yes	2	1	1	6	5	1	NA	NA	2.45158	10	0.160126	20784.8	-0.12	4.80466
712	9	10	4	78	27	Women	6	Others	Yes	2	1	1	6	5	1	NA	NA	2.45158	10	0.160126	20784.8	-0.12	4.80466
713	9	10	5	78	27	Women	6	Others	Yes	2	1	2	6	5	1	NA	NA	2.45158	10	0.160126	20784.8	-0.12	4.80466
714	9	10	6	78	27	Women	6	Others	Yes	2	1	2	6	5	1	NA	NA	2.45158	10	0.160126	20784.8	-0.12	4.80466
715	4	9	7	78	27	Women	6	Ingroup	No	2	1	NA	6	5	1	NA	NA	2.45158	10	0.160126	20784.8	-0.12	4.80466
716	9	10	8	78	27	Women	6	Ingroup	No	2	1	NA	6	5	1	NA	NA	2.45158	10	0.160126	20784.8	-0.12	4.80466
717	9	10	9	78	27	Women	6	Others	No	2	1	1	6	5	1	NA	NA	2.45158	10	0.160126	20784.8	-0.12	4.80466
718	3	10	10	78	27	Women	6	Others	No	2	1	1	6	5	1	NA	NA	2.45158	10	0.160126	20784.8	-0.12	4.80466
719	9	10	11	78	27	Women	6	Others	No	2	1	2	6	5	1	NA	NA	2.45158	10	0.160126	20784.8	-0.12	4.80466
720	10	10	12	78	27	Women	6	Others	No	2	1	2	6	5	1	NA	NA	2.45158	10	0.160126	20784.8	-0.12	4.80466
721	1	4	1	79	40	Men	5	Ingroup	Yes	1	1	NA	7	5	1	NA	NA	2.45158	10	0.160126	20784.8	-0.12	4.80466
722	2	4	2	79	40	Men	5	Ingroup	Yes	1	1	NA	7	5	1	NA	NA	2.45158	10	0.160126	20784.8	-0.12	4.80466
723	1	4	3	79	40	Men	5	Others	Yes	1	1	1	7	5	1	NA	NA	2.45158	10	0.160126	20784.8	-0.12	4.80466
724	2	4	4	79	40	Men	5	Others	Yes	1	1	1	7	5	1	NA	NA	2.45158	10	0.160126	20784.8	-0.12	4.80466
725	2	5	5	79	40	Men	5	Others	Yes	1	1	2	7	5	1	NA	NA	2.45158	10	0.160126	20784.8	-0.12	4.80466
726	5	6	6	79	40	Men	5	Others	Yes	1	1	2	7	5	1	NA	NA	2.45158	10	0.160126	20784.8	-0.12	4.80466
727	5	6	7	79	40	Men	5	Ingroup	No	1	1	NA	7	5	1	NA	NA	2.45158	10	0.160126	20784.8	-0.12	4.80466
728	3	4	8	79	40	Men	5	Ingroup	No	1	1	NA	7	5	1	NA	NA	2.45158	10	0.160126	20784.8	-0.12	4.80466
729	7	8	9	79	40	Men	5	Others	No	1	1	1	7	5	1	NA	NA	2.45158	10	0.160126	20784.8	-0.12	4.80466
730	2	4	10	79	40	Men	5	Others	No	1	1	1	7	5	1	NA	NA	2.45158	10	0.160126	20784.8	-0.12	4.80466
731	1	3	11	79	40	Men	5	Others	No	1	1	2	7	5	1	NA	NA	2.45158	10	0.160126	20784.8	-0.12	4.80466
732	6	7	12	79	40	Men	5	Others	No	1	1	2	7	5	1	NA	NA	2.45158	10	0.160126	20784.8	-0.12	4.80466
733	10	10	1	80	54	Men	4	Ingroup	Yes	2	1	NA	7	7	1	NA	NA	2.45158	10	0.160126	20784.8	-0.12	4.80466
734	10	10	2	80	54	Men	4	Ingroup	Yes	2	1	NA	7	7	1	NA	NA	2.45158	10	0.160126	20784.8	-0.12	4.80466
735	10	10	3	80	54	Men	4	Others	Yes	2	1	1	7	7	1	NA	NA	2.45158	10	0.160126	20784.8	-0.12	4.80466
736	10	10	4	80	54	Men	4	Others	Yes	2	1	1	7	7	1	NA	NA	2.45158	10	0.160126	20784.8	-0.12	4.80466
737	10	10	5	80	54	Men	4	Others	Yes	2	1	2	7	7	1	NA	NA	2.45158	10	0.160126	20784.8	-0.12	4.80466
738	10	10	6	80	54	Men	4	Others	Yes	2	1	2	7	7	1	NA	NA	2.45158	10	0.160126	20784.8	-0.12	4.80466
739	10	10	7	80	54	Men	4	Ingroup	No	2	1	NA	7	7	1	NA	NA	2.45158	10	0.160126	20784.8	-0.12	4.80466
740	10	10	8	80	54	Men	4	Ingroup	No	2	1	NA	7	7	1	NA	NA	2.45158	10	0.160126	20784.8	-0.12	4.80466
741	10	10	9	80	54	Men	4	Others	No	2	1	1	7	7	1	NA	NA	2.45158	10	0.160126	20784.8	-0.12	4.80466
742	10	10	10	80	54	Men	4	Others	No	2	1	1	7	7	1	NA	NA	2.45158	10	0.160126	20784.8	-0.12	4.80466
743	10	10	11	80	54	Men	4	Others	No	2	1	2	7	7	1	NA	NA	2.45158	10	0.160126	20784.8	-0.12	4.80466
744	10	10	12	80	54	Men	4	Others	No	2	1	2	7	7	1	NA	NA	2.45158	10	0.160126	20784.8	-0.12	4.80466
745	1	3	1	82	31	Men	4	Ingroup	Yes	2	1	NA	5	6	1	NA	NA	2.45158	10	0.160126	20784.8	-0.12	4.80466
746	2	2	2	82	31	Men	4	Ingroup	Yes	2	1	NA	5	6	1	NA	NA	2.45158	10	0.160126	20784.8	-0.12	4.80466
747	3	5	3	82	31	Men	4	Others	Yes	2	1	1	5	6	1	NA	NA	2.45158	10	0.160126	20784.8	-0.12	4.80466
748	6	6	4	82	31	Men	4	Others	Yes	2	1	1	5	6	1	NA	NA	2.45158	10	0.160126	20784.8	-0.12	4.80466
749	3	2	5	82	31	Men	4	Others	Yes	2	1	2	5	6	1	NA	NA	2.45158	10	0.160126	20784.8	-0.12	4.80466
750	6	6	6	82	31	Men	4	Others	Yes	2	1	2	5	6	1	NA	NA	2.45158	10	0.160126	20784.8	-0.12	4.80466
751	3	3	7	82	31	Men	4	Ingroup	No	2	1	NA	5	6	1	NA	NA	2.45158	10	0.160126	20784.8	-0.12	4.80466
752	4	3	8	82	31	Men	4	Ingroup	No	2	1	NA	5	6	1	NA	NA	2.45158	10	0.160126	20784.8	-0.12	4.80466
753	5	5	9	82	31	Men	4	Others	No	2	1	1	5	6	1	NA	NA	2.45158	10	0.160126	20784.8	-0.12	4.80466
754	5	4	10	82	31	Men	4	Others	No	2	1	1	5	6	1	NA	NA	2.45158	10	0.160126	20784.8	-0.12	4.80466
755	4	4	11	82	31	Men	4	Others	No	2	1	2	5	6	1	NA	NA	2.45158	10	0.160126	20784.8	-0.12	4.80466
756	4	4	12	82	31	Men	4	Others	No	2	1	2	5	6	1	NA	NA	2.45158	10	0.160126	20784.8	-0.12	4.80466
757	4	2	1	83	22	Women	3	Ingroup	Yes	2	1	NA	3	3	1	NA	NA	2.45158	10	0.160126	20784.8	-0.12	4.80466
758	5	5	2	83	22	Women	3	Ingroup	Yes	2	1	NA	3	3	1	NA	NA	2.45158	10	0.160126	20784.8	-0.12	4.80466
759	6	4	3	83	22	Women	3	Others	Yes	2	1	1	3	3	1	NA	NA	2.45158	10	0.160126	20784.8	-0.12	4.80466
760	3	4	4	83	22	Women	3	Others	Yes	2	1	1	3	3	1	NA	NA	2.45158	10	0.160126	20784.8	-0.12	4.80466
761	1	4	5	83	22	Women	3	Others	Yes	2	1	2	3	3	1	NA	NA	2.45158	10	0.160126	20784.8	-0.12	4.80466
762	2	4	6	83	22	Women	3	Others	Yes	2	1	2	3	3	1	NA	NA	2.45158	10	0.160126	20784.8	-0.12	4.80466
763	1	0	7	83	22	Women	3	Ingroup	No	2	1	NA	3	3	1	NA	NA	2.45158	10	0.160126	20784.8	-0.12	4.80466
764	5	0	8	83	22	Women	3	Ingroup	No	2	1	NA	3	3	1	NA	NA	2.45158	10	0.160126	20784.8	-0.12	4.80466
765	3	4	9	83	22	Women	3	Others	No	2	1	1	3	3	1	NA	NA	2.45158	10	0.160126	20784.8	-0.12	4.80466
766	1	3	10	83	22	Women	3	Others	No	2	1	1	3	3	1	NA	NA	2.45158	10	0.160126	20784.8	-0.12	4.80466
767	1	4	11	83	22	Women	3	Others	No	2	1	2	3	3	1	NA	NA	2.45158	10	0.160126	20784.8	-0.12	4.80466
768	1	4	12	83	22	Women	3	Others	No	2	1	2	3	3	1	NA	NA	2.45158	10	0.160126	20784.8	-0.12	4.80466
769	3	4	1	85	30	Men	4	Ingroup	Yes	2	1	NA	6	4	1	NA	NA	2.45158	10	0.160126	20784.8	-0.12	4.80466
770	3	3	2	85	30	Men	4	Ingroup	Yes	2	1	NA	6	4	1	NA	NA	2.45158	10	0.160126	20784.8	-0.12	4.80466
771	4	6	3	85	30	Men	4	Others	Yes	2	1	1	6	4	1	NA	NA	2.45158	10	0.160126	20784.8	-0.12	4.80466
772	3	3	4	85	30	Men	4	Others	Yes	2	1	1	6	4	1	NA	NA	2.45158	10	0.160126	20784.8	-0.12	4.80466
773	2	2	5	85	30	Men	4	Others	Yes	2	1	2	6	4	1	NA	NA	2.45158	10	0.160126	20784.8	-0.12	4.80466
774	2	4	6	85	30	Men	4	Others	Yes	2	1	2	6	4	1	NA	NA	2.45158	10	0.160126	20784.8	-0.12	4.80466
775	3	5	7	85	30	Men	4	Ingroup	No	2	1	NA	6	4	1	NA	NA	2.45158	10	0.160126	20784.8	-0.12	4.80466
776	3	4	8	85	30	Men	4	Ingroup	No	2	1	NA	6	4	1	NA	NA	2.45158	10	0.160126	20784.8	-0.12	4.80466
777	1	3	9	85	30	Men	4	Others	No	2	1	1	6	4	1	NA	NA	2.45158	10	0.160126	20784.8	-0.12	4.80466
778	2	4	10	85	30	Men	4	Others	No	2	1	1	6	4	1	NA	NA	2.45158	10	0.160126	20784.8	-0.12	4.80466
779	3	4	11	85	30	Men	4	Others	No	2	1	2	6	4	1	NA	NA	2.45158	10	0.160126	20784.8	-0.12	4.80466
780	3	3	12	85	30	Men	4	Others	No	2	1	2	6	4	1	NA	NA	2.45158	10	0.160126	20784.8	-0.12	4.80466
781	10	10	1	86	50	Women	6	Ingroup	Yes	1	1	NA	1	2	1	NA	NA	2.45158	10	0.160126	20784.8	-0.12	4.80466
782	3	10	2	86	50	Women	6	Ingroup	Yes	1	1	NA	1	2	1	NA	NA	2.45158	10	0.160126	20784.8	-0.12	4.80466
783	2	4	3	86	50	Women	6	Others	Yes	1	1	1	1	2	1	NA	NA	2.45158	10	0.160126	20784.8	-0.12	4.80466
784	6	10	4	86	50	Women	6	Others	Yes	1	1	1	1	2	1	NA	NA	2.45158	10	0.160126	20784.8	-0.12	4.80466
785	10	10	5	86	50	Women	6	Others	Yes	1	1	2	1	2	1	NA	NA	2.45158	10	0.160126	20784.8	-0.12	4.80466
786	10	10	6	86	50	Women	6	Others	Yes	1	1	2	1	2	1	NA	NA	2.45158	10	0.160126	20784.8	-0.12	4.80466
787	3	10	7	86	50	Women	6	Ingroup	No	1	1	NA	1	2	1	NA	NA	2.45158	10	0.160126	20784.8	-0.12	4.80466
788	6	10	8	86	50	Women	6	Ingroup	No	1	1	NA	1	2	1	NA	NA	2.45158	10	0.160126	20784.8	-0.12	4.80466
789	10	10	9	86	50	Women	6	Others	No	1	1	1	1	2	1	NA	NA	2.45158	10	0.160126	20784.8	-0.12	4.80466
790	4	9	10	86	50	Women	6	Others	No	1	1	1	1	2	1	NA	NA	2.45158	10	0.160126	20784.8	-0.12	4.80466
791	1	10	11	86	50	Women	6	Others	No	1	1	2	1	2	1	NA	NA	2.45158	10	0.160126	20784.8	-0.12	4.80466
792	5	10	12	86	50	Women	6	Others	No	1	1	2	1	2	1	NA	NA	2.45158	10	0.160126	20784.8	-0.12	4.80466
793	5	5	1	87	47	Men	5	Ingroup	Yes	2	1	NA	6	5	1	NA	NA	2.45158	10	0.160126	20784.8	-0.12	4.80466
794	7	7	2	87	47	Men	5	Ingroup	Yes	2	1	NA	6	5	1	NA	NA	2.45158	10	0.160126	20784.8	-0.12	4.80466
795	4	4	3	87	47	Men	5	Others	Yes	2	1	1	6	5	1	NA	NA	2.45158	10	0.160126	20784.8	-0.12	4.80466
796	3	4	4	87	47	Men	5	Others	Yes	2	1	1	6	5	1	NA	NA	2.45158	10	0.160126	20784.8	-0.12	4.80466
797	1	1	5	87	47	Men	5	Others	Yes	2	1	2	6	5	1	NA	NA	2.45158	10	0.160126	20784.8	-0.12	4.80466
798	3	3	6	87	47	Men	5	Others	Yes	2	1	2	6	5	1	NA	NA	2.45158	10	0.160126	20784.8	-0.12	4.80466
799	6	7	7	87	47	Men	5	Ingroup	No	2	1	NA	6	5	1	NA	NA	2.45158	10	0.160126	20784.8	-0.12	4.80466
800	7	7	8	87	47	Men	5	Ingroup	No	2	1	NA	6	5	1	NA	NA	2.45158	10	0.160126	20784.8	-0.12	4.80466
801	2	2	9	87	47	Men	5	Others	No	2	1	1	6	5	1	NA	NA	2.45158	10	0.160126	20784.8	-0.12	4.80466
802	4	4	10	87	47	Men	5	Others	No	2	1	1	6	5	1	NA	NA	2.45158	10	0.160126	20784.8	-0.12	4.80466
803	4	4	11	87	47	Men	5	Others	No	2	1	2	6	5	1	NA	NA	2.45158	10	0.160126	20784.8	-0.12	4.80466
804	4	4	12	87	47	Men	5	Others	No	2	1	2	6	5	1	NA	NA	2.45158	10	0.160126	20784.8	-0.12	4.80466
805	7	5	1	89	37	Men	2	Ingroup	Yes	2	1	NA	6	7	1	NA	NA	2.45158	10	0.160126	20784.8	-0.12	4.80466
806	2	3	2	89	37	Men	2	Ingroup	Yes	2	1	NA	6	7	1	NA	NA	2.45158	10	0.160126	20784.8	-0.12	4.80466
807	4	2	3	89	37	Men	2	Others	Yes	2	1	1	6	7	1	NA	NA	2.45158	10	0.160126	20784.8	-0.12	4.80466
808	3	4	4	89	37	Men	2	Others	Yes	2	1	1	6	7	1	NA	NA	2.45158	10	0.160126	20784.8	-0.12	4.80466
809	2	5	5	89	37	Men	2	Others	Yes	2	1	2	6	7	1	NA	NA	2.45158	10	0.160126	20784.8	-0.12	4.80466
810	4	2	6	89	37	Men	2	Others	Yes	2	1	2	6	7	1	NA	NA	2.45158	10	0.160126	20784.8	-0.12	4.80466
811	4	2	7	89	37	Men	2	Ingroup	No	2	1	NA	6	7	1	NA	NA	2.45158	10	0.160126	20784.8	-0.12	4.80466
812	3	4	8	89	37	Men	2	Ingroup	No	2	1	NA	6	7	1	NA	NA	2.45158	10	0.160126	20784.8	-0.12	4.80466
813	5	2	9	89	37	Men	2	Others	No	2	1	1	6	7	1	NA	NA	2.45158	10	0.160126	20784.8	-0.12	4.80466
814	2	3	10	89	37	Men	2	Others	No	2	1	1	6	7	1	NA	NA	2.45158	10	0.160126	20784.8	-0.12	4.80466
815	3	4	11	89	37	Men	2	Others	No	2	1	2	6	7	1	NA	NA	2.45158	10	0.160126	20784.8	-0.12	4.80466
816	3	4	12	89	37	Men	2	Others	No	2	1	2	6	7	1	NA	NA	2.45158	10	0.160126	20784.8	-0.12	4.80466
817	2	9	1	90	46	Men	4	Ingroup	Yes	2	1	NA	6	3	1	NA	NA	2.45158	10	0.160126	20784.8	-0.12	4.80466
818	1	4	2	90	46	Men	4	Ingroup	Yes	2	1	NA	6	3	1	NA	NA	2.45158	10	0.160126	20784.8	-0.12	4.80466
819	3	4	3	90	46	Men	4	Others	Yes	2	1	1	6	3	1	NA	NA	2.45158	10	0.160126	20784.8	-0.12	4.80466
820	2	8	4	90	46	Men	4	Others	Yes	2	1	1	6	3	1	NA	NA	2.45158	10	0.160126	20784.8	-0.12	4.80466
821	2	1	5	90	46	Men	4	Others	Yes	2	1	2	6	3	1	NA	NA	2.45158	10	0.160126	20784.8	-0.12	4.80466
822	4	3	6	90	46	Men	4	Others	Yes	2	1	2	6	3	1	NA	NA	2.45158	10	0.160126	20784.8	-0.12	4.80466
823	1	1	7	90	46	Men	4	Ingroup	No	2	1	NA	6	3	1	NA	NA	2.45158	10	0.160126	20784.8	-0.12	4.80466
824	5	3	8	90	46	Men	4	Ingroup	No	2	1	NA	6	3	1	NA	NA	2.45158	10	0.160126	20784.8	-0.12	4.80466
825	4	10	9	90	46	Men	4	Others	No	2	1	1	6	3	1	NA	NA	2.45158	10	0.160126	20784.8	-0.12	4.80466
826	2	8	10	90	46	Men	4	Others	No	2	1	1	6	3	1	NA	NA	2.45158	10	0.160126	20784.8	-0.12	4.80466
827	3	3	11	90	46	Men	4	Others	No	2	1	2	6	3	1	NA	NA	2.45158	10	0.160126	20784.8	-0.12	4.80466
828	1	3	12	90	46	Men	4	Others	No	2	1	2	6	3	1	NA	NA	2.45158	10	0.160126	20784.8	-0.12	4.80466
829	5	2	1	91	37	Men	5	Ingroup	Yes	1	1	NA	5	6	1	NA	NA	2.45158	10	0.160126	20784.8	-0.12	4.80466
830	3	5	2	91	37	Men	5	Ingroup	Yes	1	1	NA	5	6	1	NA	NA	2.45158	10	0.160126	20784.8	-0.12	4.80466
831	5	4	3	91	37	Men	5	Others	Yes	1	1	1	5	6	1	NA	NA	2.45158	10	0.160126	20784.8	-0.12	4.80466
832	3	5	4	91	37	Men	5	Others	Yes	1	1	1	5	6	1	NA	NA	2.45158	10	0.160126	20784.8	-0.12	4.80466
833	4	4	5	91	37	Men	5	Others	Yes	1	1	2	5	6	1	NA	NA	2.45158	10	0.160126	20784.8	-0.12	4.80466
834	5	3	6	91	37	Men	5	Others	Yes	1	1	2	5	6	1	NA	NA	2.45158	10	0.160126	20784.8	-0.12	4.80466
835	5	3	7	91	37	Men	5	Ingroup	No	1	1	NA	5	6	1	NA	NA	2.45158	10	0.160126	20784.8	-0.12	4.80466
836	7	5	8	91	37	Men	5	Ingroup	No	1	1	NA	5	6	1	NA	NA	2.45158	10	0.160126	20784.8	-0.12	4.80466
837	6	7	9	91	37	Men	5	Others	No	1	1	1	5	6	1	NA	NA	2.45158	10	0.160126	20784.8	-0.12	4.80466
838	4	3	10	91	37	Men	5	Others	No	1	1	1	5	6	1	NA	NA	2.45158	10	0.160126	20784.8	-0.12	4.80466
839	6	4	11	91	37	Men	5	Others	No	1	1	2	5	6	1	NA	NA	2.45158	10	0.160126	20784.8	-0.12	4.80466
840	4	4	12	91	37	Men	5	Others	No	1	1	2	5	6	1	NA	NA	2.45158	10	0.160126	20784.8	-0.12	4.80466
841	5	5	1	92	30	Men	6	Ingroup	Yes	2	1	NA	7	7	1	NA	NA	2.45158	10	0.160126	20784.8	-0.12	4.80466
842	5	2	2	92	30	Men	6	Ingroup	Yes	2	1	NA	7	7	1	NA	NA	2.45158	10	0.160126	20784.8	-0.12	4.80466
843	10	5	3	92	30	Men	6	Others	Yes	2	1	1	7	7	1	NA	NA	2.45158	10	0.160126	20784.8	-0.12	4.80466
844	8	5	4	92	30	Men	6	Others	Yes	2	1	1	7	7	1	NA	NA	2.45158	10	0.160126	20784.8	-0.12	4.80466
845	2	2	5	92	30	Men	6	Others	Yes	2	1	2	7	7	1	NA	NA	2.45158	10	0.160126	20784.8	-0.12	4.80466
846	2	1	6	92	30	Men	6	Others	Yes	2	1	2	7	7	1	NA	NA	2.45158	10	0.160126	20784.8	-0.12	4.80466
847	5	2	7	92	30	Men	6	Ingroup	No	2	1	NA	7	7	1	NA	NA	2.45158	10	0.160126	20784.8	-0.12	4.80466
848	5	5	8	92	30	Men	6	Ingroup	No	2	1	NA	7	7	1	NA	NA	2.45158	10	0.160126	20784.8	-0.12	4.80466
849	5	5	9	92	30	Men	6	Others	No	2	1	1	7	7	1	NA	NA	2.45158	10	0.160126	20784.8	-0.12	4.80466
850	5	5	10	92	30	Men	6	Others	No	2	1	1	7	7	1	NA	NA	2.45158	10	0.160126	20784.8	-0.12	4.80466
851	2	2	11	92	30	Men	6	Others	No	2	1	2	7	7	1	NA	NA	2.45158	10	0.160126	20784.8	-0.12	4.80466
852	2	1	12	92	30	Men	6	Others	No	2	1	2	7	7	1	NA	NA	2.45158	10	0.160126	20784.8	-0.12	4.80466
853	10	10	1	94	20	Men	4	Ingroup	Yes	2	1	NA	6	4	1	NA	NA	2.45158	10	0.160126	20784.8	-0.12	4.80466
854	5	6	2	94	20	Men	4	Ingroup	Yes	2	1	NA	6	4	1	NA	NA	2.45158	10	0.160126	20784.8	-0.12	4.80466
855	2	4	3	94	20	Men	4	Others	Yes	2	1	1	6	4	1	NA	NA	2.45158	10	0.160126	20784.8	-0.12	4.80466
856	8	8	4	94	20	Men	4	Others	Yes	2	1	1	6	4	1	NA	NA	2.45158	10	0.160126	20784.8	-0.12	4.80466
857	8	6	5	94	20	Men	4	Others	Yes	2	1	2	6	4	1	NA	NA	2.45158	10	0.160126	20784.8	-0.12	4.80466
858	6	8	6	94	20	Men	4	Others	Yes	2	1	2	6	4	1	NA	NA	2.45158	10	0.160126	20784.8	-0.12	4.80466
859	10	10	7	94	20	Men	4	Ingroup	No	2	1	NA	6	4	1	NA	NA	2.45158	10	0.160126	20784.8	-0.12	4.80466
860	4	8	8	94	20	Men	4	Ingroup	No	2	1	NA	6	4	1	NA	NA	2.45158	10	0.160126	20784.8	-0.12	4.80466
861	3	6	9	94	20	Men	4	Others	No	2	1	1	6	4	1	NA	NA	2.45158	10	0.160126	20784.8	-0.12	4.80466
862	2	4	10	94	20	Men	4	Others	No	2	1	1	6	4	1	NA	NA	2.45158	10	0.160126	20784.8	-0.12	4.80466
863	3	6	11	94	20	Men	4	Others	No	2	1	2	6	4	1	NA	NA	2.45158	10	0.160126	20784.8	-0.12	4.80466
864	1	2	12	94	20	Men	4	Others	No	2	1	2	6	4	1	NA	NA	2.45158	10	0.160126	20784.8	-0.12	4.80466
865	2	3	1	95	33	Women	4	Ingroup	Yes	2	1	NA	5	2	1	NA	NA	2.45158	10	0.160126	20784.8	-0.12	4.80466
866	2	3	2	95	33	Women	4	Ingroup	Yes	2	1	NA	5	2	1	NA	NA	2.45158	10	0.160126	20784.8	-0.12	4.80466
867	2	5	3	95	33	Women	4	Others	Yes	2	1	1	5	2	1	NA	NA	2.45158	10	0.160126	20784.8	-0.12	4.80466
868	2	2	4	95	33	Women	4	Others	Yes	2	1	1	5	2	1	NA	NA	2.45158	10	0.160126	20784.8	-0.12	4.80466
869	2	4	5	95	33	Women	4	Others	Yes	2	1	2	5	2	1	NA	NA	2.45158	10	0.160126	20784.8	-0.12	4.80466
870	2	5	6	95	33	Women	4	Others	Yes	2	1	2	5	2	1	NA	NA	2.45158	10	0.160126	20784.8	-0.12	4.80466
871	2	3	7	95	33	Women	4	Ingroup	No	2	1	NA	5	2	1	NA	NA	2.45158	10	0.160126	20784.8	-0.12	4.80466
872	2	5	8	95	33	Women	4	Ingroup	No	2	1	NA	5	2	1	NA	NA	2.45158	10	0.160126	20784.8	-0.12	4.80466
873	2	4	9	95	33	Women	4	Others	No	2	1	1	5	2	1	NA	NA	2.45158	10	0.160126	20784.8	-0.12	4.80466
874	3	2	10	95	33	Women	4	Others	No	2	1	1	5	2	1	NA	NA	2.45158	10	0.160126	20784.8	-0.12	4.80466
875	2	3	11	95	33	Women	4	Others	No	2	1	2	5	2	1	NA	NA	2.45158	10	0.160126	20784.8	-0.12	4.80466
876	2	4	12	95	33	Women	4	Others	No	2	1	2	5	2	1	NA	NA	2.45158	10	0.160126	20784.8	-0.12	4.80466
877	2	6	1	96	36	Men	5	Ingroup	Yes	1	1	NA	6	4	1	NA	NA	2.45158	10	0.160126	20784.8	-0.12	4.80466
878	10	10	2	96	36	Men	5	Ingroup	Yes	1	1	NA	6	4	1	NA	NA	2.45158	10	0.160126	20784.8	-0.12	4.80466
879	5	5	3	96	36	Men	5	Others	Yes	1	1	1	6	4	1	NA	NA	2.45158	10	0.160126	20784.8	-0.12	4.80466
880	2	6	4	96	36	Men	5	Others	Yes	1	1	1	6	4	1	NA	NA	2.45158	10	0.160126	20784.8	-0.12	4.80466
881	3	9	5	96	36	Men	5	Others	Yes	1	1	2	6	4	1	NA	NA	2.45158	10	0.160126	20784.8	-0.12	4.80466
882	3	9	6	96	36	Men	5	Others	Yes	1	1	2	6	4	1	NA	NA	2.45158	10	0.160126	20784.8	-0.12	4.80466
883	1	3	7	96	36	Men	5	Ingroup	No	1	1	NA	6	4	1	NA	NA	2.45158	10	0.160126	20784.8	-0.12	4.80466
884	3	9	8	96	36	Men	5	Ingroup	No	1	1	NA	6	4	1	NA	NA	2.45158	10	0.160126	20784.8	-0.12	4.80466
885	1	3	9	96	36	Men	5	Others	No	1	1	1	6	4	1	NA	NA	2.45158	10	0.160126	20784.8	-0.12	4.80466
886	3	9	10	96	36	Men	5	Others	No	1	1	1	6	4	1	NA	NA	2.45158	10	0.160126	20784.8	-0.12	4.80466
887	2	6	11	96	36	Men	5	Others	No	1	1	2	6	4	1	NA	NA	2.45158	10	0.160126	20784.8	-0.12	4.80466
888	2	6	12	96	36	Men	5	Others	No	1	1	2	6	4	1	NA	NA	2.45158	10	0.160126	20784.8	-0.12	4.80466
889	2	3	1	99	31	Men	5	Ingroup	Yes	2	1	NA	4	2	1	NA	NA	2.45158	10	0.160126	20784.8	-0.12	4.80466
890	4	5	2	99	31	Men	5	Ingroup	Yes	2	1	NA	4	2	1	NA	NA	2.45158	10	0.160126	20784.8	-0.12	4.80466
891	3	4	3	99	31	Men	5	Others	Yes	2	1	1	4	2	1	NA	NA	2.45158	10	0.160126	20784.8	-0.12	4.80466
892	4	5	4	99	31	Men	5	Others	Yes	2	1	1	4	2	1	NA	NA	2.45158	10	0.160126	20784.8	-0.12	4.80466
893	3	4	5	99	31	Men	5	Others	Yes	2	1	2	4	2	1	NA	NA	2.45158	10	0.160126	20784.8	-0.12	4.80466
894	5	6	6	99	31	Men	5	Others	Yes	2	1	2	4	2	1	NA	NA	2.45158	10	0.160126	20784.8	-0.12	4.80466
895	7	9	7	99	31	Men	5	Ingroup	No	2	1	NA	4	2	1	NA	NA	2.45158	10	0.160126	20784.8	-0.12	4.80466
896	7	8	8	99	31	Men	5	Ingroup	No	2	1	NA	4	2	1	NA	NA	2.45158	10	0.160126	20784.8	-0.12	4.80466
897	8	8	9	99	31	Men	5	Others	No	2	1	1	4	2	1	NA	NA	2.45158	10	0.160126	20784.8	-0.12	4.80466
898	7	7	10	99	31	Men	5	Others	No	2	1	1	4	2	1	NA	NA	2.45158	10	0.160126	20784.8	-0.12	4.80466
899	3	4	11	99	31	Men	5	Others	No	2	1	2	4	2	1	NA	NA	2.45158	10	0.160126	20784.8	-0.12	4.80466
900	5	5	12	99	31	Men	5	Others	No	2	1	2	4	2	1	NA	NA	2.45158	10	0.160126	20784.8	-0.12	4.80466
901	3	3	1	100	50	Men	3	Ingroup	Yes	1	1	NA	6	6	1	NA	NA	2.45158	10	0.160126	20784.8	-0.12	4.80466
902	1	2	2	100	50	Men	3	Ingroup	Yes	1	1	NA	6	6	1	NA	NA	2.45158	10	0.160126	20784.8	-0.12	4.80466
903	1	3	3	100	50	Men	3	Others	Yes	1	1	1	6	6	1	NA	NA	2.45158	10	0.160126	20784.8	-0.12	4.80466
904	1	3	4	100	50	Men	3	Others	Yes	1	1	1	6	6	1	NA	NA	2.45158	10	0.160126	20784.8	-0.12	4.80466
905	1	1	5	100	50	Men	3	Others	Yes	1	1	2	6	6	1	NA	NA	2.45158	10	0.160126	20784.8	-0.12	4.80466
906	1	2	6	100	50	Men	3	Others	Yes	1	1	2	6	6	1	NA	NA	2.45158	10	0.160126	20784.8	-0.12	4.80466
907	1	2	7	100	50	Men	3	Ingroup	No	1	1	NA	6	6	1	NA	NA	2.45158	10	0.160126	20784.8	-0.12	4.80466
908	1	2	8	100	50	Men	3	Ingroup	No	1	1	NA	6	6	1	NA	NA	2.45158	10	0.160126	20784.8	-0.12	4.80466
909	1	2	9	100	50	Men	3	Others	No	1	1	1	6	6	1	NA	NA	2.45158	10	0.160126	20784.8	-0.12	4.80466
910	1	2	10	100	50	Men	3	Others	No	1	1	1	6	6	1	NA	NA	2.45158	10	0.160126	20784.8	-0.12	4.80466
911	1	2	11	100	50	Men	3	Others	No	1	1	2	6	6	1	NA	NA	2.45158	10	0.160126	20784.8	-0.12	4.80466
912	1	2	12	100	50	Men	3	Others	No	1	1	2	6	6	1	NA	NA	2.45158	10	0.160126	20784.8	-0.12	4.80466
913	2	3	1	101	37	Women	5	Ingroup	Yes	2	1	NA	5	3	1	NA	NA	2.45158	10	0.160126	20784.8	-0.12	4.80466
914	2	3	2	101	37	Women	5	Ingroup	Yes	2	1	NA	5	3	1	NA	NA	2.45158	10	0.160126	20784.8	-0.12	4.80466
915	0	4	3	101	37	Women	5	Others	Yes	2	1	1	5	3	1	NA	NA	2.45158	10	0.160126	20784.8	-0.12	4.80466
916	1	3	4	101	37	Women	5	Others	Yes	2	1	1	5	3	1	NA	NA	2.45158	10	0.160126	20784.8	-0.12	4.80466
917	2	3	5	101	37	Women	5	Others	Yes	2	1	2	5	3	1	NA	NA	2.45158	10	0.160126	20784.8	-0.12	4.80466
918	2	4	6	101	37	Women	5	Others	Yes	2	1	2	5	3	1	NA	NA	2.45158	10	0.160126	20784.8	-0.12	4.80466
919	0	0	7	101	37	Women	5	Ingroup	No	2	1	NA	5	3	1	NA	NA	2.45158	10	0.160126	20784.8	-0.12	4.80466
920	2	1	8	101	37	Women	5	Ingroup	No	2	1	NA	5	3	1	NA	NA	2.45158	10	0.160126	20784.8	-0.12	4.80466
921	0	2	9	101	37	Women	5	Others	No	2	1	1	5	3	1	NA	NA	2.45158	10	0.160126	20784.8	-0.12	4.80466
922	1	2	10	101	37	Women	5	Others	No	2	1	1	5	3	1	NA	NA	2.45158	10	0.160126	20784.8	-0.12	4.80466
923	2	3	11	101	37	Women	5	Others	No	2	1	2	5	3	1	NA	NA	2.45158	10	0.160126	20784.8	-0.12	4.80466
924	2	2	12	101	37	Women	5	Others	No	2	1	2	5	3	1	NA	NA	2.45158	10	0.160126	20784.8	-0.12	4.80466
925	10	10	1	102	25	Men	5	Ingroup	Yes	2	1	NA	5	7	1	NA	NA	2.45158	10	0.160126	20784.8	-0.12	4.80466
926	10	10	2	102	25	Men	5	Ingroup	Yes	2	1	NA	5	7	1	NA	NA	2.45158	10	0.160126	20784.8	-0.12	4.80466
927	10	10	3	102	25	Men	5	Others	Yes	2	1	1	5	7	1	NA	NA	2.45158	10	0.160126	20784.8	-0.12	4.80466
928	10	10	4	102	25	Men	5	Others	Yes	2	1	1	5	7	1	NA	NA	2.45158	10	0.160126	20784.8	-0.12	4.80466
929	10	10	5	102	25	Men	5	Others	Yes	2	1	2	5	7	1	NA	NA	2.45158	10	0.160126	20784.8	-0.12	4.80466
930	10	10	6	102	25	Men	5	Others	Yes	2	1	2	5	7	1	NA	NA	2.45158	10	0.160126	20784.8	-0.12	4.80466
931	10	10	7	102	25	Men	5	Ingroup	No	2	1	NA	5	7	1	NA	NA	2.45158	10	0.160126	20784.8	-0.12	4.80466
932	10	10	8	102	25	Men	5	Ingroup	No	2	1	NA	5	7	1	NA	NA	2.45158	10	0.160126	20784.8	-0.12	4.80466
933	10	10	9	102	25	Men	5	Others	No	2	1	1	5	7	1	NA	NA	2.45158	10	0.160126	20784.8	-0.12	4.80466
934	10	10	10	102	25	Men	5	Others	No	2	1	1	5	7	1	NA	NA	2.45158	10	0.160126	20784.8	-0.12	4.80466
935	10	10	11	102	25	Men	5	Others	No	2	1	2	5	7	1	NA	NA	2.45158	10	0.160126	20784.8	-0.12	4.80466
936	10	10	12	102	25	Men	5	Others	No	2	1	2	5	7	1	NA	NA	2.45158	10	0.160126	20784.8	-0.12	4.80466
937	3	5	1	104	43	Women	5	Ingroup	Yes	2	1	NA	1	7	1	NA	NA	2.45158	10	0.160126	20784.8	-0.12	4.80466
938	3	5	2	104	43	Women	5	Ingroup	Yes	2	1	NA	1	7	1	NA	NA	2.45158	10	0.160126	20784.8	-0.12	4.80466
939	3	5	3	104	43	Women	5	Others	Yes	2	1	1	1	7	1	NA	NA	2.45158	10	0.160126	20784.8	-0.12	4.80466
940	6	2	4	104	43	Women	5	Others	Yes	2	1	1	1	7	1	NA	NA	2.45158	10	0.160126	20784.8	-0.12	4.80466
941	4	3	5	104	43	Women	5	Others	Yes	2	1	2	1	7	1	NA	NA	2.45158	10	0.160126	20784.8	-0.12	4.80466
942	3	5	6	104	43	Women	5	Others	Yes	2	1	2	1	7	1	NA	NA	2.45158	10	0.160126	20784.8	-0.12	4.80466
943	2	8	7	104	43	Women	5	Ingroup	No	2	1	NA	1	7	1	NA	NA	2.45158	10	0.160126	20784.8	-0.12	4.80466
944	2	8	8	104	43	Women	5	Ingroup	No	2	1	NA	1	7	1	NA	NA	2.45158	10	0.160126	20784.8	-0.12	4.80466
945	2	3	9	104	43	Women	5	Others	No	2	1	1	1	7	1	NA	NA	2.45158	10	0.160126	20784.8	-0.12	4.80466
946	7	3	10	104	43	Women	5	Others	No	2	1	1	1	7	1	NA	NA	2.45158	10	0.160126	20784.8	-0.12	4.80466
947	4	6	11	104	43	Women	5	Others	No	2	1	2	1	7	1	NA	NA	2.45158	10	0.160126	20784.8	-0.12	4.80466
948	8	2	12	104	43	Women	5	Others	No	2	1	2	1	7	1	NA	NA	2.45158	10	0.160126	20784.8	-0.12	4.80466
949	6	5	1	105	28	Men	5	Ingroup	Yes	2	1	NA	5	3	1	NA	NA	2.45158	10	0.160126	20784.8	-0.12	4.80466
950	5	5	2	105	28	Men	5	Ingroup	Yes	2	1	NA	5	3	1	NA	NA	2.45158	10	0.160126	20784.8	-0.12	4.80466
951	4	3	3	105	28	Men	5	Others	Yes	2	1	1	5	3	1	NA	NA	2.45158	10	0.160126	20784.8	-0.12	4.80466
952	3	4	4	105	28	Men	5	Others	Yes	2	1	1	5	3	1	NA	NA	2.45158	10	0.160126	20784.8	-0.12	4.80466
953	1	3	5	105	28	Men	5	Others	Yes	2	1	2	5	3	1	NA	NA	2.45158	10	0.160126	20784.8	-0.12	4.80466
954	2	3	6	105	28	Men	5	Others	Yes	2	1	2	5	3	1	NA	NA	2.45158	10	0.160126	20784.8	-0.12	4.80466
955	6	6	7	105	28	Men	5	Ingroup	No	2	1	NA	5	3	1	NA	NA	2.45158	10	0.160126	20784.8	-0.12	4.80466
956	2	1	8	105	28	Men	5	Ingroup	No	2	1	NA	5	3	1	NA	NA	2.45158	10	0.160126	20784.8	-0.12	4.80466
957	1	3	9	105	28	Men	5	Others	No	2	1	1	5	3	1	NA	NA	2.45158	10	0.160126	20784.8	-0.12	4.80466
958	3	2	10	105	28	Men	5	Others	No	2	1	1	5	3	1	NA	NA	2.45158	10	0.160126	20784.8	-0.12	4.80466
959	4	3	11	105	28	Men	5	Others	No	2	1	2	5	3	1	NA	NA	2.45158	10	0.160126	20784.8	-0.12	4.80466
960	1	2	12	105	28	Men	5	Others	No	2	1	2	5	3	1	NA	NA	2.45158	10	0.160126	20784.8	-0.12	4.80466
961	1	4	1	106	37	Women	2	Ingroup	Yes	1	1	NA	5	6	1	NA	NA	2.45158	10	0.160126	20784.8	-0.12	4.80466
962	1	3	2	106	37	Women	2	Ingroup	Yes	1	1	NA	5	6	1	NA	NA	2.45158	10	0.160126	20784.8	-0.12	4.80466
963	1	4	3	106	37	Women	2	Others	Yes	1	1	1	5	6	1	NA	NA	2.45158	10	0.160126	20784.8	-0.12	4.80466
964	1	4	4	106	37	Women	2	Others	Yes	1	1	1	5	6	1	NA	NA	2.45158	10	0.160126	20784.8	-0.12	4.80466
965	1	4	5	106	37	Women	2	Others	Yes	1	1	2	5	6	1	NA	NA	2.45158	10	0.160126	20784.8	-0.12	4.80466
966	1	4	6	106	37	Women	2	Others	Yes	1	1	2	5	6	1	NA	NA	2.45158	10	0.160126	20784.8	-0.12	4.80466
967	1	4	7	106	37	Women	2	Ingroup	No	1	1	NA	5	6	1	NA	NA	2.45158	10	0.160126	20784.8	-0.12	4.80466
968	1	4	8	106	37	Women	2	Ingroup	No	1	1	NA	5	6	1	NA	NA	2.45158	10	0.160126	20784.8	-0.12	4.80466
969	1	4	9	106	37	Women	2	Others	No	1	1	1	5	6	1	NA	NA	2.45158	10	0.160126	20784.8	-0.12	4.80466
970	1	4	10	106	37	Women	2	Others	No	1	1	1	5	6	1	NA	NA	2.45158	10	0.160126	20784.8	-0.12	4.80466
971	1	4	11	106	37	Women	2	Others	No	1	1	2	5	6	1	NA	NA	2.45158	10	0.160126	20784.8	-0.12	4.80466
972	1	4	12	106	37	Women	2	Others	No	1	1	2	5	6	1	NA	NA	2.45158	10	0.160126	20784.8	-0.12	4.80466
973	1	1	1	107	43	Men	4	Ingroup	Yes	1	1	NA	7	7	1	NA	NA	2.45158	10	0.160126	20784.8	-0.12	4.80466
974	1	1	2	107	43	Men	4	Ingroup	Yes	1	1	NA	7	7	1	NA	NA	2.45158	10	0.160126	20784.8	-0.12	4.80466
975	1	5	3	107	43	Men	4	Others	Yes	1	1	1	7	7	1	NA	NA	2.45158	10	0.160126	20784.8	-0.12	4.80466
976	1	3	4	107	43	Men	4	Others	Yes	1	1	1	7	7	1	NA	NA	2.45158	10	0.160126	20784.8	-0.12	4.80466
977	1	1	5	107	43	Men	4	Others	Yes	1	1	2	7	7	1	NA	NA	2.45158	10	0.160126	20784.8	-0.12	4.80466
978	1	1	6	107	43	Men	4	Others	Yes	1	1	2	7	7	1	NA	NA	2.45158	10	0.160126	20784.8	-0.12	4.80466
979	1	1	7	107	43	Men	4	Ingroup	No	1	1	NA	7	7	1	NA	NA	2.45158	10	0.160126	20784.8	-0.12	4.80466
980	1	1	8	107	43	Men	4	Ingroup	No	1	1	NA	7	7	1	NA	NA	2.45158	10	0.160126	20784.8	-0.12	4.80466
981	1	10	9	107	43	Men	4	Others	No	1	1	1	7	7	1	NA	NA	2.45158	10	0.160126	20784.8	-0.12	4.80466
982	1	10	10	107	43	Men	4	Others	No	1	1	1	7	7	1	NA	NA	2.45158	10	0.160126	20784.8	-0.12	4.80466
983	1	1	11	107	43	Men	4	Others	No	1	1	2	7	7	1	NA	NA	2.45158	10	0.160126	20784.8	-0.12	4.80466
984	1	1	12	107	43	Men	4	Others	No	1	1	2	7	7	1	NA	NA	2.45158	10	0.160126	20784.8	-0.12	4.80466
985	10	6	1	108	49	Women	2	Ingroup	Yes	1	1	NA	6	6	1	NA	NA	2.45158	10	0.160126	20784.8	-0.12	4.80466
986	8	5	2	108	49	Women	2	Ingroup	Yes	1	1	NA	6	6	1	NA	NA	2.45158	10	0.160126	20784.8	-0.12	4.80466
987	8	7	3	108	49	Women	2	Others	Yes	1	1	1	6	6	1	NA	NA	2.45158	10	0.160126	20784.8	-0.12	4.80466
988	3	3	4	108	49	Women	2	Others	Yes	1	1	1	6	6	1	NA	NA	2.45158	10	0.160126	20784.8	-0.12	4.80466
989	8	7	5	108	49	Women	2	Others	Yes	1	1	2	6	6	1	NA	NA	2.45158	10	0.160126	20784.8	-0.12	4.80466
990	6	6	6	108	49	Women	2	Others	Yes	1	1	2	6	6	1	NA	NA	2.45158	10	0.160126	20784.8	-0.12	4.80466
991	10	4	7	108	49	Women	2	Ingroup	No	1	1	NA	6	6	1	NA	NA	2.45158	10	0.160126	20784.8	-0.12	4.80466
992	4	3	8	108	49	Women	2	Ingroup	No	1	1	NA	6	6	1	NA	NA	2.45158	10	0.160126	20784.8	-0.12	4.80466
993	5	4	9	108	49	Women	2	Others	No	1	1	1	6	6	1	NA	NA	2.45158	10	0.160126	20784.8	-0.12	4.80466
994	2	4	10	108	49	Women	2	Others	No	1	1	1	6	6	1	NA	NA	2.45158	10	0.160126	20784.8	-0.12	4.80466
995	3	3	11	108	49	Women	2	Others	No	1	1	2	6	6	1	NA	NA	2.45158	10	0.160126	20784.8	-0.12	4.80466
996	2	2	12	108	49	Women	2	Others	No	1	1	2	6	6	1	NA	NA	2.45158	10	0.160126	20784.8	-0.12	4.80466
997	5	4	1	109	31	Women	5	Ingroup	Yes	2	1	NA	5	5	1	NA	NA	2.45158	10	0.160126	20784.8	-0.12	4.80466
998	4	5	2	109	31	Women	5	Ingroup	Yes	2	1	NA	5	5	1	NA	NA	2.45158	10	0.160126	20784.8	-0.12	4.80466
999	4	3	3	109	31	Women	5	Others	Yes	2	1	1	5	5	1	NA	NA	2.45158	10	0.160126	20784.8	-0.12	4.80466
1000	4	4	4	109	31	Women	5	Others	Yes	2	1	1	5	5	1	NA	NA	2.45158	10	0.160126	20784.8	-0.12	4.80466
1001	4	4	5	109	31	Women	5	Others	Yes	2	1	2	5	5	1	NA	NA	2.45158	10	0.160126	20784.8	-0.12	4.80466
1002	4	5	6	109	31	Women	5	Others	Yes	2	1	2	5	5	1	NA	NA	2.45158	10	0.160126	20784.8	-0.12	4.80466
1003	4	4	7	109	31	Women	5	Ingroup	No	2	1	NA	5	5	1	NA	NA	2.45158	10	0.160126	20784.8	-0.12	4.80466
1004	2	3	8	109	31	Women	5	Ingroup	No	2	1	NA	5	5	1	NA	NA	2.45158	10	0.160126	20784.8	-0.12	4.80466
1005	3	4	9	109	31	Women	5	Others	No	2	1	1	5	5	1	NA	NA	2.45158	10	0.160126	20784.8	-0.12	4.80466
1006	4	4	10	109	31	Women	5	Others	No	2	1	1	5	5	1	NA	NA	2.45158	10	0.160126	20784.8	-0.12	4.80466
1007	3	4	11	109	31	Women	5	Others	No	2	1	2	5	5	1	NA	NA	2.45158	10	0.160126	20784.8	-0.12	4.80466
1008	4	5	12	109	31	Women	5	Others	No	2	1	2	5	5	1	NA	NA	2.45158	10	0.160126	20784.8	-0.12	4.80466
1009	4	4	1	110	28	Women	5	Ingroup	Yes	2	1	NA	5	6	1	NA	NA	2.45158	10	0.160126	20784.8	-0.12	4.80466
1010	5	5	2	110	28	Women	5	Ingroup	Yes	2	1	NA	5	6	1	NA	NA	2.45158	10	0.160126	20784.8	-0.12	4.80466
1011	2	3	3	110	28	Women	5	Others	Yes	2	1	1	5	6	1	NA	NA	2.45158	10	0.160126	20784.8	-0.12	4.80466
1012	3	4	4	110	28	Women	5	Others	Yes	2	1	1	5	6	1	NA	NA	2.45158	10	0.160126	20784.8	-0.12	4.80466
1013	4	4	5	110	28	Women	5	Others	Yes	2	1	2	5	6	1	NA	NA	2.45158	10	0.160126	20784.8	-0.12	4.80466
1014	4	4	6	110	28	Women	5	Others	Yes	2	1	2	5	6	1	NA	NA	2.45158	10	0.160126	20784.8	-0.12	4.80466
1015	5	5	7	110	28	Women	5	Ingroup	No	2	1	NA	5	6	1	NA	NA	2.45158	10	0.160126	20784.8	-0.12	4.80466
1016	8	7	8	110	28	Women	5	Ingroup	No	2	1	NA	5	6	1	NA	NA	2.45158	10	0.160126	20784.8	-0.12	4.80466
1017	5	5	9	110	28	Women	5	Others	No	2	1	1	5	6	1	NA	NA	2.45158	10	0.160126	20784.8	-0.12	4.80466
1018	5	5	10	110	28	Women	5	Others	No	2	1	1	5	6	1	NA	NA	2.45158	10	0.160126	20784.8	-0.12	4.80466
1019	4	4	11	110	28	Women	5	Others	No	2	1	2	5	6	1	NA	NA	2.45158	10	0.160126	20784.8	-0.12	4.80466
1020	5	6	12	110	28	Women	5	Others	No	2	1	2	5	6	1	NA	NA	2.45158	10	0.160126	20784.8	-0.12	4.80466
1021	6	2	1	111	34	Men	3	Ingroup	Yes	2	1	NA	6	6	1	NA	NA	2.45158	10	0.160126	20784.8	-0.12	4.80466
1022	7	1	2	111	34	Men	3	Ingroup	Yes	2	1	NA	6	6	1	NA	NA	2.45158	10	0.160126	20784.8	-0.12	4.80466
1023	4	6	3	111	34	Men	3	Others	Yes	2	1	1	6	6	1	NA	NA	2.45158	10	0.160126	20784.8	-0.12	4.80466
1024	8	5	4	111	34	Men	3	Others	Yes	2	1	1	6	6	1	NA	NA	2.45158	10	0.160126	20784.8	-0.12	4.80466
1025	6	3	5	111	34	Men	3	Others	Yes	2	1	2	6	6	1	NA	NA	2.45158	10	0.160126	20784.8	-0.12	4.80466
1026	4	5	6	111	34	Men	3	Others	Yes	2	1	2	6	6	1	NA	NA	2.45158	10	0.160126	20784.8	-0.12	4.80466
1027	7	3	7	111	34	Men	3	Ingroup	No	2	1	NA	6	6	1	NA	NA	2.45158	10	0.160126	20784.8	-0.12	4.80466
1028	5	2	8	111	34	Men	3	Ingroup	No	2	1	NA	6	6	1	NA	NA	2.45158	10	0.160126	20784.8	-0.12	4.80466
1029	3	8	9	111	34	Men	3	Others	No	2	1	1	6	6	1	NA	NA	2.45158	10	0.160126	20784.8	-0.12	4.80466
1030	8	6	10	111	34	Men	3	Others	No	2	1	1	6	6	1	NA	NA	2.45158	10	0.160126	20784.8	-0.12	4.80466
1031	6	4	11	111	34	Men	3	Others	No	2	1	2	6	6	1	NA	NA	2.45158	10	0.160126	20784.8	-0.12	4.80466
1032	6	3	12	111	34	Men	3	Others	No	2	1	2	6	6	1	NA	NA	2.45158	10	0.160126	20784.8	-0.12	4.80466
1033	5	5	1	112	40	Men	4	Ingroup	Yes	2	1	NA	2	1	1	NA	NA	2.45158	10	0.160126	20784.8	-0.12	4.80466
1034	5	5	2	112	40	Men	4	Ingroup	Yes	2	1	NA	2	1	1	NA	NA	2.45158	10	0.160126	20784.8	-0.12	4.80466
1035	5	5	3	112	40	Men	4	Others	Yes	2	1	1	2	1	1	NA	NA	2.45158	10	0.160126	20784.8	-0.12	4.80466
1036	5	5	4	112	40	Men	4	Others	Yes	2	1	1	2	1	1	NA	NA	2.45158	10	0.160126	20784.8	-0.12	4.80466
1037	5	5	5	112	40	Men	4	Others	Yes	2	1	2	2	1	1	NA	NA	2.45158	10	0.160126	20784.8	-0.12	4.80466
1038	5	5	6	112	40	Men	4	Others	Yes	2	1	2	2	1	1	NA	NA	2.45158	10	0.160126	20784.8	-0.12	4.80466
1039	5	5	7	112	40	Men	4	Ingroup	No	2	1	NA	2	1	1	NA	NA	2.45158	10	0.160126	20784.8	-0.12	4.80466
1040	5	5	8	112	40	Men	4	Ingroup	No	2	1	NA	2	1	1	NA	NA	2.45158	10	0.160126	20784.8	-0.12	4.80466
1041	5	5	9	112	40	Men	4	Others	No	2	1	1	2	1	1	NA	NA	2.45158	10	0.160126	20784.8	-0.12	4.80466
1042	5	5	10	112	40	Men	4	Others	No	2	1	1	2	1	1	NA	NA	2.45158	10	0.160126	20784.8	-0.12	4.80466
1043	5	5	11	112	40	Men	4	Others	No	2	1	2	2	1	1	NA	NA	2.45158	10	0.160126	20784.8	-0.12	4.80466
1044	5	5	12	112	40	Men	4	Others	No	2	1	2	2	1	1	NA	NA	2.45158	10	0.160126	20784.8	-0.12	4.80466
1045	4	2	1	113	32	Men	4	Ingroup	Yes	1	1	NA	6	4	1	NA	NA	2.45158	10	0.160126	20784.8	-0.12	4.80466
1046	4	2	2	113	32	Men	4	Ingroup	Yes	1	1	NA	6	4	1	NA	NA	2.45158	10	0.160126	20784.8	-0.12	4.80466
1047	4	2	3	113	32	Men	4	Others	Yes	1	1	1	6	4	1	NA	NA	2.45158	10	0.160126	20784.8	-0.12	4.80466
1048	2	1	4	113	32	Men	4	Others	Yes	1	1	1	6	4	1	NA	NA	2.45158	10	0.160126	20784.8	-0.12	4.80466
1049	3	2	5	113	32	Men	4	Others	Yes	1	1	2	6	4	1	NA	NA	2.45158	10	0.160126	20784.8	-0.12	4.80466
1050	4	2	6	113	32	Men	4	Others	Yes	1	1	2	6	4	1	NA	NA	2.45158	10	0.160126	20784.8	-0.12	4.80466
1051	4	2	7	113	32	Men	4	Ingroup	No	1	1	NA	6	4	1	NA	NA	2.45158	10	0.160126	20784.8	-0.12	4.80466
1052	2	2	8	113	32	Men	4	Ingroup	No	1	1	NA	6	4	1	NA	NA	2.45158	10	0.160126	20784.8	-0.12	4.80466
1053	4	2	9	113	32	Men	4	Others	No	1	1	1	6	4	1	NA	NA	2.45158	10	0.160126	20784.8	-0.12	4.80466
1054	4	4	10	113	32	Men	4	Others	No	1	1	1	6	4	1	NA	NA	2.45158	10	0.160126	20784.8	-0.12	4.80466
1055	2	2	11	113	32	Men	4	Others	No	1	1	2	6	4	1	NA	NA	2.45158	10	0.160126	20784.8	-0.12	4.80466
1056	3	1	12	113	32	Men	4	Others	No	1	1	2	6	4	1	NA	NA	2.45158	10	0.160126	20784.8	-0.12	4.80466
1057	2	2	1	114	28	Men	5	Ingroup	Yes	2	1	NA	7	4	1	NA	NA	2.45158	10	0.160126	20784.8	-0.12	4.80466
1058	2	2	2	114	28	Men	5	Ingroup	Yes	2	1	NA	7	4	1	NA	NA	2.45158	10	0.160126	20784.8	-0.12	4.80466
1059	2	2	3	114	28	Men	5	Others	Yes	2	1	1	7	4	1	NA	NA	2.45158	10	0.160126	20784.8	-0.12	4.80466
1060	2	2	4	114	28	Men	5	Others	Yes	2	1	1	7	4	1	NA	NA	2.45158	10	0.160126	20784.8	-0.12	4.80466
1061	2	2	5	114	28	Men	5	Others	Yes	2	1	2	7	4	1	NA	NA	2.45158	10	0.160126	20784.8	-0.12	4.80466
1062	2	2	6	114	28	Men	5	Others	Yes	2	1	2	7	4	1	NA	NA	2.45158	10	0.160126	20784.8	-0.12	4.80466
1063	2	2	7	114	28	Men	5	Ingroup	No	2	1	NA	7	4	1	NA	NA	2.45158	10	0.160126	20784.8	-0.12	4.80466
1064	2	2	8	114	28	Men	5	Ingroup	No	2	1	NA	7	4	1	NA	NA	2.45158	10	0.160126	20784.8	-0.12	4.80466
1065	2	2	9	114	28	Men	5	Others	No	2	1	1	7	4	1	NA	NA	2.45158	10	0.160126	20784.8	-0.12	4.80466
1066	2	2	10	114	28	Men	5	Others	No	2	1	1	7	4	1	NA	NA	2.45158	10	0.160126	20784.8	-0.12	4.80466
1067	2	2	11	114	28	Men	5	Others	No	2	1	2	7	4	1	NA	NA	2.45158	10	0.160126	20784.8	-0.12	4.80466
1068	2	2	12	114	28	Men	5	Others	No	2	1	2	7	4	1	NA	NA	2.45158	10	0.160126	20784.8	-0.12	4.80466
1069	5	5	1	116	51	Women	2	Ingroup	Yes	2	1	NA	6	6	1	NA	NA	2.45158	10	0.160126	20784.8	-0.12	4.80466
1070	6	7	2	116	51	Women	2	Ingroup	Yes	2	1	NA	6	6	1	NA	NA	2.45158	10	0.160126	20784.8	-0.12	4.80466
1071	3	6	3	116	51	Women	2	Others	Yes	2	1	1	6	6	1	NA	NA	2.45158	10	0.160126	20784.8	-0.12	4.80466
1072	3	3	4	116	51	Women	2	Others	Yes	2	1	1	6	6	1	NA	NA	2.45158	10	0.160126	20784.8	-0.12	4.80466
1073	5	6	5	116	51	Women	2	Others	Yes	2	1	2	6	6	1	NA	NA	2.45158	10	0.160126	20784.8	-0.12	4.80466
1074	4	3	6	116	51	Women	2	Others	Yes	2	1	2	6	6	1	NA	NA	2.45158	10	0.160126	20784.8	-0.12	4.80466
1075	4	5	7	116	51	Women	2	Ingroup	No	2	1	NA	6	6	1	NA	NA	2.45158	10	0.160126	20784.8	-0.12	4.80466
1076	6	6	8	116	51	Women	2	Ingroup	No	2	1	NA	6	6	1	NA	NA	2.45158	10	0.160126	20784.8	-0.12	4.80466
1077	5	5	9	116	51	Women	2	Others	No	2	1	1	6	6	1	NA	NA	2.45158	10	0.160126	20784.8	-0.12	4.80466
1078	5	5	10	116	51	Women	2	Others	No	2	1	1	6	6	1	NA	NA	2.45158	10	0.160126	20784.8	-0.12	4.80466
1079	5	5	11	116	51	Women	2	Others	No	2	1	2	6	6	1	NA	NA	2.45158	10	0.160126	20784.8	-0.12	4.80466
1080	5	5	12	116	51	Women	2	Others	No	2	1	2	6	6	1	NA	NA	2.45158	10	0.160126	20784.8	-0.12	4.80466
1081	7	5	1	117	38	Men	2	Ingroup	Yes	2	1	NA	6	6	1	NA	NA	2.45158	10	0.160126	20784.8	-0.12	4.80466
1082	4	4	2	117	38	Men	2	Ingroup	Yes	2	1	NA	6	6	1	NA	NA	2.45158	10	0.160126	20784.8	-0.12	4.80466
1083	3	2	3	117	38	Men	2	Others	Yes	2	1	1	6	6	1	NA	NA	2.45158	10	0.160126	20784.8	-0.12	4.80466
1084	4	6	4	117	38	Men	2	Others	Yes	2	1	1	6	6	1	NA	NA	2.45158	10	0.160126	20784.8	-0.12	4.80466
1085	4	2	5	117	38	Men	2	Others	Yes	2	1	2	6	6	1	NA	NA	2.45158	10	0.160126	20784.8	-0.12	4.80466
1086	1	8	6	117	38	Men	2	Others	Yes	2	1	2	6	6	1	NA	NA	2.45158	10	0.160126	20784.8	-0.12	4.80466
1087	5	8	7	117	38	Men	2	Ingroup	No	2	1	NA	6	6	1	NA	NA	2.45158	10	0.160126	20784.8	-0.12	4.80466
1088	3	7	8	117	38	Men	2	Ingroup	No	2	1	NA	6	6	1	NA	NA	2.45158	10	0.160126	20784.8	-0.12	4.80466
1089	5	7	9	117	38	Men	2	Others	No	2	1	1	6	6	1	NA	NA	2.45158	10	0.160126	20784.8	-0.12	4.80466
1090	9	10	10	117	38	Men	2	Others	No	2	1	1	6	6	1	NA	NA	2.45158	10	0.160126	20784.8	-0.12	4.80466
1091	8	1	11	117	38	Men	2	Others	No	2	1	2	6	6	1	NA	NA	2.45158	10	0.160126	20784.8	-0.12	4.80466
1092	5	5	12	117	38	Men	2	Others	No	2	1	2	6	6	1	NA	NA	2.45158	10	0.160126	20784.8	-0.12	4.80466
1093	6	9	1	118	36	Women	4	Ingroup	Yes	1	1	NA	6	5	1	NA	NA	2.45158	10	0.160126	20784.8	-0.12	4.80466
1094	4	8	2	118	36	Women	4	Ingroup	Yes	1	1	NA	6	5	1	NA	NA	2.45158	10	0.160126	20784.8	-0.12	4.80466
1095	1	6	3	118	36	Women	4	Others	Yes	1	1	1	6	5	1	NA	NA	2.45158	10	0.160126	20784.8	-0.12	4.80466
1096	4	2	4	118	36	Women	4	Others	Yes	1	1	1	6	5	1	NA	NA	2.45158	10	0.160126	20784.8	-0.12	4.80466
1097	2	4	5	118	36	Women	4	Others	Yes	1	1	2	6	5	1	NA	NA	2.45158	10	0.160126	20784.8	-0.12	4.80466
1098	3	6	6	118	36	Women	4	Others	Yes	1	1	2	6	5	1	NA	NA	2.45158	10	0.160126	20784.8	-0.12	4.80466
1099	6	8	7	118	36	Women	4	Ingroup	No	1	1	NA	6	5	1	NA	NA	2.45158	10	0.160126	20784.8	-0.12	4.80466
1100	10	2	8	118	36	Women	4	Ingroup	No	1	1	NA	6	5	1	NA	NA	2.45158	10	0.160126	20784.8	-0.12	4.80466
1101	2	4	9	118	36	Women	4	Others	No	1	1	1	6	5	1	NA	NA	2.45158	10	0.160126	20784.8	-0.12	4.80466
1102	4	2	10	118	36	Women	4	Others	No	1	1	1	6	5	1	NA	NA	2.45158	10	0.160126	20784.8	-0.12	4.80466
1103	10	10	11	118	36	Women	4	Others	No	1	1	2	6	5	1	NA	NA	2.45158	10	0.160126	20784.8	-0.12	4.80466
1104	0	2	12	118	36	Women	4	Others	No	1	1	2	6	5	1	NA	NA	2.45158	10	0.160126	20784.8	-0.12	4.80466
1105	3	1	1	119	36	Women	6	Ingroup	Yes	2	1	NA	5	5	1	NA	NA	2.45158	10	0.160126	20784.8	-0.12	4.80466
1106	3	2	2	119	36	Women	6	Ingroup	Yes	2	1	NA	5	5	1	NA	NA	2.45158	10	0.160126	20784.8	-0.12	4.80466
1107	3	3	3	119	36	Women	6	Others	Yes	2	1	1	5	5	1	NA	NA	2.45158	10	0.160126	20784.8	-0.12	4.80466
1108	4	4	4	119	36	Women	6	Others	Yes	2	1	1	5	5	1	NA	NA	2.45158	10	0.160126	20784.8	-0.12	4.80466
1109	4	4	5	119	36	Women	6	Others	Yes	2	1	2	5	5	1	NA	NA	2.45158	10	0.160126	20784.8	-0.12	4.80466
1110	3	3	6	119	36	Women	6	Others	Yes	2	1	2	5	5	1	NA	NA	2.45158	10	0.160126	20784.8	-0.12	4.80466
1111	3	4	7	119	36	Women	6	Ingroup	No	2	1	NA	5	5	1	NA	NA	2.45158	10	0.160126	20784.8	-0.12	4.80466
1112	3	2	8	119	36	Women	6	Ingroup	No	2	1	NA	5	5	1	NA	NA	2.45158	10	0.160126	20784.8	-0.12	4.80466
1113	3	3	9	119	36	Women	6	Others	No	2	1	1	5	5	1	NA	NA	2.45158	10	0.160126	20784.8	-0.12	4.80466
1114	3	5	10	119	36	Women	6	Others	No	2	1	1	5	5	1	NA	NA	2.45158	10	0.160126	20784.8	-0.12	4.80466
1115	3	4	11	119	36	Women	6	Others	No	2	1	2	5	5	1	NA	NA	2.45158	10	0.160126	20784.8	-0.12	4.80466
1116	3	4	12	119	36	Women	6	Others	No	2	1	2	5	5	1	NA	NA	2.45158	10	0.160126	20784.8	-0.12	4.80466
1117	2	1	1	120	31	Women	4	Ingroup	Yes	2	1	NA	5	5	1	NA	NA	2.45158	10	0.160126	20784.8	-0.12	4.80466
1118	2	1	2	120	31	Women	4	Ingroup	Yes	2	1	NA	5	5	1	NA	NA	2.45158	10	0.160126	20784.8	-0.12	4.80466
1119	3	3	3	120	31	Women	4	Others	Yes	2	1	1	5	5	1	NA	NA	2.45158	10	0.160126	20784.8	-0.12	4.80466
1120	3	3	4	120	31	Women	4	Others	Yes	2	1	1	5	5	1	NA	NA	2.45158	10	0.160126	20784.8	-0.12	4.80466
1121	2	1	5	120	31	Women	4	Others	Yes	2	1	2	5	5	1	NA	NA	2.45158	10	0.160126	20784.8	-0.12	4.80466
1122	3	2	6	120	31	Women	4	Others	Yes	2	1	2	5	5	1	NA	NA	2.45158	10	0.160126	20784.8	-0.12	4.80466
1123	1	1	7	120	31	Women	4	Ingroup	No	2	1	NA	5	5	1	NA	NA	2.45158	10	0.160126	20784.8	-0.12	4.80466
1124	1	1	8	120	31	Women	4	Ingroup	No	2	1	NA	5	5	1	NA	NA	2.45158	10	0.160126	20784.8	-0.12	4.80466
1125	2	3	9	120	31	Women	4	Others	No	2	1	1	5	5	1	NA	NA	2.45158	10	0.160126	20784.8	-0.12	4.80466
1126	3	3	10	120	31	Women	4	Others	No	2	1	1	5	5	1	NA	NA	2.45158	10	0.160126	20784.8	-0.12	4.80466
1127	3	3	11	120	31	Women	4	Others	No	2	1	2	5	5	1	NA	NA	2.45158	10	0.160126	20784.8	-0.12	4.80466
1128	3	3	12	120	31	Women	4	Others	No	2	1	2	5	5	1	NA	NA	2.45158	10	0.160126	20784.8	-0.12	4.80466
1129	7	5	1	121	42	Men	5	Ingroup	Yes	2	1	NA	6	4	1	NA	NA	2.45158	10	0.160126	20784.8	-0.12	4.80466
1130	4	3	2	121	42	Men	5	Ingroup	Yes	2	1	NA	6	4	1	NA	NA	2.45158	10	0.160126	20784.8	-0.12	4.80466
1131	4	3	3	121	42	Men	5	Others	Yes	2	1	1	6	4	1	NA	NA	2.45158	10	0.160126	20784.8	-0.12	4.80466
1132	3	3	4	121	42	Men	5	Others	Yes	2	1	1	6	4	1	NA	NA	2.45158	10	0.160126	20784.8	-0.12	4.80466
1133	1	2	5	121	42	Men	5	Others	Yes	2	1	2	6	4	1	NA	NA	2.45158	10	0.160126	20784.8	-0.12	4.80466
1134	2	3	6	121	42	Men	5	Others	Yes	2	1	2	6	4	1	NA	NA	2.45158	10	0.160126	20784.8	-0.12	4.80466
1135	6	4	7	121	42	Men	5	Ingroup	No	2	1	NA	6	4	1	NA	NA	2.45158	10	0.160126	20784.8	-0.12	4.80466
1136	5	5	8	121	42	Men	5	Ingroup	No	2	1	NA	6	4	1	NA	NA	2.45158	10	0.160126	20784.8	-0.12	4.80466
1137	3	5	9	121	42	Men	5	Others	No	2	1	1	6	4	1	NA	NA	2.45158	10	0.160126	20784.8	-0.12	4.80466
1138	4	6	10	121	42	Men	5	Others	No	2	1	1	6	4	1	NA	NA	2.45158	10	0.160126	20784.8	-0.12	4.80466
1139	5	5	11	121	42	Men	5	Others	No	2	1	2	6	4	1	NA	NA	2.45158	10	0.160126	20784.8	-0.12	4.80466
1140	5	5	12	121	42	Men	5	Others	No	2	1	2	6	4	1	NA	NA	2.45158	10	0.160126	20784.8	-0.12	4.80466
1141	6	6	1	122	27	Women	5	Ingroup	Yes	1	1	NA	3	5	1	NA	NA	2.45158	10	0.160126	20784.8	-0.12	4.80466
1142	6	6	2	122	27	Women	5	Ingroup	Yes	1	1	NA	3	5	1	NA	NA	2.45158	10	0.160126	20784.8	-0.12	4.80466
1143	8	9	3	122	27	Women	5	Others	Yes	1	1	1	3	5	1	NA	NA	2.45158	10	0.160126	20784.8	-0.12	4.80466
1144	6	9	4	122	27	Women	5	Others	Yes	1	1	1	3	5	1	NA	NA	2.45158	10	0.160126	20784.8	-0.12	4.80466
1145	5	6	5	122	27	Women	5	Others	Yes	1	1	2	3	5	1	NA	NA	2.45158	10	0.160126	20784.8	-0.12	4.80466
1146	4	8	6	122	27	Women	5	Others	Yes	1	1	2	3	5	1	NA	NA	2.45158	10	0.160126	20784.8	-0.12	4.80466
1147	4	4	7	122	27	Women	5	Ingroup	No	1	1	NA	3	5	1	NA	NA	2.45158	10	0.160126	20784.8	-0.12	4.80466
1148	5	6	8	122	27	Women	5	Ingroup	No	1	1	NA	3	5	1	NA	NA	2.45158	10	0.160126	20784.8	-0.12	4.80466
1149	7	8	9	122	27	Women	5	Others	No	1	1	1	3	5	1	NA	NA	2.45158	10	0.160126	20784.8	-0.12	4.80466
1150	5	5	10	122	27	Women	5	Others	No	1	1	1	3	5	1	NA	NA	2.45158	10	0.160126	20784.8	-0.12	4.80466
1151	6	7	11	122	27	Women	5	Others	No	1	1	2	3	5	1	NA	NA	2.45158	10	0.160126	20784.8	-0.12	4.80466
1152	5	6	12	122	27	Women	5	Others	No	1	1	2	3	5	1	NA	NA	2.45158	10	0.160126	20784.8	-0.12	4.80466
1153	8	8	1	123	38	Men	1	Ingroup	Yes	2	1	NA	3	3	1	NA	NA	2.45158	10	0.160126	20784.8	-0.12	4.80466
1154	8	8	2	123	38	Men	1	Ingroup	Yes	2	1	NA	3	3	1	NA	NA	2.45158	10	0.160126	20784.8	-0.12	4.80466
1155	8	10	3	123	38	Men	1	Others	Yes	2	1	1	3	3	1	NA	NA	2.45158	10	0.160126	20784.8	-0.12	4.80466
1156	8	10	4	123	38	Men	1	Others	Yes	2	1	1	3	3	1	NA	NA	2.45158	10	0.160126	20784.8	-0.12	4.80466
1157	8	8	5	123	38	Men	1	Others	Yes	2	1	2	3	3	1	NA	NA	2.45158	10	0.160126	20784.8	-0.12	4.80466
1158	8	8	6	123	38	Men	1	Others	Yes	2	1	2	3	3	1	NA	NA	2.45158	10	0.160126	20784.8	-0.12	4.80466
1159	8	8	7	123	38	Men	1	Ingroup	No	2	1	NA	3	3	1	NA	NA	2.45158	10	0.160126	20784.8	-0.12	4.80466
1160	8	8	8	123	38	Men	1	Ingroup	No	2	1	NA	3	3	1	NA	NA	2.45158	10	0.160126	20784.8	-0.12	4.80466
1161	8	10	9	123	38	Men	1	Others	No	2	1	1	3	3	1	NA	NA	2.45158	10	0.160126	20784.8	-0.12	4.80466
1162	8	10	10	123	38	Men	1	Others	No	2	1	1	3	3	1	NA	NA	2.45158	10	0.160126	20784.8	-0.12	4.80466
1163	8	8	11	123	38	Men	1	Others	No	2	1	2	3	3	1	NA	NA	2.45158	10	0.160126	20784.8	-0.12	4.80466
1164	8	8	12	123	38	Men	1	Others	No	2	1	2	3	3	1	NA	NA	2.45158	10	0.160126	20784.8	-0.12	4.80466
1165	3	3	1	124	31	Women	5	Ingroup	Yes	1	1	NA	7	7	1	NA	NA	2.45158	10	0.160126	20784.8	-0.12	4.80466
1166	3	3	2	124	31	Women	5	Ingroup	Yes	1	1	NA	7	7	1	NA	NA	2.45158	10	0.160126	20784.8	-0.12	4.80466
1167	8	9	3	124	31	Women	5	Others	Yes	1	1	1	7	7	1	NA	NA	2.45158	10	0.160126	20784.8	-0.12	4.80466
1168	10	10	4	124	31	Women	5	Others	Yes	1	1	1	7	7	1	NA	NA	2.45158	10	0.160126	20784.8	-0.12	4.80466
1169	4	6	5	124	31	Women	5	Others	Yes	1	1	2	7	7	1	NA	NA	2.45158	10	0.160126	20784.8	-0.12	4.80466
1170	6	9	6	124	31	Women	5	Others	Yes	1	1	2	7	7	1	NA	NA	2.45158	10	0.160126	20784.8	-0.12	4.80466
1171	5	4	7	124	31	Women	5	Ingroup	No	1	1	NA	7	7	1	NA	NA	2.45158	10	0.160126	20784.8	-0.12	4.80466
1172	4	6	8	124	31	Women	5	Ingroup	No	1	1	NA	7	7	1	NA	NA	2.45158	10	0.160126	20784.8	-0.12	4.80466
1173	4	6	9	124	31	Women	5	Others	No	1	1	1	7	7	1	NA	NA	2.45158	10	0.160126	20784.8	-0.12	4.80466
1174	7	7	10	124	31	Women	5	Others	No	1	1	1	7	7	1	NA	NA	2.45158	10	0.160126	20784.8	-0.12	4.80466
1175	4	3	11	124	31	Women	5	Others	No	1	1	2	7	7	1	NA	NA	2.45158	10	0.160126	20784.8	-0.12	4.80466
1176	2	2	12	124	31	Women	5	Others	No	1	1	2	7	7	1	NA	NA	2.45158	10	0.160126	20784.8	-0.12	4.80466
1177	5	2	1	126	37	Women	6	Ingroup	Yes	2	1	NA	1	4	1	NA	NA	2.45158	10	0.160126	20784.8	-0.12	4.80466
1178	2	2	2	126	37	Women	6	Ingroup	Yes	2	1	NA	1	4	1	NA	NA	2.45158	10	0.160126	20784.8	-0.12	4.80466
1179	1	2	3	126	37	Women	6	Others	Yes	2	1	1	1	4	1	NA	NA	2.45158	10	0.160126	20784.8	-0.12	4.80466
1180	1	2	4	126	37	Women	6	Others	Yes	2	1	1	1	4	1	NA	NA	2.45158	10	0.160126	20784.8	-0.12	4.80466
1181	3	4	5	126	37	Women	6	Others	Yes	2	1	2	1	4	1	NA	NA	2.45158	10	0.160126	20784.8	-0.12	4.80466
1182	1	3	6	126	37	Women	6	Others	Yes	2	1	2	1	4	1	NA	NA	2.45158	10	0.160126	20784.8	-0.12	4.80466
1183	2	3	7	126	37	Women	6	Ingroup	No	2	1	NA	1	4	1	NA	NA	2.45158	10	0.160126	20784.8	-0.12	4.80466
1184	3	3	8	126	37	Women	6	Ingroup	No	2	1	NA	1	4	1	NA	NA	2.45158	10	0.160126	20784.8	-0.12	4.80466
1185	1	1	9	126	37	Women	6	Others	No	2	1	1	1	4	1	NA	NA	2.45158	10	0.160126	20784.8	-0.12	4.80466
1186	1	2	10	126	37	Women	6	Others	No	2	1	1	1	4	1	NA	NA	2.45158	10	0.160126	20784.8	-0.12	4.80466
1187	3	2	11	126	37	Women	6	Others	No	2	1	2	1	4	1	NA	NA	2.45158	10	0.160126	20784.8	-0.12	4.80466
1188	4	2	12	126	37	Women	6	Others	No	2	1	2	1	4	1	NA	NA	2.45158	10	0.160126	20784.8	-0.12	4.80466
1189	3	3	1	128	40	Men	3	Ingroup	Yes	2	1	NA	6	4	1	NA	NA	2.45158	10	0.160126	20784.8	-0.12	4.80466
1190	3	3	2	128	40	Men	3	Ingroup	Yes	2	1	NA	6	4	1	NA	NA	2.45158	10	0.160126	20784.8	-0.12	4.80466
1191	3	3	3	128	40	Men	3	Others	Yes	2	1	1	6	4	1	NA	NA	2.45158	10	0.160126	20784.8	-0.12	4.80466
1192	1	1	4	128	40	Men	3	Others	Yes	2	1	1	6	4	1	NA	NA	2.45158	10	0.160126	20784.8	-0.12	4.80466
1193	3	3	5	128	40	Men	3	Others	Yes	2	1	2	6	4	1	NA	NA	2.45158	10	0.160126	20784.8	-0.12	4.80466
1194	5	5	6	128	40	Men	3	Others	Yes	2	1	2	6	4	1	NA	NA	2.45158	10	0.160126	20784.8	-0.12	4.80466
1195	3	3	7	128	40	Men	3	Ingroup	No	2	1	NA	6	4	1	NA	NA	2.45158	10	0.160126	20784.8	-0.12	4.80466
1196	3	3	8	128	40	Men	3	Ingroup	No	2	1	NA	6	4	1	NA	NA	2.45158	10	0.160126	20784.8	-0.12	4.80466
1197	3	3	9	128	40	Men	3	Others	No	2	1	1	6	4	1	NA	NA	2.45158	10	0.160126	20784.8	-0.12	4.80466
1198	3	3	10	128	40	Men	3	Others	No	2	1	1	6	4	1	NA	NA	2.45158	10	0.160126	20784.8	-0.12	4.80466
1199	3	3	11	128	40	Men	3	Others	No	2	1	2	6	4	1	NA	NA	2.45158	10	0.160126	20784.8	-0.12	4.80466
1200	3	3	12	128	40	Men	3	Others	No	2	1	2	6	4	1	NA	NA	2.45158	10	0.160126	20784.8	-0.12	4.80466
1201	1	1	1	129	29	Men	5	Ingroup	Yes	2	1	NA	5	3	1	NA	NA	2.45158	10	0.160126	20784.8	-0.12	4.80466
1202	1	1	2	129	29	Men	5	Ingroup	Yes	2	1	NA	5	3	1	NA	NA	2.45158	10	0.160126	20784.8	-0.12	4.80466
1203	0	1	3	129	29	Men	5	Others	Yes	2	1	1	5	3	1	NA	NA	2.45158	10	0.160126	20784.8	-0.12	4.80466
1204	0	1	4	129	29	Men	5	Others	Yes	2	1	1	5	3	1	NA	NA	2.45158	10	0.160126	20784.8	-0.12	4.80466
1205	0	1	5	129	29	Men	5	Others	Yes	2	1	2	5	3	1	NA	NA	2.45158	10	0.160126	20784.8	-0.12	4.80466
1206	0	1	6	129	29	Men	5	Others	Yes	2	1	2	5	3	1	NA	NA	2.45158	10	0.160126	20784.8	-0.12	4.80466
1207	2	3	7	129	29	Men	5	Ingroup	No	2	1	NA	5	3	1	NA	NA	2.45158	10	0.160126	20784.8	-0.12	4.80466
1208	1	1	8	129	29	Men	5	Ingroup	No	2	1	NA	5	3	1	NA	NA	2.45158	10	0.160126	20784.8	-0.12	4.80466
1209	0	1	9	129	29	Men	5	Others	No	2	1	1	5	3	1	NA	NA	2.45158	10	0.160126	20784.8	-0.12	4.80466
1210	1	1	10	129	29	Men	5	Others	No	2	1	1	5	3	1	NA	NA	2.45158	10	0.160126	20784.8	-0.12	4.80466
1211	0	1	11	129	29	Men	5	Others	No	2	1	2	5	3	1	NA	NA	2.45158	10	0.160126	20784.8	-0.12	4.80466
1212	3	3	12	129	29	Men	5	Others	No	2	1	2	5	3	1	NA	NA	2.45158	10	0.160126	20784.8	-0.12	4.80466
1213	1	3	1	130	45	Women	5	Ingroup	Yes	2	1	NA	6	6	1	NA	NA	2.45158	10	0.160126	20784.8	-0.12	4.80466
1214	1	6	2	130	45	Women	5	Ingroup	Yes	2	1	NA	6	6	1	NA	NA	2.45158	10	0.160126	20784.8	-0.12	4.80466
1215	1	6	3	130	45	Women	5	Others	Yes	2	1	1	6	6	1	NA	NA	2.45158	10	0.160126	20784.8	-0.12	4.80466
1216	1	3	4	130	45	Women	5	Others	Yes	2	1	1	6	6	1	NA	NA	2.45158	10	0.160126	20784.8	-0.12	4.80466
1217	1	7	5	130	45	Women	5	Others	Yes	2	1	2	6	6	1	NA	NA	2.45158	10	0.160126	20784.8	-0.12	4.80466
1218	1	6	6	130	45	Women	5	Others	Yes	2	1	2	6	6	1	NA	NA	2.45158	10	0.160126	20784.8	-0.12	4.80466
1219	1	5	7	130	45	Women	5	Ingroup	No	2	1	NA	6	6	1	NA	NA	2.45158	10	0.160126	20784.8	-0.12	4.80466
1220	1	5	8	130	45	Women	5	Ingroup	No	2	1	NA	6	6	1	NA	NA	2.45158	10	0.160126	20784.8	-0.12	4.80466
1221	1	6	9	130	45	Women	5	Others	No	2	1	1	6	6	1	NA	NA	2.45158	10	0.160126	20784.8	-0.12	4.80466
1222	1	7	10	130	45	Women	5	Others	No	2	1	1	6	6	1	NA	NA	2.45158	10	0.160126	20784.8	-0.12	4.80466
1223	1	5	11	130	45	Women	5	Others	No	2	1	2	6	6	1	NA	NA	2.45158	10	0.160126	20784.8	-0.12	4.80466
1224	1	5	12	130	45	Women	5	Others	No	2	1	2	6	6	1	NA	NA	2.45158	10	0.160126	20784.8	-0.12	4.80466
1225	3	1	1	131	27	Women	4	Ingroup	Yes	2	1	NA	6	2	1	NA	NA	2.45158	10	0.160126	20784.8	-0.12	4.80466
1226	3	3	2	131	27	Women	4	Ingroup	Yes	2	1	NA	6	2	1	NA	NA	2.45158	10	0.160126	20784.8	-0.12	4.80466
1227	4	5	3	131	27	Women	4	Others	Yes	2	1	1	6	2	1	NA	NA	2.45158	10	0.160126	20784.8	-0.12	4.80466
1228	4	6	4	131	27	Women	4	Others	Yes	2	1	1	6	2	1	NA	NA	2.45158	10	0.160126	20784.8	-0.12	4.80466
1229	2	2	5	131	27	Women	4	Others	Yes	2	1	2	6	2	1	NA	NA	2.45158	10	0.160126	20784.8	-0.12	4.80466
1230	2	3	6	131	27	Women	4	Others	Yes	2	1	2	6	2	1	NA	NA	2.45158	10	0.160126	20784.8	-0.12	4.80466
1231	3	2	7	131	27	Women	4	Ingroup	No	2	1	NA	6	2	1	NA	NA	2.45158	10	0.160126	20784.8	-0.12	4.80466
1232	4	2	8	131	27	Women	4	Ingroup	No	2	1	NA	6	2	1	NA	NA	2.45158	10	0.160126	20784.8	-0.12	4.80466
1233	3	4	9	131	27	Women	4	Others	No	2	1	1	6	2	1	NA	NA	2.45158	10	0.160126	20784.8	-0.12	4.80466
1234	4	3	10	131	27	Women	4	Others	No	2	1	1	6	2	1	NA	NA	2.45158	10	0.160126	20784.8	-0.12	4.80466
1235	4	5	11	131	27	Women	4	Others	No	2	1	2	6	2	1	NA	NA	2.45158	10	0.160126	20784.8	-0.12	4.80466
1236	3	4	12	131	27	Women	4	Others	No	2	1	2	6	2	1	NA	NA	2.45158	10	0.160126	20784.8	-0.12	4.80466
1237	3	2	1	133	23	Women	4	Ingroup	Yes	1	1	NA	7	2	1	NA	NA	2.45158	10	0.160126	20784.8	-0.12	4.80466
1238	4	6	2	133	23	Women	4	Ingroup	Yes	1	1	NA	7	2	1	NA	NA	2.45158	10	0.160126	20784.8	-0.12	4.80466
1239	1	2	3	133	23	Women	4	Others	Yes	1	1	1	7	2	1	NA	NA	2.45158	10	0.160126	20784.8	-0.12	4.80466
1240	4	6	4	133	23	Women	4	Others	Yes	1	1	1	7	2	1	NA	NA	2.45158	10	0.160126	20784.8	-0.12	4.80466
1241	5	5	5	133	23	Women	4	Others	Yes	1	1	2	7	2	1	NA	NA	2.45158	10	0.160126	20784.8	-0.12	4.80466
1242	5	5	6	133	23	Women	4	Others	Yes	1	1	2	7	2	1	NA	NA	2.45158	10	0.160126	20784.8	-0.12	4.80466
1243	1	1	7	133	23	Women	4	Ingroup	No	1	1	NA	7	2	1	NA	NA	2.45158	10	0.160126	20784.8	-0.12	4.80466
1244	2	2	8	133	23	Women	4	Ingroup	No	1	1	NA	7	2	1	NA	NA	2.45158	10	0.160126	20784.8	-0.12	4.80466
1245	3	2	9	133	23	Women	4	Others	No	1	1	1	7	2	1	NA	NA	2.45158	10	0.160126	20784.8	-0.12	4.80466
1246	4	3	10	133	23	Women	4	Others	No	1	1	1	7	2	1	NA	NA	2.45158	10	0.160126	20784.8	-0.12	4.80466
1247	4	2	11	133	23	Women	4	Others	No	1	1	2	7	2	1	NA	NA	2.45158	10	0.160126	20784.8	-0.12	4.80466
1248	5	5	12	133	23	Women	4	Others	No	1	1	2	7	2	1	NA	NA	2.45158	10	0.160126	20784.8	-0.12	4.80466
1249	7	5	1	135	44	Men	2	Ingroup	Yes	1	1	NA	4	4	1	NA	NA	2.45158	10	0.160126	20784.8	-0.12	4.80466
1250	4	4	2	135	44	Men	2	Ingroup	Yes	1	1	NA	4	4	1	NA	NA	2.45158	10	0.160126	20784.8	-0.12	4.80466
1251	6	5	3	135	44	Men	2	Others	Yes	1	1	1	4	4	1	NA	NA	2.45158	10	0.160126	20784.8	-0.12	4.80466
1252	3	4	4	135	44	Men	2	Others	Yes	1	1	1	4	4	1	NA	NA	2.45158	10	0.160126	20784.8	-0.12	4.80466
1253	4	5	5	135	44	Men	2	Others	Yes	1	1	2	4	4	1	NA	NA	2.45158	10	0.160126	20784.8	-0.12	4.80466
1254	6	4	6	135	44	Men	2	Others	Yes	1	1	2	4	4	1	NA	NA	2.45158	10	0.160126	20784.8	-0.12	4.80466
1255	4	4	7	135	44	Men	2	Ingroup	No	1	1	NA	4	4	1	NA	NA	2.45158	10	0.160126	20784.8	-0.12	4.80466
1256	5	4	8	135	44	Men	2	Ingroup	No	1	1	NA	4	4	1	NA	NA	2.45158	10	0.160126	20784.8	-0.12	4.80466
1257	6	4	9	135	44	Men	2	Others	No	1	1	1	4	4	1	NA	NA	2.45158	10	0.160126	20784.8	-0.12	4.80466
1258	6	5	10	135	44	Men	2	Others	No	1	1	1	4	4	1	NA	NA	2.45158	10	0.160126	20784.8	-0.12	4.80466
1259	3	4	11	135	44	Men	2	Others	No	1	1	2	4	4	1	NA	NA	2.45158	10	0.160126	20784.8	-0.12	4.80466
1260	4	5	12	135	44	Men	2	Others	No	1	1	2	4	4	1	NA	NA	2.45158	10	0.160126	20784.8	-0.12	4.80466
1261	5	5	1	136	41	Women	5	Ingroup	Yes	2	1	NA	6	4	1	NA	NA	2.45158	10	0.160126	20784.8	-0.12	4.80466
1262	5	5	2	136	41	Women	5	Ingroup	Yes	2	1	NA	6	4	1	NA	NA	2.45158	10	0.160126	20784.8	-0.12	4.80466
1263	5	5	3	136	41	Women	5	Others	Yes	2	1	1	6	4	1	NA	NA	2.45158	10	0.160126	20784.8	-0.12	4.80466
1264	5	5	4	136	41	Women	5	Others	Yes	2	1	1	6	4	1	NA	NA	2.45158	10	0.160126	20784.8	-0.12	4.80466
1265	4	4	5	136	41	Women	5	Others	Yes	2	1	2	6	4	1	NA	NA	2.45158	10	0.160126	20784.8	-0.12	4.80466
1266	4	4	6	136	41	Women	5	Others	Yes	2	1	2	6	4	1	NA	NA	2.45158	10	0.160126	20784.8	-0.12	4.80466
1267	5	5	7	136	41	Women	5	Ingroup	No	2	1	NA	6	4	1	NA	NA	2.45158	10	0.160126	20784.8	-0.12	4.80466
1268	5	5	8	136	41	Women	5	Ingroup	No	2	1	NA	6	4	1	NA	NA	2.45158	10	0.160126	20784.8	-0.12	4.80466
1269	5	5	9	136	41	Women	5	Others	No	2	1	1	6	4	1	NA	NA	2.45158	10	0.160126	20784.8	-0.12	4.80466
1270	5	5	10	136	41	Women	5	Others	No	2	1	1	6	4	1	NA	NA	2.45158	10	0.160126	20784.8	-0.12	4.80466
1271	5	5	11	136	41	Women	5	Others	No	2	1	2	6	4	1	NA	NA	2.45158	10	0.160126	20784.8	-0.12	4.80466
1272	5	5	12	136	41	Women	5	Others	No	2	1	2	6	4	1	NA	NA	2.45158	10	0.160126	20784.8	-0.12	4.80466
1273	8	8	1	137	37	Men	4	Ingroup	Yes	2	1	NA	1	7	1	NA	NA	2.45158	10	0.160126	20784.8	-0.12	4.80466
1274	8	8	2	137	37	Men	4	Ingroup	Yes	2	1	NA	1	7	1	NA	NA	2.45158	10	0.160126	20784.8	-0.12	4.80466
1275	8	8	3	137	37	Men	4	Others	Yes	2	1	1	1	7	1	NA	NA	2.45158	10	0.160126	20784.8	-0.12	4.80466
1276	8	8	4	137	37	Men	4	Others	Yes	2	1	1	1	7	1	NA	NA	2.45158	10	0.160126	20784.8	-0.12	4.80466
1277	8	8	5	137	37	Men	4	Others	Yes	2	1	2	1	7	1	NA	NA	2.45158	10	0.160126	20784.8	-0.12	4.80466
1278	8	8	6	137	37	Men	4	Others	Yes	2	1	2	1	7	1	NA	NA	2.45158	10	0.160126	20784.8	-0.12	4.80466
1279	8	8	7	137	37	Men	4	Ingroup	No	2	1	NA	1	7	1	NA	NA	2.45158	10	0.160126	20784.8	-0.12	4.80466
1280	8	8	8	137	37	Men	4	Ingroup	No	2	1	NA	1	7	1	NA	NA	2.45158	10	0.160126	20784.8	-0.12	4.80466
1281	5	3	9	137	37	Men	4	Others	No	2	1	1	1	7	1	NA	NA	2.45158	10	0.160126	20784.8	-0.12	4.80466
1282	5	3	10	137	37	Men	4	Others	No	2	1	1	1	7	1	NA	NA	2.45158	10	0.160126	20784.8	-0.12	4.80466
1283	8	8	11	137	37	Men	4	Others	No	2	1	2	1	7	1	NA	NA	2.45158	10	0.160126	20784.8	-0.12	4.80466
1284	8	5	12	137	37	Men	4	Others	No	2	1	2	1	7	1	NA	NA	2.45158	10	0.160126	20784.8	-0.12	4.80466
1285	5	5	1	138	35	Women	3	Ingroup	Yes	2	1	NA	6	3	1	NA	NA	2.45158	10	0.160126	20784.8	-0.12	4.80466
1286	5	5	2	138	35	Women	3	Ingroup	Yes	2	1	NA	6	3	1	NA	NA	2.45158	10	0.160126	20784.8	-0.12	4.80466
1287	3	3	3	138	35	Women	3	Others	Yes	2	1	1	6	3	1	NA	NA	2.45158	10	0.160126	20784.8	-0.12	4.80466
1288	2	3	4	138	35	Women	3	Others	Yes	2	1	1	6	3	1	NA	NA	2.45158	10	0.160126	20784.8	-0.12	4.80466
1289	1	2	5	138	35	Women	3	Others	Yes	2	1	2	6	3	1	NA	NA	2.45158	10	0.160126	20784.8	-0.12	4.80466
1290	2	2	6	138	35	Women	3	Others	Yes	2	1	2	6	3	1	NA	NA	2.45158	10	0.160126	20784.8	-0.12	4.80466
1291	3	4	7	138	35	Women	3	Ingroup	No	2	1	NA	6	3	1	NA	NA	2.45158	10	0.160126	20784.8	-0.12	4.80466
1292	5	4	8	138	35	Women	3	Ingroup	No	2	1	NA	6	3	1	NA	NA	2.45158	10	0.160126	20784.8	-0.12	4.80466
1293	3	3	9	138	35	Women	3	Others	No	2	1	1	6	3	1	NA	NA	2.45158	10	0.160126	20784.8	-0.12	4.80466
1294	4	4	10	138	35	Women	3	Others	No	2	1	1	6	3	1	NA	NA	2.45158	10	0.160126	20784.8	-0.12	4.80466
1295	2	2	11	138	35	Women	3	Others	No	2	1	2	6	3	1	NA	NA	2.45158	10	0.160126	20784.8	-0.12	4.80466
1296	2	2	12	138	35	Women	3	Others	No	2	1	2	6	3	1	NA	NA	2.45158	10	0.160126	20784.8	-0.12	4.80466
1297	3	4	1	140	34	Men	4	Ingroup	Yes	2	1	NA	6	6	1	NA	NA	2.45158	10	0.160126	20784.8	-0.12	4.80466
1298	4	3	2	140	34	Men	4	Ingroup	Yes	2	1	NA	6	6	1	NA	NA	2.45158	10	0.160126	20784.8	-0.12	4.80466
1299	2	3	3	140	34	Men	4	Others	Yes	2	1	1	6	6	1	NA	NA	2.45158	10	0.160126	20784.8	-0.12	4.80466
1300	1	1	4	140	34	Men	4	Others	Yes	2	1	1	6	6	1	NA	NA	2.45158	10	0.160126	20784.8	-0.12	4.80466
1301	3	2	5	140	34	Men	4	Others	Yes	2	1	2	6	6	1	NA	NA	2.45158	10	0.160126	20784.8	-0.12	4.80466
1302	3	3	6	140	34	Men	4	Others	Yes	2	1	2	6	6	1	NA	NA	2.45158	10	0.160126	20784.8	-0.12	4.80466
1303	4	4	7	140	34	Men	4	Ingroup	No	2	1	NA	6	6	1	NA	NA	2.45158	10	0.160126	20784.8	-0.12	4.80466
1304	4	4	8	140	34	Men	4	Ingroup	No	2	1	NA	6	6	1	NA	NA	2.45158	10	0.160126	20784.8	-0.12	4.80466
1305	2	3	9	140	34	Men	4	Others	No	2	1	1	6	6	1	NA	NA	2.45158	10	0.160126	20784.8	-0.12	4.80466
1306	2	3	10	140	34	Men	4	Others	No	2	1	1	6	6	1	NA	NA	2.45158	10	0.160126	20784.8	-0.12	4.80466
1307	3	3	11	140	34	Men	4	Others	No	2	1	2	6	6	1	NA	NA	2.45158	10	0.160126	20784.8	-0.12	4.80466
1308	2	2	12	140	34	Men	4	Others	No	2	1	2	6	6	1	NA	NA	2.45158	10	0.160126	20784.8	-0.12	4.80466
1309	5	7	1	142	31	Women	4	Ingroup	Yes	1	1	NA	6	6	1	NA	NA	2.45158	10	0.160126	20784.8	-0.12	4.80466
1310	8	10	2	142	31	Women	4	Ingroup	Yes	1	1	NA	6	6	1	NA	NA	2.45158	10	0.160126	20784.8	-0.12	4.80466
1311	10	8	3	142	31	Women	4	Others	Yes	1	1	1	6	6	1	NA	NA	2.45158	10	0.160126	20784.8	-0.12	4.80466
1312	4	3	4	142	31	Women	4	Others	Yes	1	1	1	6	6	1	NA	NA	2.45158	10	0.160126	20784.8	-0.12	4.80466
1313	7	9	5	142	31	Women	4	Others	Yes	1	1	2	6	6	1	NA	NA	2.45158	10	0.160126	20784.8	-0.12	4.80466
1314	3	5	6	142	31	Women	4	Others	Yes	1	1	2	6	6	1	NA	NA	2.45158	10	0.160126	20784.8	-0.12	4.80466
1315	2	2	7	142	31	Women	4	Ingroup	No	1	1	NA	6	6	1	NA	NA	2.45158	10	0.160126	20784.8	-0.12	4.80466
1316	4	5	8	142	31	Women	4	Ingroup	No	1	1	NA	6	6	1	NA	NA	2.45158	10	0.160126	20784.8	-0.12	4.80466
1317	4	3	9	142	31	Women	4	Others	No	1	1	1	6	6	1	NA	NA	2.45158	10	0.160126	20784.8	-0.12	4.80466
1318	7	7	10	142	31	Women	4	Others	No	1	1	1	6	6	1	NA	NA	2.45158	10	0.160126	20784.8	-0.12	4.80466
1319	6	4	11	142	31	Women	4	Others	No	1	1	2	6	6	1	NA	NA	2.45158	10	0.160126	20784.8	-0.12	4.80466
1320	2	4	12	142	31	Women	4	Others	No	1	1	2	6	6	1	NA	NA	2.45158	10	0.160126	20784.8	-0.12	4.80466
1321	10	6	1	143	22	Women	2	Ingroup	Yes	2	1	NA	7	4	1	NA	NA	2.45158	10	0.160126	20784.8	-0.12	4.80466
1322	8	7	2	143	22	Women	2	Ingroup	Yes	2	1	NA	7	4	1	NA	NA	2.45158	10	0.160126	20784.8	-0.12	4.80466
1323	5	5	3	143	22	Women	2	Others	Yes	2	1	1	7	4	1	NA	NA	2.45158	10	0.160126	20784.8	-0.12	4.80466
1324	7	5	4	143	22	Women	2	Others	Yes	2	1	1	7	4	1	NA	NA	2.45158	10	0.160126	20784.8	-0.12	4.80466
1325	10	6	5	143	22	Women	2	Others	Yes	2	1	2	7	4	1	NA	NA	2.45158	10	0.160126	20784.8	-0.12	4.80466
1326	5	5	6	143	22	Women	2	Others	Yes	2	1	2	7	4	1	NA	NA	2.45158	10	0.160126	20784.8	-0.12	4.80466
1327	10	10	7	143	22	Women	2	Ingroup	No	2	1	NA	7	4	1	NA	NA	2.45158	10	0.160126	20784.8	-0.12	4.80466
1328	9	8	8	143	22	Women	2	Ingroup	No	2	1	NA	7	4	1	NA	NA	2.45158	10	0.160126	20784.8	-0.12	4.80466
1329	5	5	9	143	22	Women	2	Others	No	2	1	1	7	4	1	NA	NA	2.45158	10	0.160126	20784.8	-0.12	4.80466
1330	9	9	10	143	22	Women	2	Others	No	2	1	1	7	4	1	NA	NA	2.45158	10	0.160126	20784.8	-0.12	4.80466
1331	4	4	11	143	22	Women	2	Others	No	2	1	2	7	4	1	NA	NA	2.45158	10	0.160126	20784.8	-0.12	4.80466
1332	3	4	12	143	22	Women	2	Others	No	2	1	2	7	4	1	NA	NA	2.45158	10	0.160126	20784.8	-0.12	4.80466
1333	4	4	1	144	41	Women	4	Ingroup	Yes	2	1	NA	3	2	1	NA	NA	2.45158	10	0.160126	20784.8	-0.12	4.80466
1334	4	4	2	144	41	Women	4	Ingroup	Yes	2	1	NA	3	2	1	NA	NA	2.45158	10	0.160126	20784.8	-0.12	4.80466
1335	4	4	3	144	41	Women	4	Others	Yes	2	1	1	3	2	1	NA	NA	2.45158	10	0.160126	20784.8	-0.12	4.80466
1336	4	4	4	144	41	Women	4	Others	Yes	2	1	1	3	2	1	NA	NA	2.45158	10	0.160126	20784.8	-0.12	4.80466
1337	4	4	5	144	41	Women	4	Others	Yes	2	1	2	3	2	1	NA	NA	2.45158	10	0.160126	20784.8	-0.12	4.80466
1338	4	4	6	144	41	Women	4	Others	Yes	2	1	2	3	2	1	NA	NA	2.45158	10	0.160126	20784.8	-0.12	4.80466
1339	4	4	7	144	41	Women	4	Ingroup	No	2	1	NA	3	2	1	NA	NA	2.45158	10	0.160126	20784.8	-0.12	4.80466
1340	4	4	8	144	41	Women	4	Ingroup	No	2	1	NA	3	2	1	NA	NA	2.45158	10	0.160126	20784.8	-0.12	4.80466
1341	4	4	9	144	41	Women	4	Others	No	2	1	1	3	2	1	NA	NA	2.45158	10	0.160126	20784.8	-0.12	4.80466
1342	4	5	10	144	41	Women	4	Others	No	2	1	1	3	2	1	NA	NA	2.45158	10	0.160126	20784.8	-0.12	4.80466
1343	4	4	11	144	41	Women	4	Others	No	2	1	2	3	2	1	NA	NA	2.45158	10	0.160126	20784.8	-0.12	4.80466
1344	4	4	12	144	41	Women	4	Others	No	2	1	2	3	2	1	NA	NA	2.45158	10	0.160126	20784.8	-0.12	4.80466
1345	6	2	1	145	33	Women	4	Ingroup	Yes	2	1	NA	6	6	1	NA	NA	2.45158	10	0.160126	20784.8	-0.12	4.80466
1346	6	2	2	145	33	Women	4	Ingroup	Yes	2	1	NA	6	6	1	NA	NA	2.45158	10	0.160126	20784.8	-0.12	4.80466
1347	6	2	3	145	33	Women	4	Others	Yes	2	1	1	6	6	1	NA	NA	2.45158	10	0.160126	20784.8	-0.12	4.80466
1348	6	2	4	145	33	Women	4	Others	Yes	2	1	1	6	6	1	NA	NA	2.45158	10	0.160126	20784.8	-0.12	4.80466
1349	6	2	5	145	33	Women	4	Others	Yes	2	1	2	6	6	1	NA	NA	2.45158	10	0.160126	20784.8	-0.12	4.80466
1350	6	2	6	145	33	Women	4	Others	Yes	2	1	2	6	6	1	NA	NA	2.45158	10	0.160126	20784.8	-0.12	4.80466
1351	6	2	7	145	33	Women	4	Ingroup	No	2	1	NA	6	6	1	NA	NA	2.45158	10	0.160126	20784.8	-0.12	4.80466
1352	6	2	8	145	33	Women	4	Ingroup	No	2	1	NA	6	6	1	NA	NA	2.45158	10	0.160126	20784.8	-0.12	4.80466
1353	6	2	9	145	33	Women	4	Others	No	2	1	1	6	6	1	NA	NA	2.45158	10	0.160126	20784.8	-0.12	4.80466
1354	6	2	10	145	33	Women	4	Others	No	2	1	1	6	6	1	NA	NA	2.45158	10	0.160126	20784.8	-0.12	4.80466
1355	6	2	11	145	33	Women	4	Others	No	2	1	2	6	6	1	NA	NA	2.45158	10	0.160126	20784.8	-0.12	4.80466
1356	6	2	12	145	33	Women	4	Others	No	2	1	2	6	6	1	NA	NA	2.45158	10	0.160126	20784.8	-0.12	4.80466
1357	3	3	1	146	33	Women	3	Ingroup	Yes	2	1	NA	5	4	1	NA	NA	2.45158	10	0.160126	20784.8	-0.12	4.80466
1358	2	3	2	146	33	Women	3	Ingroup	Yes	2	1	NA	5	4	1	NA	NA	2.45158	10	0.160126	20784.8	-0.12	4.80466
1359	3	4	3	146	33	Women	3	Others	Yes	2	1	1	5	4	1	NA	NA	2.45158	10	0.160126	20784.8	-0.12	4.80466
1360	3	3	4	146	33	Women	3	Others	Yes	2	1	1	5	4	1	NA	NA	2.45158	10	0.160126	20784.8	-0.12	4.80466
1361	2	2	5	146	33	Women	3	Others	Yes	2	1	2	5	4	1	NA	NA	2.45158	10	0.160126	20784.8	-0.12	4.80466
1362	3	4	6	146	33	Women	3	Others	Yes	2	1	2	5	4	1	NA	NA	2.45158	10	0.160126	20784.8	-0.12	4.80466
1363	3	4	7	146	33	Women	3	Ingroup	No	2	1	NA	5	4	1	NA	NA	2.45158	10	0.160126	20784.8	-0.12	4.80466
1364	3	3	8	146	33	Women	3	Ingroup	No	2	1	NA	5	4	1	NA	NA	2.45158	10	0.160126	20784.8	-0.12	4.80466
1365	2	3	9	146	33	Women	3	Others	No	2	1	1	5	4	1	NA	NA	2.45158	10	0.160126	20784.8	-0.12	4.80466
1366	3	4	10	146	33	Women	3	Others	No	2	1	1	5	4	1	NA	NA	2.45158	10	0.160126	20784.8	-0.12	4.80466
1367	2	2	11	146	33	Women	3	Others	No	2	1	2	5	4	1	NA	NA	2.45158	10	0.160126	20784.8	-0.12	4.80466
1368	2	2	12	146	33	Women	3	Others	No	2	1	2	5	4	1	NA	NA	2.45158	10	0.160126	20784.8	-0.12	4.80466
1369	8	8	1	147	51	Men	2	Ingroup	Yes	2	1	NA	7	7	1	NA	NA	2.45158	10	0.160126	20784.8	-0.12	4.80466
1370	8	8	2	147	51	Men	2	Ingroup	Yes	2	1	NA	7	7	1	NA	NA	2.45158	10	0.160126	20784.8	-0.12	4.80466
1371	4	9	3	147	51	Men	2	Others	Yes	2	1	1	7	7	1	NA	NA	2.45158	10	0.160126	20784.8	-0.12	4.80466
1372	8	8	4	147	51	Men	2	Others	Yes	2	1	1	7	7	1	NA	NA	2.45158	10	0.160126	20784.8	-0.12	4.80466
1373	4	3	5	147	51	Men	2	Others	Yes	2	1	2	7	7	1	NA	NA	2.45158	10	0.160126	20784.8	-0.12	4.80466
1374	9	10	6	147	51	Men	2	Others	Yes	2	1	2	7	7	1	NA	NA	2.45158	10	0.160126	20784.8	-0.12	4.80466
1375	7	4	7	147	51	Men	2	Ingroup	No	2	1	NA	7	7	1	NA	NA	2.45158	10	0.160126	20784.8	-0.12	4.80466
1376	6	7	8	147	51	Men	2	Ingroup	No	2	1	NA	7	7	1	NA	NA	2.45158	10	0.160126	20784.8	-0.12	4.80466
1377	7	7	9	147	51	Men	2	Others	No	2	1	1	7	7	1	NA	NA	2.45158	10	0.160126	20784.8	-0.12	4.80466
1378	5	5	10	147	51	Men	2	Others	No	2	1	1	7	7	1	NA	NA	2.45158	10	0.160126	20784.8	-0.12	4.80466
1379	4	4	11	147	51	Men	2	Others	No	2	1	2	7	7	1	NA	NA	2.45158	10	0.160126	20784.8	-0.12	4.80466
1380	7	7	12	147	51	Men	2	Others	No	2	1	2	7	7	1	NA	NA	2.45158	10	0.160126	20784.8	-0.12	4.80466
1381	4	8	1	148	27	Men	2	Ingroup	Yes	2	1	NA	4	4	1	NA	NA	2.45158	10	0.160126	20784.8	-0.12	4.80466
1382	4	8	2	148	27	Men	2	Ingroup	Yes	2	1	NA	4	4	1	NA	NA	2.45158	10	0.160126	20784.8	-0.12	4.80466
1383	4	8	3	148	27	Men	2	Others	Yes	2	1	1	4	4	1	NA	NA	2.45158	10	0.160126	20784.8	-0.12	4.80466
1384	4	8	4	148	27	Men	2	Others	Yes	2	1	1	4	4	1	NA	NA	2.45158	10	0.160126	20784.8	-0.12	4.80466
1385	4	8	5	148	27	Men	2	Others	Yes	2	1	2	4	4	1	NA	NA	2.45158	10	0.160126	20784.8	-0.12	4.80466
1386	8	4	6	148	27	Men	2	Others	Yes	2	1	2	4	4	1	NA	NA	2.45158	10	0.160126	20784.8	-0.12	4.80466
1387	3	6	7	148	27	Men	2	Ingroup	No	2	1	NA	4	4	1	NA	NA	2.45158	10	0.160126	20784.8	-0.12	4.80466
1388	2	8	8	148	27	Men	2	Ingroup	No	2	1	NA	4	4	1	NA	NA	2.45158	10	0.160126	20784.8	-0.12	4.80466
1389	1	4	9	148	27	Men	2	Others	No	2	1	1	4	4	1	NA	NA	2.45158	10	0.160126	20784.8	-0.12	4.80466
1390	1	4	10	148	27	Men	2	Others	No	2	1	1	4	4	1	NA	NA	2.45158	10	0.160126	20784.8	-0.12	4.80466
1391	2	4	11	148	27	Men	2	Others	No	2	1	2	4	4	1	NA	NA	2.45158	10	0.160126	20784.8	-0.12	4.80466
1392	4	8	12	148	27	Men	2	Others	No	2	1	2	4	4	1	NA	NA	2.45158	10	0.160126	20784.8	-0.12	4.80466
1393	6	7	1	151	41	Women	4	Ingroup	Yes	2	1	NA	7	2	1	NA	NA	2.45158	10	0.160126	20784.8	-0.12	4.80466
1394	6	8	2	151	41	Women	4	Ingroup	Yes	2	1	NA	7	2	1	NA	NA	2.45158	10	0.160126	20784.8	-0.12	4.80466
1395	4	5	3	151	41	Women	4	Others	Yes	2	1	1	7	2	1	NA	NA	2.45158	10	0.160126	20784.8	-0.12	4.80466
1396	5	6	4	151	41	Women	4	Others	Yes	2	1	1	7	2	1	NA	NA	2.45158	10	0.160126	20784.8	-0.12	4.80466
1397	3	6	5	151	41	Women	4	Others	Yes	2	1	2	7	2	1	NA	NA	2.45158	10	0.160126	20784.8	-0.12	4.80466
1398	3	7	6	151	41	Women	4	Others	Yes	2	1	2	7	2	1	NA	NA	2.45158	10	0.160126	20784.8	-0.12	4.80466
1399	5	6	7	151	41	Women	4	Ingroup	No	2	1	NA	7	2	1	NA	NA	2.45158	10	0.160126	20784.8	-0.12	4.80466
1400	6	8	8	151	41	Women	4	Ingroup	No	2	1	NA	7	2	1	NA	NA	2.45158	10	0.160126	20784.8	-0.12	4.80466
1401	2	7	9	151	41	Women	4	Others	No	2	1	1	7	2	1	NA	NA	2.45158	10	0.160126	20784.8	-0.12	4.80466
1402	4	7	10	151	41	Women	4	Others	No	2	1	1	7	2	1	NA	NA	2.45158	10	0.160126	20784.8	-0.12	4.80466
1403	4	6	11	151	41	Women	4	Others	No	2	1	2	7	2	1	NA	NA	2.45158	10	0.160126	20784.8	-0.12	4.80466
1404	5	6	12	151	41	Women	4	Others	No	2	1	2	7	2	1	NA	NA	2.45158	10	0.160126	20784.8	-0.12	4.80466
1405	4	10	1	152	66	Women	5	Ingroup	Yes	1	1	NA	6	7	1	NA	NA	2.45158	10	0.160126	20784.8	-0.12	4.80466
1406	4	6	2	152	66	Women	5	Ingroup	Yes	1	1	NA	6	7	1	NA	NA	2.45158	10	0.160126	20784.8	-0.12	4.80466
1407	3	10	3	152	66	Women	5	Others	Yes	1	1	1	6	7	1	NA	NA	2.45158	10	0.160126	20784.8	-0.12	4.80466
1408	4	9	4	152	66	Women	5	Others	Yes	1	1	1	6	7	1	NA	NA	2.45158	10	0.160126	20784.8	-0.12	4.80466
1409	3	10	5	152	66	Women	5	Others	Yes	1	1	2	6	7	1	NA	NA	2.45158	10	0.160126	20784.8	-0.12	4.80466
1410	4	9	6	152	66	Women	5	Others	Yes	1	1	2	6	7	1	NA	NA	2.45158	10	0.160126	20784.8	-0.12	4.80466
1411	4	6	7	152	66	Women	5	Ingroup	No	1	1	NA	6	7	1	NA	NA	2.45158	10	0.160126	20784.8	-0.12	4.80466
1412	4	5	8	152	66	Women	5	Ingroup	No	1	1	NA	6	7	1	NA	NA	2.45158	10	0.160126	20784.8	-0.12	4.80466
1413	4	7	9	152	66	Women	5	Others	No	1	1	1	6	7	1	NA	NA	2.45158	10	0.160126	20784.8	-0.12	4.80466
1414	4	5	10	152	66	Women	5	Others	No	1	1	1	6	7	1	NA	NA	2.45158	10	0.160126	20784.8	-0.12	4.80466
1415	4	4	11	152	66	Women	5	Others	No	1	1	2	6	7	1	NA	NA	2.45158	10	0.160126	20784.8	-0.12	4.80466
1416	4	5	12	152	66	Women	5	Others	No	1	1	2	6	7	1	NA	NA	2.45158	10	0.160126	20784.8	-0.12	4.80466
1417	5	5	1	153	56	Men	1	Ingroup	Yes	2	1	NA	5	6	1	NA	NA	2.45158	10	0.160126	20784.8	-0.12	4.80466
1418	5	2	2	153	56	Men	1	Ingroup	Yes	2	1	NA	5	6	1	NA	NA	2.45158	10	0.160126	20784.8	-0.12	4.80466
1419	5	7	3	153	56	Men	1	Others	Yes	2	1	1	5	6	1	NA	NA	2.45158	10	0.160126	20784.8	-0.12	4.80466
1420	5	7	4	153	56	Men	1	Others	Yes	2	1	1	5	6	1	NA	NA	2.45158	10	0.160126	20784.8	-0.12	4.80466
1421	4	2	5	153	56	Men	1	Others	Yes	2	1	2	5	6	1	NA	NA	2.45158	10	0.160126	20784.8	-0.12	4.80466
1422	5	6	6	153	56	Men	1	Others	Yes	2	1	2	5	6	1	NA	NA	2.45158	10	0.160126	20784.8	-0.12	4.80466
1423	5	5	7	153	56	Men	1	Ingroup	No	2	1	NA	5	6	1	NA	NA	2.45158	10	0.160126	20784.8	-0.12	4.80466
1424	5	2	8	153	56	Men	1	Ingroup	No	2	1	NA	5	6	1	NA	NA	2.45158	10	0.160126	20784.8	-0.12	4.80466
1425	4	3	9	153	56	Men	1	Others	No	2	1	1	5	6	1	NA	NA	2.45158	10	0.160126	20784.8	-0.12	4.80466
1426	5	5	10	153	56	Men	1	Others	No	2	1	1	5	6	1	NA	NA	2.45158	10	0.160126	20784.8	-0.12	4.80466
1427	5	5	11	153	56	Men	1	Others	No	2	1	2	5	6	1	NA	NA	2.45158	10	0.160126	20784.8	-0.12	4.80466
1428	5	4	12	153	56	Men	1	Others	No	2	1	2	5	6	1	NA	NA	2.45158	10	0.160126	20784.8	-0.12	4.80466
1429	3	4	1	154	56	Men	5	Ingroup	Yes	1	1	NA	5	2	1	NA	NA	2.45158	10	0.160126	20784.8	-0.12	4.80466
1430	5	6	2	154	56	Men	5	Ingroup	Yes	1	1	NA	5	2	1	NA	NA	2.45158	10	0.160126	20784.8	-0.12	4.80466
1431	4	8	3	154	56	Men	5	Others	Yes	1	1	1	5	2	1	NA	NA	2.45158	10	0.160126	20784.8	-0.12	4.80466
1432	3	6	4	154	56	Men	5	Others	Yes	1	1	1	5	2	1	NA	NA	2.45158	10	0.160126	20784.8	-0.12	4.80466
1433	4	8	5	154	56	Men	5	Others	Yes	1	1	2	5	2	1	NA	NA	2.45158	10	0.160126	20784.8	-0.12	4.80466
1434	2	6	6	154	56	Men	5	Others	Yes	1	1	2	5	2	1	NA	NA	2.45158	10	0.160126	20784.8	-0.12	4.80466
1435	10	10	7	154	56	Men	5	Ingroup	No	1	1	NA	5	2	1	NA	NA	2.45158	10	0.160126	20784.8	-0.12	4.80466
1436	9	10	8	154	56	Men	5	Ingroup	No	1	1	NA	5	2	1	NA	NA	2.45158	10	0.160126	20784.8	-0.12	4.80466
1437	10	10	9	154	56	Men	5	Others	No	1	1	1	5	2	1	NA	NA	2.45158	10	0.160126	20784.8	-0.12	4.80466
1438	9	10	10	154	56	Men	5	Others	No	1	1	1	5	2	1	NA	NA	2.45158	10	0.160126	20784.8	-0.12	4.80466
1439	10	10	11	154	56	Men	5	Others	No	1	1	2	5	2	1	NA	NA	2.45158	10	0.160126	20784.8	-0.12	4.80466
1440	10	10	12	154	56	Men	5	Others	No	1	1	2	5	2	1	NA	NA	2.45158	10	0.160126	20784.8	-0.12	4.80466
1441	5	3	1	155	47	Women	5	Ingroup	Yes	2	1	NA	6	5	1	NA	NA	2.45158	10	0.160126	20784.8	-0.12	4.80466
1442	6	8	2	155	47	Women	5	Ingroup	Yes	2	1	NA	6	5	1	NA	NA	2.45158	10	0.160126	20784.8	-0.12	4.80466
1443	5	6	3	155	47	Women	5	Others	Yes	2	1	1	6	5	1	NA	NA	2.45158	10	0.160126	20784.8	-0.12	4.80466
1444	5	5	4	155	47	Women	5	Others	Yes	2	1	1	6	5	1	NA	NA	2.45158	10	0.160126	20784.8	-0.12	4.80466
1445	6	7	5	155	47	Women	5	Others	Yes	2	1	2	6	5	1	NA	NA	2.45158	10	0.160126	20784.8	-0.12	4.80466
1446	4	4	6	155	47	Women	5	Others	Yes	2	1	2	6	5	1	NA	NA	2.45158	10	0.160126	20784.8	-0.12	4.80466
1447	7	2	7	155	47	Women	5	Ingroup	No	2	1	NA	6	5	1	NA	NA	2.45158	10	0.160126	20784.8	-0.12	4.80466
1448	5	2	8	155	47	Women	5	Ingroup	No	2	1	NA	6	5	1	NA	NA	2.45158	10	0.160126	20784.8	-0.12	4.80466
1449	5	5	9	155	47	Women	5	Others	No	2	1	1	6	5	1	NA	NA	2.45158	10	0.160126	20784.8	-0.12	4.80466
1450	6	7	10	155	47	Women	5	Others	No	2	1	1	6	5	1	NA	NA	2.45158	10	0.160126	20784.8	-0.12	4.80466
1451	6	6	11	155	47	Women	5	Others	No	2	1	2	6	5	1	NA	NA	2.45158	10	0.160126	20784.8	-0.12	4.80466
1452	6	5	12	155	47	Women	5	Others	No	2	1	2	6	5	1	NA	NA	2.45158	10	0.160126	20784.8	-0.12	4.80466
1453	5	7	1	156	32	Women	5	Ingroup	Yes	2	1	NA	4	4	1	NA	NA	2.45158	10	0.160126	20784.8	-0.12	4.80466
1454	10	5	2	156	32	Women	5	Ingroup	Yes	2	1	NA	4	4	1	NA	NA	2.45158	10	0.160126	20784.8	-0.12	4.80466
1455	5	9	3	156	32	Women	5	Others	Yes	2	1	1	4	4	1	NA	NA	2.45158	10	0.160126	20784.8	-0.12	4.80466
1456	10	8	4	156	32	Women	5	Others	Yes	2	1	1	4	4	1	NA	NA	2.45158	10	0.160126	20784.8	-0.12	4.80466
1457	5	6	5	156	32	Women	5	Others	Yes	2	1	2	4	4	1	NA	NA	2.45158	10	0.160126	20784.8	-0.12	4.80466
1458	5	10	6	156	32	Women	5	Others	Yes	2	1	2	4	4	1	NA	NA	2.45158	10	0.160126	20784.8	-0.12	4.80466
1459	10	6	7	156	32	Women	5	Ingroup	No	2	1	NA	4	4	1	NA	NA	2.45158	10	0.160126	20784.8	-0.12	4.80466
1460	5	5	8	156	32	Women	5	Ingroup	No	2	1	NA	4	4	1	NA	NA	2.45158	10	0.160126	20784.8	-0.12	4.80466
1461	1	10	9	156	32	Women	5	Others	No	2	1	1	4	4	1	NA	NA	2.45158	10	0.160126	20784.8	-0.12	4.80466
1462	10	10	10	156	32	Women	5	Others	No	2	1	1	4	4	1	NA	NA	2.45158	10	0.160126	20784.8	-0.12	4.80466
1463	2	10	11	156	32	Women	5	Others	No	2	1	2	4	4	1	NA	NA	2.45158	10	0.160126	20784.8	-0.12	4.80466
1464	10	10	12	156	32	Women	5	Others	No	2	1	2	4	4	1	NA	NA	2.45158	10	0.160126	20784.8	-0.12	4.80466
1465	1	6	1	157	39	Women	2	Ingroup	Yes	1	1	NA	6	5	1	NA	NA	2.45158	10	0.160126	20784.8	-0.12	4.80466
1466	1	5	2	157	39	Women	2	Ingroup	Yes	1	1	NA	6	5	1	NA	NA	2.45158	10	0.160126	20784.8	-0.12	4.80466
1467	4	10	3	157	39	Women	2	Others	Yes	1	1	1	6	5	1	NA	NA	2.45158	10	0.160126	20784.8	-0.12	4.80466
1468	2	9	4	157	39	Women	2	Others	Yes	1	1	1	6	5	1	NA	NA	2.45158	10	0.160126	20784.8	-0.12	4.80466
1469	2	6	5	157	39	Women	2	Others	Yes	1	1	2	6	5	1	NA	NA	2.45158	10	0.160126	20784.8	-0.12	4.80466
1470	4	10	6	157	39	Women	2	Others	Yes	1	1	2	6	5	1	NA	NA	2.45158	10	0.160126	20784.8	-0.12	4.80466
1471	1	4	7	157	39	Women	2	Ingroup	No	1	1	NA	6	5	1	NA	NA	2.45158	10	0.160126	20784.8	-0.12	4.80466
1472	2	9	8	157	39	Women	2	Ingroup	No	1	1	NA	6	5	1	NA	NA	2.45158	10	0.160126	20784.8	-0.12	4.80466
1473	6	8	9	157	39	Women	2	Others	No	1	1	1	6	5	1	NA	NA	2.45158	10	0.160126	20784.8	-0.12	4.80466
1474	1	6	10	157	39	Women	2	Others	No	1	1	1	6	5	1	NA	NA	2.45158	10	0.160126	20784.8	-0.12	4.80466
1475	0	3	11	157	39	Women	2	Others	No	1	1	2	6	5	1	NA	NA	2.45158	10	0.160126	20784.8	-0.12	4.80466
1476	3	4	12	157	39	Women	2	Others	No	1	1	2	6	5	1	NA	NA	2.45158	10	0.160126	20784.8	-0.12	4.80466
1477	10	10	1	158	34	Men	3	Ingroup	Yes	2	1	NA	4	1	1	NA	NA	2.45158	10	0.160126	20784.8	-0.12	4.80466
1478	10	10	2	158	34	Men	3	Ingroup	Yes	2	1	NA	4	1	1	NA	NA	2.45158	10	0.160126	20784.8	-0.12	4.80466
1479	10	10	3	158	34	Men	3	Others	Yes	2	1	1	4	1	1	NA	NA	2.45158	10	0.160126	20784.8	-0.12	4.80466
1480	10	10	4	158	34	Men	3	Others	Yes	2	1	1	4	1	1	NA	NA	2.45158	10	0.160126	20784.8	-0.12	4.80466
1481	10	10	5	158	34	Men	3	Others	Yes	2	1	2	4	1	1	NA	NA	2.45158	10	0.160126	20784.8	-0.12	4.80466
1482	10	10	6	158	34	Men	3	Others	Yes	2	1	2	4	1	1	NA	NA	2.45158	10	0.160126	20784.8	-0.12	4.80466
1483	10	10	7	158	34	Men	3	Ingroup	No	2	1	NA	4	1	1	NA	NA	2.45158	10	0.160126	20784.8	-0.12	4.80466
1484	10	10	8	158	34	Men	3	Ingroup	No	2	1	NA	4	1	1	NA	NA	2.45158	10	0.160126	20784.8	-0.12	4.80466
1485	10	10	9	158	34	Men	3	Others	No	2	1	1	4	1	1	NA	NA	2.45158	10	0.160126	20784.8	-0.12	4.80466
1486	10	10	10	158	34	Men	3	Others	No	2	1	1	4	1	1	NA	NA	2.45158	10	0.160126	20784.8	-0.12	4.80466
1487	10	10	11	158	34	Men	3	Others	No	2	1	2	4	1	1	NA	NA	2.45158	10	0.160126	20784.8	-0.12	4.80466
1488	10	10	12	158	34	Men	3	Others	No	2	1	2	4	1	1	NA	NA	2.45158	10	0.160126	20784.8	-0.12	4.80466
1489	4	2	1	159	62	Men	5	Ingroup	Yes	2	1	NA	6	6	1	NA	NA	2.45158	10	0.160126	20784.8	-0.12	4.80466
1490	4	4	2	159	62	Men	5	Ingroup	Yes	2	1	NA	6	6	1	NA	NA	2.45158	10	0.160126	20784.8	-0.12	4.80466
1491	5	5	3	159	62	Men	5	Others	Yes	2	1	1	6	6	1	NA	NA	2.45158	10	0.160126	20784.8	-0.12	4.80466
1492	10	8	4	159	62	Men	5	Others	Yes	2	1	1	6	6	1	NA	NA	2.45158	10	0.160126	20784.8	-0.12	4.80466
1493	6	7	5	159	62	Men	5	Others	Yes	2	1	2	6	6	1	NA	NA	2.45158	10	0.160126	20784.8	-0.12	4.80466
1494	9	7	6	159	62	Men	5	Others	Yes	2	1	2	6	6	1	NA	NA	2.45158	10	0.160126	20784.8	-0.12	4.80466
1495	1	1	7	159	62	Men	5	Ingroup	No	2	1	NA	6	6	1	NA	NA	2.45158	10	0.160126	20784.8	-0.12	4.80466
1496	5	4	8	159	62	Men	5	Ingroup	No	2	1	NA	6	6	1	NA	NA	2.45158	10	0.160126	20784.8	-0.12	4.80466
1497	5	5	9	159	62	Men	5	Others	No	2	1	1	6	6	1	NA	NA	2.45158	10	0.160126	20784.8	-0.12	4.80466
1498	8	6	10	159	62	Men	5	Others	No	2	1	1	6	6	1	NA	NA	2.45158	10	0.160126	20784.8	-0.12	4.80466
1499	1	1	11	159	62	Men	5	Others	No	2	1	2	6	6	1	NA	NA	2.45158	10	0.160126	20784.8	-0.12	4.80466
1500	6	4	12	159	62	Men	5	Others	No	2	1	2	6	6	1	NA	NA	2.45158	10	0.160126	20784.8	-0.12	4.80466
1501	2	2	1	161	28	Men	4	Ingroup	Yes	2	1	NA	3	1	1	NA	NA	2.45158	10	0.160126	20784.8	-0.12	4.80466
1502	2	2	2	161	28	Men	4	Ingroup	Yes	2	1	NA	3	1	1	NA	NA	2.45158	10	0.160126	20784.8	-0.12	4.80466
1503	2	3	3	161	28	Men	4	Others	Yes	2	1	1	3	1	1	NA	NA	2.45158	10	0.160126	20784.8	-0.12	4.80466
1504	3	2	4	161	28	Men	4	Others	Yes	2	1	1	3	1	1	NA	NA	2.45158	10	0.160126	20784.8	-0.12	4.80466
1505	2	2	5	161	28	Men	4	Others	Yes	2	1	2	3	1	1	NA	NA	2.45158	10	0.160126	20784.8	-0.12	4.80466
1506	3	1	6	161	28	Men	4	Others	Yes	2	1	2	3	1	1	NA	NA	2.45158	10	0.160126	20784.8	-0.12	4.80466
1507	2	2	7	161	28	Men	4	Ingroup	No	2	1	NA	3	1	1	NA	NA	2.45158	10	0.160126	20784.8	-0.12	4.80466
1508	3	2	8	161	28	Men	4	Ingroup	No	2	1	NA	3	1	1	NA	NA	2.45158	10	0.160126	20784.8	-0.12	4.80466
1509	3	2	9	161	28	Men	4	Others	No	2	1	1	3	1	1	NA	NA	2.45158	10	0.160126	20784.8	-0.12	4.80466
1510	2	2	10	161	28	Men	4	Others	No	2	1	1	3	1	1	NA	NA	2.45158	10	0.160126	20784.8	-0.12	4.80466
1511	3	2	11	161	28	Men	4	Others	No	2	1	2	3	1	1	NA	NA	2.45158	10	0.160126	20784.8	-0.12	4.80466
1512	4	3	12	161	28	Men	4	Others	No	2	1	2	3	1	1	NA	NA	2.45158	10	0.160126	20784.8	-0.12	4.80466
1513	2	2	1	163	29	Women	4	Ingroup	Yes	2	1	NA	6	5	1	NA	NA	2.45158	10	0.160126	20784.8	-0.12	4.80466
1514	2	2	2	163	29	Women	4	Ingroup	Yes	2	1	NA	6	5	1	NA	NA	2.45158	10	0.160126	20784.8	-0.12	4.80466
1515	3	4	3	163	29	Women	4	Others	Yes	2	1	1	6	5	1	NA	NA	2.45158	10	0.160126	20784.8	-0.12	4.80466
1516	2	2	4	163	29	Women	4	Others	Yes	2	1	1	6	5	1	NA	NA	2.45158	10	0.160126	20784.8	-0.12	4.80466
1517	2	3	5	163	29	Women	4	Others	Yes	2	1	2	6	5	1	NA	NA	2.45158	10	0.160126	20784.8	-0.12	4.80466
1518	3	4	6	163	29	Women	4	Others	Yes	2	1	2	6	5	1	NA	NA	2.45158	10	0.160126	20784.8	-0.12	4.80466
1519	2	3	7	163	29	Women	4	Ingroup	No	2	1	NA	6	5	1	NA	NA	2.45158	10	0.160126	20784.8	-0.12	4.80466
1520	2	5	8	163	29	Women	4	Ingroup	No	2	1	NA	6	5	1	NA	NA	2.45158	10	0.160126	20784.8	-0.12	4.80466
1521	3	4	9	163	29	Women	4	Others	No	2	1	1	6	5	1	NA	NA	2.45158	10	0.160126	20784.8	-0.12	4.80466
1522	3	3	10	163	29	Women	4	Others	No	2	1	1	6	5	1	NA	NA	2.45158	10	0.160126	20784.8	-0.12	4.80466
1523	2	3	11	163	29	Women	4	Others	No	2	1	2	6	5	1	NA	NA	2.45158	10	0.160126	20784.8	-0.12	4.80466
1524	2	3	12	163	29	Women	4	Others	No	2	1	2	6	5	1	NA	NA	2.45158	10	0.160126	20784.8	-0.12	4.80466
1525	1	3	1	164	35	Men	3	Ingroup	Yes	2	1	NA	7	6	1	NA	NA	2.45158	10	0.160126	20784.8	-0.12	4.80466
1526	0	2	2	164	35	Men	3	Ingroup	Yes	2	1	NA	7	6	1	NA	NA	2.45158	10	0.160126	20784.8	-0.12	4.80466
1527	4	6	3	164	35	Men	3	Others	Yes	2	1	1	7	6	1	NA	NA	2.45158	10	0.160126	20784.8	-0.12	4.80466
1528	1	3	4	164	35	Men	3	Others	Yes	2	1	1	7	6	1	NA	NA	2.45158	10	0.160126	20784.8	-0.12	4.80466
1529	0	3	5	164	35	Men	3	Others	Yes	2	1	2	7	6	1	NA	NA	2.45158	10	0.160126	20784.8	-0.12	4.80466
1530	0	3	6	164	35	Men	3	Others	Yes	2	1	2	7	6	1	NA	NA	2.45158	10	0.160126	20784.8	-0.12	4.80466
1531	0	4	7	164	35	Men	3	Ingroup	No	2	1	NA	7	6	1	NA	NA	2.45158	10	0.160126	20784.8	-0.12	4.80466
1532	3	4	8	164	35	Men	3	Ingroup	No	2	1	NA	7	6	1	NA	NA	2.45158	10	0.160126	20784.8	-0.12	4.80466
1533	2	9	9	164	35	Men	3	Others	No	2	1	1	7	6	1	NA	NA	2.45158	10	0.160126	20784.8	-0.12	4.80466
1534	1	3	10	164	35	Men	3	Others	No	2	1	1	7	6	1	NA	NA	2.45158	10	0.160126	20784.8	-0.12	4.80466
1535	0	5	11	164	35	Men	3	Others	No	2	1	2	7	6	1	NA	NA	2.45158	10	0.160126	20784.8	-0.12	4.80466
1536	3	4	12	164	35	Men	3	Others	No	2	1	2	7	6	1	NA	NA	2.45158	10	0.160126	20784.8	-0.12	4.80466
1537	5	5	1	165	63	Women	4	Ingroup	Yes	2	1	NA	6	6	1	NA	NA	2.45158	10	0.160126	20784.8	-0.12	4.80466
1538	2	4	2	165	63	Women	4	Ingroup	Yes	2	1	NA	6	6	1	NA	NA	2.45158	10	0.160126	20784.8	-0.12	4.80466
1539	4	2	3	165	63	Women	4	Others	Yes	2	1	1	6	6	1	NA	NA	2.45158	10	0.160126	20784.8	-0.12	4.80466
1540	5	7	4	165	63	Women	4	Others	Yes	2	1	1	6	6	1	NA	NA	2.45158	10	0.160126	20784.8	-0.12	4.80466
1541	4	4	5	165	63	Women	4	Others	Yes	2	1	2	6	6	1	NA	NA	2.45158	10	0.160126	20784.8	-0.12	4.80466
1542	5	6	6	165	63	Women	4	Others	Yes	2	1	2	6	6	1	NA	NA	2.45158	10	0.160126	20784.8	-0.12	4.80466
1543	3	5	7	165	63	Women	4	Ingroup	No	2	1	NA	6	6	1	NA	NA	2.45158	10	0.160126	20784.8	-0.12	4.80466
1544	6	3	8	165	63	Women	4	Ingroup	No	2	1	NA	6	6	1	NA	NA	2.45158	10	0.160126	20784.8	-0.12	4.80466
1545	7	4	9	165	63	Women	4	Others	No	2	1	1	6	6	1	NA	NA	2.45158	10	0.160126	20784.8	-0.12	4.80466
1546	3	6	10	165	63	Women	4	Others	No	2	1	1	6	6	1	NA	NA	2.45158	10	0.160126	20784.8	-0.12	4.80466
1547	5	4	11	165	63	Women	4	Others	No	2	1	2	6	6	1	NA	NA	2.45158	10	0.160126	20784.8	-0.12	4.80466
1548	5	5	12	165	63	Women	4	Others	No	2	1	2	6	6	1	NA	NA	2.45158	10	0.160126	20784.8	-0.12	4.80466
1549	1	10	1	167	62	Women	3	Ingroup	Yes	1	1	NA	5	5	1	NA	NA	2.45158	10	0.160126	20784.8	-0.12	4.80466
1550	1	10	2	167	62	Women	3	Ingroup	Yes	1	1	NA	5	5	1	NA	NA	2.45158	10	0.160126	20784.8	-0.12	4.80466
1551	1	10	3	167	62	Women	3	Others	Yes	1	1	1	5	5	1	NA	NA	2.45158	10	0.160126	20784.8	-0.12	4.80466
1552	1	10	4	167	62	Women	3	Others	Yes	1	1	1	5	5	1	NA	NA	2.45158	10	0.160126	20784.8	-0.12	4.80466
1553	1	10	5	167	62	Women	3	Others	Yes	1	1	2	5	5	1	NA	NA	2.45158	10	0.160126	20784.8	-0.12	4.80466
1554	1	10	6	167	62	Women	3	Others	Yes	1	1	2	5	5	1	NA	NA	2.45158	10	0.160126	20784.8	-0.12	4.80466
1555	2	7	7	167	62	Women	3	Ingroup	No	1	1	NA	5	5	1	NA	NA	2.45158	10	0.160126	20784.8	-0.12	4.80466
1556	1	10	8	167	62	Women	3	Ingroup	No	1	1	NA	5	5	1	NA	NA	2.45158	10	0.160126	20784.8	-0.12	4.80466
1557	1	10	9	167	62	Women	3	Others	No	1	1	1	5	5	1	NA	NA	2.45158	10	0.160126	20784.8	-0.12	4.80466
1558	1	10	10	167	62	Women	3	Others	No	1	1	1	5	5	1	NA	NA	2.45158	10	0.160126	20784.8	-0.12	4.80466
1559	1	10	11	167	62	Women	3	Others	No	1	1	2	5	5	1	NA	NA	2.45158	10	0.160126	20784.8	-0.12	4.80466
1560	2	7	12	167	62	Women	3	Others	No	1	1	2	5	5	1	NA	NA	2.45158	10	0.160126	20784.8	-0.12	4.80466
1561	5	6	1	168	43	Women	5	Ingroup	Yes	1	1	NA	4	4	1	NA	NA	2.45158	10	0.160126	20784.8	-0.12	4.80466
1562	3	7	2	168	43	Women	5	Ingroup	Yes	1	1	NA	4	4	1	NA	NA	2.45158	10	0.160126	20784.8	-0.12	4.80466
1563	3	7	3	168	43	Women	5	Others	Yes	1	1	1	4	4	1	NA	NA	2.45158	10	0.160126	20784.8	-0.12	4.80466
1564	4	7	4	168	43	Women	5	Others	Yes	1	1	1	4	4	1	NA	NA	2.45158	10	0.160126	20784.8	-0.12	4.80466
1565	5	6	5	168	43	Women	5	Others	Yes	1	1	2	4	4	1	NA	NA	2.45158	10	0.160126	20784.8	-0.12	4.80466
1566	4	7	6	168	43	Women	5	Others	Yes	1	1	2	4	4	1	NA	NA	2.45158	10	0.160126	20784.8	-0.12	4.80466
1567	5	7	7	168	43	Women	5	Ingroup	No	1	1	NA	4	4	1	NA	NA	2.45158	10	0.160126	20784.8	-0.12	4.80466
1568	6	6	8	168	43	Women	5	Ingroup	No	1	1	NA	4	4	1	NA	NA	2.45158	10	0.160126	20784.8	-0.12	4.80466
1569	5	6	9	168	43	Women	5	Others	No	1	1	1	4	4	1	NA	NA	2.45158	10	0.160126	20784.8	-0.12	4.80466
1570	6	6	10	168	43	Women	5	Others	No	1	1	1	4	4	1	NA	NA	2.45158	10	0.160126	20784.8	-0.12	4.80466
1571	4	6	11	168	43	Women	5	Others	No	1	1	2	4	4	1	NA	NA	2.45158	10	0.160126	20784.8	-0.12	4.80466
1572	5	6	12	168	43	Women	5	Others	No	1	1	2	4	4	1	NA	NA	2.45158	10	0.160126	20784.8	-0.12	4.80466
1573	5	6	1	169	26	Men	5	Ingroup	Yes	2	1	NA	6	7	1	NA	NA	2.45158	10	0.160126	20784.8	-0.12	4.80466
1574	4	4	2	169	26	Men	5	Ingroup	Yes	2	1	NA	6	7	1	NA	NA	2.45158	10	0.160126	20784.8	-0.12	4.80466
1575	6	8	3	169	26	Men	5	Others	Yes	2	1	1	6	7	1	NA	NA	2.45158	10	0.160126	20784.8	-0.12	4.80466
1576	2	4	4	169	26	Men	5	Others	Yes	2	1	1	6	7	1	NA	NA	2.45158	10	0.160126	20784.8	-0.12	4.80466
1577	4	5	5	169	26	Men	5	Others	Yes	2	1	2	6	7	1	NA	NA	2.45158	10	0.160126	20784.8	-0.12	4.80466
1578	2	3	6	169	26	Men	5	Others	Yes	2	1	2	6	7	1	NA	NA	2.45158	10	0.160126	20784.8	-0.12	4.80466
1579	7	6	7	169	26	Men	5	Ingroup	No	2	1	NA	6	7	1	NA	NA	2.45158	10	0.160126	20784.8	-0.12	4.80466
1580	5	9	8	169	26	Men	5	Ingroup	No	2	1	NA	6	7	1	NA	NA	2.45158	10	0.160126	20784.8	-0.12	4.80466
1581	4	10	9	169	26	Men	5	Others	No	2	1	1	6	7	1	NA	NA	2.45158	10	0.160126	20784.8	-0.12	4.80466
1582	9	7	10	169	26	Men	5	Others	No	2	1	1	6	7	1	NA	NA	2.45158	10	0.160126	20784.8	-0.12	4.80466
1583	10	10	11	169	26	Men	5	Others	No	2	1	2	6	7	1	NA	NA	2.45158	10	0.160126	20784.8	-0.12	4.80466
1584	4	6	12	169	26	Men	5	Others	No	2	1	2	6	7	1	NA	NA	2.45158	10	0.160126	20784.8	-0.12	4.80466
1585	3	3	1	171	55	Men	4	Ingroup	Yes	1	1	NA	4	6	1	NA	NA	2.45158	10	0.160126	20784.8	-0.12	4.80466
1586	6	5	2	171	55	Men	4	Ingroup	Yes	1	1	NA	4	6	1	NA	NA	2.45158	10	0.160126	20784.8	-0.12	4.80466
1587	5	8	3	171	55	Men	4	Others	Yes	1	1	1	4	6	1	NA	NA	2.45158	10	0.160126	20784.8	-0.12	4.80466
1588	5	4	4	171	55	Men	4	Others	Yes	1	1	1	4	6	1	NA	NA	2.45158	10	0.160126	20784.8	-0.12	4.80466
1589	4	8	5	171	55	Men	4	Others	Yes	1	1	2	4	6	1	NA	NA	2.45158	10	0.160126	20784.8	-0.12	4.80466
1590	6	4	6	171	55	Men	4	Others	Yes	1	1	2	4	6	1	NA	NA	2.45158	10	0.160126	20784.8	-0.12	4.80466
1591	2	2	7	171	55	Men	4	Ingroup	No	1	1	NA	4	6	1	NA	NA	2.45158	10	0.160126	20784.8	-0.12	4.80466
1592	3	2	8	171	55	Men	4	Ingroup	No	1	1	NA	4	6	1	NA	NA	2.45158	10	0.160126	20784.8	-0.12	4.80466
1593	3	4	9	171	55	Men	4	Others	No	1	1	1	4	6	1	NA	NA	2.45158	10	0.160126	20784.8	-0.12	4.80466
1594	4	3	10	171	55	Men	4	Others	No	1	1	1	4	6	1	NA	NA	2.45158	10	0.160126	20784.8	-0.12	4.80466
1595	4	6	11	171	55	Men	4	Others	No	1	1	2	4	6	1	NA	NA	2.45158	10	0.160126	20784.8	-0.12	4.80466
1596	5	5	12	171	55	Men	4	Others	No	1	1	2	4	6	1	NA	NA	2.45158	10	0.160126	20784.8	-0.12	4.80466
1597	0	10	1	172	51	Men	5	Ingroup	Yes	2	1	NA	1	4	1	NA	NA	2.45158	10	0.160126	20784.8	-0.12	4.80466
1598	5	10	2	172	51	Men	5	Ingroup	Yes	2	1	NA	1	4	1	NA	NA	2.45158	10	0.160126	20784.8	-0.12	4.80466
1599	0	10	3	172	51	Men	5	Others	Yes	2	1	1	1	4	1	NA	NA	2.45158	10	0.160126	20784.8	-0.12	4.80466
1600	5	10	4	172	51	Men	5	Others	Yes	2	1	1	1	4	1	NA	NA	2.45158	10	0.160126	20784.8	-0.12	4.80466
1601	0	10	5	172	51	Men	5	Others	Yes	2	1	2	1	4	1	NA	NA	2.45158	10	0.160126	20784.8	-0.12	4.80466
1602	0	10	6	172	51	Men	5	Others	Yes	2	1	2	1	4	1	NA	NA	2.45158	10	0.160126	20784.8	-0.12	4.80466
1603	0	10	7	172	51	Men	5	Ingroup	No	2	1	NA	1	4	1	NA	NA	2.45158	10	0.160126	20784.8	-0.12	4.80466
1604	0	10	8	172	51	Men	5	Ingroup	No	2	1	NA	1	4	1	NA	NA	2.45158	10	0.160126	20784.8	-0.12	4.80466
1605	0	10	9	172	51	Men	5	Others	No	2	1	1	1	4	1	NA	NA	2.45158	10	0.160126	20784.8	-0.12	4.80466
1606	0	10	10	172	51	Men	5	Others	No	2	1	1	1	4	1	NA	NA	2.45158	10	0.160126	20784.8	-0.12	4.80466
1607	10	10	11	172	51	Men	5	Others	No	2	1	2	1	4	1	NA	NA	2.45158	10	0.160126	20784.8	-0.12	4.80466
1608	0	10	12	172	51	Men	5	Others	No	2	1	2	1	4	1	NA	NA	2.45158	10	0.160126	20784.8	-0.12	4.80466
1609	4	4	1	173	29	Women	4	Ingroup	Yes	1	1	NA	2	5	1	NA	NA	2.45158	10	0.160126	20784.8	-0.12	4.80466
1610	4	4	2	173	29	Women	4	Ingroup	Yes	1	1	NA	2	5	1	NA	NA	2.45158	10	0.160126	20784.8	-0.12	4.80466
1611	4	4	3	173	29	Women	4	Others	Yes	1	1	1	2	5	1	NA	NA	2.45158	10	0.160126	20784.8	-0.12	4.80466
1612	4	4	4	173	29	Women	4	Others	Yes	1	1	1	2	5	1	NA	NA	2.45158	10	0.160126	20784.8	-0.12	4.80466
1613	4	4	5	173	29	Women	4	Others	Yes	1	1	2	2	5	1	NA	NA	2.45158	10	0.160126	20784.8	-0.12	4.80466
1614	4	4	6	173	29	Women	4	Others	Yes	1	1	2	2	5	1	NA	NA	2.45158	10	0.160126	20784.8	-0.12	4.80466
1615	4	4	7	173	29	Women	4	Ingroup	No	1	1	NA	2	5	1	NA	NA	2.45158	10	0.160126	20784.8	-0.12	4.80466
1616	4	4	8	173	29	Women	4	Ingroup	No	1	1	NA	2	5	1	NA	NA	2.45158	10	0.160126	20784.8	-0.12	4.80466
1617	4	4	9	173	29	Women	4	Others	No	1	1	1	2	5	1	NA	NA	2.45158	10	0.160126	20784.8	-0.12	4.80466
1618	4	4	10	173	29	Women	4	Others	No	1	1	1	2	5	1	NA	NA	2.45158	10	0.160126	20784.8	-0.12	4.80466
1619	4	4	11	173	29	Women	4	Others	No	1	1	2	2	5	1	NA	NA	2.45158	10	0.160126	20784.8	-0.12	4.80466
1620	4	4	12	173	29	Women	4	Others	No	1	1	2	2	5	1	NA	NA	2.45158	10	0.160126	20784.8	-0.12	4.80466
1621	4	4	1	174	38	Women	6	Ingroup	Yes	2	1	NA	6	4	1	NA	NA	2.45158	10	0.160126	20784.8	-0.12	4.80466
1622	4	4	2	174	38	Women	6	Ingroup	Yes	2	1	NA	6	4	1	NA	NA	2.45158	10	0.160126	20784.8	-0.12	4.80466
1623	4	4	3	174	38	Women	6	Others	Yes	2	1	1	6	4	1	NA	NA	2.45158	10	0.160126	20784.8	-0.12	4.80466
1624	4	4	4	174	38	Women	6	Others	Yes	2	1	1	6	4	1	NA	NA	2.45158	10	0.160126	20784.8	-0.12	4.80466
1625	4	4	5	174	38	Women	6	Others	Yes	2	1	2	6	4	1	NA	NA	2.45158	10	0.160126	20784.8	-0.12	4.80466
1626	4	4	6	174	38	Women	6	Others	Yes	2	1	2	6	4	1	NA	NA	2.45158	10	0.160126	20784.8	-0.12	4.80466
1627	4	4	7	174	38	Women	6	Ingroup	No	2	1	NA	6	4	1	NA	NA	2.45158	10	0.160126	20784.8	-0.12	4.80466
1628	4	4	8	174	38	Women	6	Ingroup	No	2	1	NA	6	4	1	NA	NA	2.45158	10	0.160126	20784.8	-0.12	4.80466
1629	4	4	9	174	38	Women	6	Others	No	2	1	1	6	4	1	NA	NA	2.45158	10	0.160126	20784.8	-0.12	4.80466
1630	4	4	10	174	38	Women	6	Others	No	2	1	1	6	4	1	NA	NA	2.45158	10	0.160126	20784.8	-0.12	4.80466
1631	4	4	11	174	38	Women	6	Others	No	2	1	2	6	4	1	NA	NA	2.45158	10	0.160126	20784.8	-0.12	4.80466
1632	4	4	12	174	38	Women	6	Others	No	2	1	2	6	4	1	NA	NA	2.45158	10	0.160126	20784.8	-0.12	4.80466
1633	3	7	1	175	37	Women	4	Ingroup	Yes	2	1	NA	6	4	1	NA	NA	2.45158	10	0.160126	20784.8	-0.12	4.80466
1634	5	5	2	175	37	Women	4	Ingroup	Yes	2	1	NA	6	4	1	NA	NA	2.45158	10	0.160126	20784.8	-0.12	4.80466
1635	5	5	3	175	37	Women	4	Others	Yes	2	1	1	6	4	1	NA	NA	2.45158	10	0.160126	20784.8	-0.12	4.80466
1636	5	8	4	175	37	Women	4	Others	Yes	2	1	1	6	4	1	NA	NA	2.45158	10	0.160126	20784.8	-0.12	4.80466
1637	2	5	5	175	37	Women	4	Others	Yes	2	1	2	6	4	1	NA	NA	2.45158	10	0.160126	20784.8	-0.12	4.80466
1638	4	7	6	175	37	Women	4	Others	Yes	2	1	2	6	4	1	NA	NA	2.45158	10	0.160126	20784.8	-0.12	4.80466
1639	1	5	7	175	37	Women	4	Ingroup	No	2	1	NA	6	4	1	NA	NA	2.45158	10	0.160126	20784.8	-0.12	4.80466
1640	3	5	8	175	37	Women	4	Ingroup	No	2	1	NA	6	4	1	NA	NA	2.45158	10	0.160126	20784.8	-0.12	4.80466
1641	5	5	9	175	37	Women	4	Others	No	2	1	1	6	4	1	NA	NA	2.45158	10	0.160126	20784.8	-0.12	4.80466
1642	3	6	10	175	37	Women	4	Others	No	2	1	1	6	4	1	NA	NA	2.45158	10	0.160126	20784.8	-0.12	4.80466
1643	1	5	11	175	37	Women	4	Others	No	2	1	2	6	4	1	NA	NA	2.45158	10	0.160126	20784.8	-0.12	4.80466
1644	3	3	12	175	37	Women	4	Others	No	2	1	2	6	4	1	NA	NA	2.45158	10	0.160126	20784.8	-0.12	4.80466
1645	10	10	1	176	24	Men	4	Ingroup	Yes	2	1	NA	6	7	1	NA	NA	2.45158	10	0.160126	20784.8	-0.12	4.80466
1646	10	10	2	176	24	Men	4	Ingroup	Yes	2	1	NA	6	7	1	NA	NA	2.45158	10	0.160126	20784.8	-0.12	4.80466
1647	5	10	3	176	24	Men	4	Others	Yes	2	1	1	6	7	1	NA	NA	2.45158	10	0.160126	20784.8	-0.12	4.80466
1648	5	10	4	176	24	Men	4	Others	Yes	2	1	1	6	7	1	NA	NA	2.45158	10	0.160126	20784.8	-0.12	4.80466
1649	5	5	5	176	24	Men	4	Others	Yes	2	1	2	6	7	1	NA	NA	2.45158	10	0.160126	20784.8	-0.12	4.80466
1650	5	10	6	176	24	Men	4	Others	Yes	2	1	2	6	7	1	NA	NA	2.45158	10	0.160126	20784.8	-0.12	4.80466
1651	10	10	7	176	24	Men	4	Ingroup	No	2	1	NA	6	7	1	NA	NA	2.45158	10	0.160126	20784.8	-0.12	4.80466
1652	10	10	8	176	24	Men	4	Ingroup	No	2	1	NA	6	7	1	NA	NA	2.45158	10	0.160126	20784.8	-0.12	4.80466
1653	5	4	9	176	24	Men	4	Others	No	2	1	1	6	7	1	NA	NA	2.45158	10	0.160126	20784.8	-0.12	4.80466
1654	5	5	10	176	24	Men	4	Others	No	2	1	1	6	7	1	NA	NA	2.45158	10	0.160126	20784.8	-0.12	4.80466
1655	5	7	11	176	24	Men	4	Others	No	2	1	2	6	7	1	NA	NA	2.45158	10	0.160126	20784.8	-0.12	4.80466
1656	5	5	12	176	24	Men	4	Others	No	2	1	2	6	7	1	NA	NA	2.45158	10	0.160126	20784.8	-0.12	4.80466
1657	4	3	1	177	30	Women	5	Ingroup	Yes	2	1	NA	5	1	1	NA	NA	2.45158	10	0.160126	20784.8	-0.12	4.80466
1658	5	6	2	177	30	Women	5	Ingroup	Yes	2	1	NA	5	1	1	NA	NA	2.45158	10	0.160126	20784.8	-0.12	4.80466
1659	2	2	3	177	30	Women	5	Others	Yes	2	1	1	5	1	1	NA	NA	2.45158	10	0.160126	20784.8	-0.12	4.80466
1660	2	3	4	177	30	Women	5	Others	Yes	2	1	1	5	1	1	NA	NA	2.45158	10	0.160126	20784.8	-0.12	4.80466
1661	2	2	5	177	30	Women	5	Others	Yes	2	1	2	5	1	1	NA	NA	2.45158	10	0.160126	20784.8	-0.12	4.80466
1662	0	2	6	177	30	Women	5	Others	Yes	2	1	2	5	1	1	NA	NA	2.45158	10	0.160126	20784.8	-0.12	4.80466
1663	3	3	7	177	30	Women	5	Ingroup	No	2	1	NA	5	1	1	NA	NA	2.45158	10	0.160126	20784.8	-0.12	4.80466
1664	1	3	8	177	30	Women	5	Ingroup	No	2	1	NA	5	1	1	NA	NA	2.45158	10	0.160126	20784.8	-0.12	4.80466
1665	0	0	9	177	30	Women	5	Others	No	2	1	1	5	1	1	NA	NA	2.45158	10	0.160126	20784.8	-0.12	4.80466
1666	0	2	10	177	30	Women	5	Others	No	2	1	1	5	1	1	NA	NA	2.45158	10	0.160126	20784.8	-0.12	4.80466
1667	1	2	11	177	30	Women	5	Others	No	2	1	2	5	1	1	NA	NA	2.45158	10	0.160126	20784.8	-0.12	4.80466
1668	1	1	12	177	30	Women	5	Others	No	2	1	2	5	1	1	NA	NA	2.45158	10	0.160126	20784.8	-0.12	4.80466
1669	7	7	1	178	29	Women	5	Ingroup	Yes	1	1	NA	7	4	1	NA	NA	2.45158	10	0.160126	20784.8	-0.12	4.80466
1670	5	5	2	178	29	Women	5	Ingroup	Yes	1	1	NA	7	4	1	NA	NA	2.45158	10	0.160126	20784.8	-0.12	4.80466
1671	3	4	3	178	29	Women	5	Others	Yes	1	1	1	7	4	1	NA	NA	2.45158	10	0.160126	20784.8	-0.12	4.80466
1672	7	7	4	178	29	Women	5	Others	Yes	1	1	1	7	4	1	NA	NA	2.45158	10	0.160126	20784.8	-0.12	4.80466
1673	7	6	5	178	29	Women	5	Others	Yes	1	1	2	7	4	1	NA	NA	2.45158	10	0.160126	20784.8	-0.12	4.80466
1674	5	5	6	178	29	Women	5	Others	Yes	1	1	2	7	4	1	NA	NA	2.45158	10	0.160126	20784.8	-0.12	4.80466
1675	8	8	7	178	29	Women	5	Ingroup	No	1	1	NA	7	4	1	NA	NA	2.45158	10	0.160126	20784.8	-0.12	4.80466
1676	9	9	8	178	29	Women	5	Ingroup	No	1	1	NA	7	4	1	NA	NA	2.45158	10	0.160126	20784.8	-0.12	4.80466
1677	3	4	9	178	29	Women	5	Others	No	1	1	1	7	4	1	NA	NA	2.45158	10	0.160126	20784.8	-0.12	4.80466
1678	2	4	10	178	29	Women	5	Others	No	1	1	1	7	4	1	NA	NA	2.45158	10	0.160126	20784.8	-0.12	4.80466
1679	5	5	11	178	29	Women	5	Others	No	1	1	2	7	4	1	NA	NA	2.45158	10	0.160126	20784.8	-0.12	4.80466
1680	3	3	12	178	29	Women	5	Others	No	1	1	2	7	4	1	NA	NA	2.45158	10	0.160126	20784.8	-0.12	4.80466
1681	5	5	1	179	32	Women	5	Ingroup	Yes	1	1	NA	7	6	1	NA	NA	2.45158	10	0.160126	20784.8	-0.12	4.80466
1682	7	6	2	179	32	Women	5	Ingroup	Yes	1	1	NA	7	6	1	NA	NA	2.45158	10	0.160126	20784.8	-0.12	4.80466
1683	3	3	3	179	32	Women	5	Others	Yes	1	1	1	7	6	1	NA	NA	2.45158	10	0.160126	20784.8	-0.12	4.80466
1684	5	4	4	179	32	Women	5	Others	Yes	1	1	1	7	6	1	NA	NA	2.45158	10	0.160126	20784.8	-0.12	4.80466
1685	6	6	5	179	32	Women	5	Others	Yes	1	1	2	7	6	1	NA	NA	2.45158	10	0.160126	20784.8	-0.12	4.80466
1686	4	4	6	179	32	Women	5	Others	Yes	1	1	2	7	6	1	NA	NA	2.45158	10	0.160126	20784.8	-0.12	4.80466
1687	2	4	7	179	32	Women	5	Ingroup	No	1	1	NA	7	6	1	NA	NA	2.45158	10	0.160126	20784.8	-0.12	4.80466
1688	3	3	8	179	32	Women	5	Ingroup	No	1	1	NA	7	6	1	NA	NA	2.45158	10	0.160126	20784.8	-0.12	4.80466
1689	2	4	9	179	32	Women	5	Others	No	1	1	1	7	6	1	NA	NA	2.45158	10	0.160126	20784.8	-0.12	4.80466
1690	2	4	10	179	32	Women	5	Others	No	1	1	1	7	6	1	NA	NA	2.45158	10	0.160126	20784.8	-0.12	4.80466
1691	1	3	11	179	32	Women	5	Others	No	1	1	2	7	6	1	NA	NA	2.45158	10	0.160126	20784.8	-0.12	4.80466
1692	3	3	12	179	32	Women	5	Others	No	1	1	2	7	6	1	NA	NA	2.45158	10	0.160126	20784.8	-0.12	4.80466
1693	4	4	1	181	42	Women	4	Ingroup	Yes	1	1	NA	7	5	1	NA	NA	2.45158	10	0.160126	20784.8	-0.12	4.80466
1694	4	4	2	181	42	Women	4	Ingroup	Yes	1	1	NA	7	5	1	NA	NA	2.45158	10	0.160126	20784.8	-0.12	4.80466
1695	3	3	3	181	42	Women	4	Others	Yes	1	1	1	7	5	1	NA	NA	2.45158	10	0.160126	20784.8	-0.12	4.80466
1696	3	3	4	181	42	Women	4	Others	Yes	1	1	1	7	5	1	NA	NA	2.45158	10	0.160126	20784.8	-0.12	4.80466
1697	4	4	5	181	42	Women	4	Others	Yes	1	1	2	7	5	1	NA	NA	2.45158	10	0.160126	20784.8	-0.12	4.80466
1698	3	3	6	181	42	Women	4	Others	Yes	1	1	2	7	5	1	NA	NA	2.45158	10	0.160126	20784.8	-0.12	4.80466
1699	4	4	7	181	42	Women	4	Ingroup	No	1	1	NA	7	5	1	NA	NA	2.45158	10	0.160126	20784.8	-0.12	4.80466
1700	3	3	8	181	42	Women	4	Ingroup	No	1	1	NA	7	5	1	NA	NA	2.45158	10	0.160126	20784.8	-0.12	4.80466
1701	2	2	9	181	42	Women	4	Others	No	1	1	1	7	5	1	NA	NA	2.45158	10	0.160126	20784.8	-0.12	4.80466
1702	4	4	10	181	42	Women	4	Others	No	1	1	1	7	5	1	NA	NA	2.45158	10	0.160126	20784.8	-0.12	4.80466
1703	4	4	11	181	42	Women	4	Others	No	1	1	2	7	5	1	NA	NA	2.45158	10	0.160126	20784.8	-0.12	4.80466
1704	4	4	12	181	42	Women	4	Others	No	1	1	2	7	5	1	NA	NA	2.45158	10	0.160126	20784.8	-0.12	4.80466
1705	3	3	1	182	32	Women	4	Ingroup	Yes	2	1	NA	6	4	1	NA	NA	2.45158	10	0.160126	20784.8	-0.12	4.80466
1706	3	3	2	182	32	Women	4	Ingroup	Yes	2	1	NA	6	4	1	NA	NA	2.45158	10	0.160126	20784.8	-0.12	4.80466
1707	2	2	3	182	32	Women	4	Others	Yes	2	1	1	6	4	1	NA	NA	2.45158	10	0.160126	20784.8	-0.12	4.80466
1708	3	3	4	182	32	Women	4	Others	Yes	2	1	1	6	4	1	NA	NA	2.45158	10	0.160126	20784.8	-0.12	4.80466
1709	2	2	5	182	32	Women	4	Others	Yes	2	1	2	6	4	1	NA	NA	2.45158	10	0.160126	20784.8	-0.12	4.80466
1710	2	2	6	182	32	Women	4	Others	Yes	2	1	2	6	4	1	NA	NA	2.45158	10	0.160126	20784.8	-0.12	4.80466
1711	3	3	7	182	32	Women	4	Ingroup	No	2	1	NA	6	4	1	NA	NA	2.45158	10	0.160126	20784.8	-0.12	4.80466
1712	3	3	8	182	32	Women	4	Ingroup	No	2	1	NA	6	4	1	NA	NA	2.45158	10	0.160126	20784.8	-0.12	4.80466
1713	2	2	9	182	32	Women	4	Others	No	2	1	1	6	4	1	NA	NA	2.45158	10	0.160126	20784.8	-0.12	4.80466
1714	3	2	10	182	32	Women	4	Others	No	2	1	1	6	4	1	NA	NA	2.45158	10	0.160126	20784.8	-0.12	4.80466
1715	2	2	11	182	32	Women	4	Others	No	2	1	2	6	4	1	NA	NA	2.45158	10	0.160126	20784.8	-0.12	4.80466
1716	2	2	12	182	32	Women	4	Others	No	2	1	2	6	4	1	NA	NA	2.45158	10	0.160126	20784.8	-0.12	4.80466
1717	3	5	1	183	26	Women	4	Ingroup	Yes	1	1	NA	5	4	1	NA	NA	2.45158	10	0.160126	20784.8	-0.12	4.80466
1718	3	6	2	183	26	Women	4	Ingroup	Yes	1	1	NA	5	4	1	NA	NA	2.45158	10	0.160126	20784.8	-0.12	4.80466
1719	9	7	3	183	26	Women	4	Others	Yes	1	1	1	5	4	1	NA	NA	2.45158	10	0.160126	20784.8	-0.12	4.80466
1720	5	6	4	183	26	Women	4	Others	Yes	1	1	1	5	4	1	NA	NA	2.45158	10	0.160126	20784.8	-0.12	4.80466
1721	4	7	5	183	26	Women	4	Others	Yes	1	1	2	5	4	1	NA	NA	2.45158	10	0.160126	20784.8	-0.12	4.80466
1722	2	3	6	183	26	Women	4	Others	Yes	1	1	2	5	4	1	NA	NA	2.45158	10	0.160126	20784.8	-0.12	4.80466
1723	2	5	7	183	26	Women	4	Ingroup	No	1	1	NA	5	4	1	NA	NA	2.45158	10	0.160126	20784.8	-0.12	4.80466
1724	1	6	8	183	26	Women	4	Ingroup	No	1	1	NA	5	4	1	NA	NA	2.45158	10	0.160126	20784.8	-0.12	4.80466
1725	8	9	9	183	26	Women	4	Others	No	1	1	1	5	4	1	NA	NA	2.45158	10	0.160126	20784.8	-0.12	4.80466
1726	3	9	10	183	26	Women	4	Others	No	1	1	1	5	4	1	NA	NA	2.45158	10	0.160126	20784.8	-0.12	4.80466
1727	4	7	11	183	26	Women	4	Others	No	1	1	2	5	4	1	NA	NA	2.45158	10	0.160126	20784.8	-0.12	4.80466
1728	6	5	12	183	26	Women	4	Others	No	1	1	2	5	4	1	NA	NA	2.45158	10	0.160126	20784.8	-0.12	4.80466
1729	4	5	1	184	32	Women	4	Ingroup	Yes	2	1	NA	6	6	1	NA	NA	2.45158	10	0.160126	20784.8	-0.12	4.80466
1730	5	5	2	184	32	Women	4	Ingroup	Yes	2	1	NA	6	6	1	NA	NA	2.45158	10	0.160126	20784.8	-0.12	4.80466
1731	4	4	3	184	32	Women	4	Others	Yes	2	1	1	6	6	1	NA	NA	2.45158	10	0.160126	20784.8	-0.12	4.80466
1732	3	3	4	184	32	Women	4	Others	Yes	2	1	1	6	6	1	NA	NA	2.45158	10	0.160126	20784.8	-0.12	4.80466
1733	4	5	5	184	32	Women	4	Others	Yes	2	1	2	6	6	1	NA	NA	2.45158	10	0.160126	20784.8	-0.12	4.80466
1734	3	3	6	184	32	Women	4	Others	Yes	2	1	2	6	6	1	NA	NA	2.45158	10	0.160126	20784.8	-0.12	4.80466
1735	6	6	7	184	32	Women	4	Ingroup	No	2	1	NA	6	6	1	NA	NA	2.45158	10	0.160126	20784.8	-0.12	4.80466
1736	1	3	8	184	32	Women	4	Ingroup	No	2	1	NA	6	6	1	NA	NA	2.45158	10	0.160126	20784.8	-0.12	4.80466
1737	6	6	9	184	32	Women	4	Others	No	2	1	1	6	6	1	NA	NA	2.45158	10	0.160126	20784.8	-0.12	4.80466
1738	3	4	10	184	32	Women	4	Others	No	2	1	1	6	6	1	NA	NA	2.45158	10	0.160126	20784.8	-0.12	4.80466
1739	2	4	11	184	32	Women	4	Others	No	2	1	2	6	6	1	NA	NA	2.45158	10	0.160126	20784.8	-0.12	4.80466
1740	5	5	12	184	32	Women	4	Others	No	2	1	2	6	6	1	NA	NA	2.45158	10	0.160126	20784.8	-0.12	4.80466
1741	5	5	1	186	30	Women	4	Ingroup	Yes	1	1	NA	6	5	1	NA	NA	2.45158	10	0.160126	20784.8	-0.12	4.80466
1742	5	5	2	186	30	Women	4	Ingroup	Yes	1	1	NA	6	5	1	NA	NA	2.45158	10	0.160126	20784.8	-0.12	4.80466
1743	7	8	3	186	30	Women	4	Others	Yes	1	1	1	6	5	1	NA	NA	2.45158	10	0.160126	20784.8	-0.12	4.80466
1744	6	7	4	186	30	Women	4	Others	Yes	1	1	1	6	5	1	NA	NA	2.45158	10	0.160126	20784.8	-0.12	4.80466
1745	5	6	5	186	30	Women	4	Others	Yes	1	1	2	6	5	1	NA	NA	2.45158	10	0.160126	20784.8	-0.12	4.80466
1746	7	8	6	186	30	Women	4	Others	Yes	1	1	2	6	5	1	NA	NA	2.45158	10	0.160126	20784.8	-0.12	4.80466
1747	1	2	7	186	30	Women	4	Ingroup	No	1	1	NA	6	5	1	NA	NA	2.45158	10	0.160126	20784.8	-0.12	4.80466
1748	3	4	8	186	30	Women	4	Ingroup	No	1	1	NA	6	5	1	NA	NA	2.45158	10	0.160126	20784.8	-0.12	4.80466
1749	5	6	9	186	30	Women	4	Others	No	1	1	1	6	5	1	NA	NA	2.45158	10	0.160126	20784.8	-0.12	4.80466
1750	4	6	10	186	30	Women	4	Others	No	1	1	1	6	5	1	NA	NA	2.45158	10	0.160126	20784.8	-0.12	4.80466
1751	2	3	11	186	30	Women	4	Others	No	1	1	2	6	5	1	NA	NA	2.45158	10	0.160126	20784.8	-0.12	4.80466
1752	3	4	12	186	30	Women	4	Others	No	1	1	2	6	5	1	NA	NA	2.45158	10	0.160126	20784.8	-0.12	4.80466
1753	8	8	1	187	61	Women	5	Ingroup	Yes	1	1	NA	7	7	1	NA	NA	2.45158	10	0.160126	20784.8	-0.12	4.80466
1754	6	5	2	187	61	Women	5	Ingroup	Yes	1	1	NA	7	7	1	NA	NA	2.45158	10	0.160126	20784.8	-0.12	4.80466
1755	6	5	3	187	61	Women	5	Others	Yes	1	1	1	7	7	1	NA	NA	2.45158	10	0.160126	20784.8	-0.12	4.80466
1756	8	8	4	187	61	Women	5	Others	Yes	1	1	1	7	7	1	NA	NA	2.45158	10	0.160126	20784.8	-0.12	4.80466
1757	8	6	5	187	61	Women	5	Others	Yes	1	1	2	7	7	1	NA	NA	2.45158	10	0.160126	20784.8	-0.12	4.80466
1758	8	5	6	187	61	Women	5	Others	Yes	1	1	2	7	7	1	NA	NA	2.45158	10	0.160126	20784.8	-0.12	4.80466
1759	6	6	7	187	61	Women	5	Ingroup	No	1	1	NA	7	7	1	NA	NA	2.45158	10	0.160126	20784.8	-0.12	4.80466
1760	8	7	8	187	61	Women	5	Ingroup	No	1	1	NA	7	7	1	NA	NA	2.45158	10	0.160126	20784.8	-0.12	4.80466
1761	8	8	9	187	61	Women	5	Others	No	1	1	1	7	7	1	NA	NA	2.45158	10	0.160126	20784.8	-0.12	4.80466
1762	8	8	10	187	61	Women	5	Others	No	1	1	1	7	7	1	NA	NA	2.45158	10	0.160126	20784.8	-0.12	4.80466
1763	6	5	11	187	61	Women	5	Others	No	1	1	2	7	7	1	NA	NA	2.45158	10	0.160126	20784.8	-0.12	4.80466
1764	6	6	12	187	61	Women	5	Others	No	1	1	2	7	7	1	NA	NA	2.45158	10	0.160126	20784.8	-0.12	4.80466
1765	10	10	1	188	28	Women	4	Ingroup	Yes	2	1	NA	4	5	1	NA	NA	2.45158	10	0.160126	20784.8	-0.12	4.80466
1766	10	10	2	188	28	Women	4	Ingroup	Yes	2	1	NA	4	5	1	NA	NA	2.45158	10	0.160126	20784.8	-0.12	4.80466
1767	10	10	3	188	28	Women	4	Others	Yes	2	1	1	4	5	1	NA	NA	2.45158	10	0.160126	20784.8	-0.12	4.80466
1768	10	10	4	188	28	Women	4	Others	Yes	2	1	1	4	5	1	NA	NA	2.45158	10	0.160126	20784.8	-0.12	4.80466
1769	10	10	5	188	28	Women	4	Others	Yes	2	1	2	4	5	1	NA	NA	2.45158	10	0.160126	20784.8	-0.12	4.80466
1770	10	10	6	188	28	Women	4	Others	Yes	2	1	2	4	5	1	NA	NA	2.45158	10	0.160126	20784.8	-0.12	4.80466
1771	10	10	7	188	28	Women	4	Ingroup	No	2	1	NA	4	5	1	NA	NA	2.45158	10	0.160126	20784.8	-0.12	4.80466
1772	10	10	8	188	28	Women	4	Ingroup	No	2	1	NA	4	5	1	NA	NA	2.45158	10	0.160126	20784.8	-0.12	4.80466
1773	10	10	9	188	28	Women	4	Others	No	2	1	1	4	5	1	NA	NA	2.45158	10	0.160126	20784.8	-0.12	4.80466
1774	10	10	10	188	28	Women	4	Others	No	2	1	1	4	5	1	NA	NA	2.45158	10	0.160126	20784.8	-0.12	4.80466
1775	10	10	11	188	28	Women	4	Others	No	2	1	2	4	5	1	NA	NA	2.45158	10	0.160126	20784.8	-0.12	4.80466
1776	10	10	12	188	28	Women	4	Others	No	2	1	2	4	5	1	NA	NA	2.45158	10	0.160126	20784.8	-0.12	4.80466
1777	3	7	1	189	32	Women	2	Ingroup	Yes	2	1	NA	1	7	1	NA	NA	2.45158	10	0.160126	20784.8	-0.12	4.80466
1778	5	7	2	189	32	Women	2	Ingroup	Yes	2	1	NA	1	7	1	NA	NA	2.45158	10	0.160126	20784.8	-0.12	4.80466
1779	3	5	3	189	32	Women	2	Others	Yes	2	1	1	1	7	1	NA	NA	2.45158	10	0.160126	20784.8	-0.12	4.80466
1780	5	5	4	189	32	Women	2	Others	Yes	2	1	1	1	7	1	NA	NA	2.45158	10	0.160126	20784.8	-0.12	4.80466
1781	3	7	5	189	32	Women	2	Others	Yes	2	1	2	1	7	1	NA	NA	2.45158	10	0.160126	20784.8	-0.12	4.80466
1782	3	7	6	189	32	Women	2	Others	Yes	2	1	2	1	7	1	NA	NA	2.45158	10	0.160126	20784.8	-0.12	4.80466
1783	10	10	7	189	32	Women	2	Ingroup	No	2	1	NA	1	7	1	NA	NA	2.45158	10	0.160126	20784.8	-0.12	4.80466
1784	2	2	8	189	32	Women	2	Ingroup	No	2	1	NA	1	7	1	NA	NA	2.45158	10	0.160126	20784.8	-0.12	4.80466
1785	3	2	9	189	32	Women	2	Others	No	2	1	1	1	7	1	NA	NA	2.45158	10	0.160126	20784.8	-0.12	4.80466
1786	5	5	10	189	32	Women	2	Others	No	2	1	1	1	7	1	NA	NA	2.45158	10	0.160126	20784.8	-0.12	4.80466
1787	2	0	11	189	32	Women	2	Others	No	2	1	2	1	7	1	NA	NA	2.45158	10	0.160126	20784.8	-0.12	4.80466
1788	2	1	12	189	32	Women	2	Others	No	2	1	2	1	7	1	NA	NA	2.45158	10	0.160126	20784.8	-0.12	4.80466
1789	6	6	1	190	24	Women	4	Ingroup	Yes	1	1	NA	5	4	1	NA	NA	2.45158	10	0.160126	20784.8	-0.12	4.80466
1790	4	5	2	190	24	Women	4	Ingroup	Yes	1	1	NA	5	4	1	NA	NA	2.45158	10	0.160126	20784.8	-0.12	4.80466
1791	5	5	3	190	24	Women	4	Others	Yes	1	1	1	5	4	1	NA	NA	2.45158	10	0.160126	20784.8	-0.12	4.80466
1792	4	4	4	190	24	Women	4	Others	Yes	1	1	1	5	4	1	NA	NA	2.45158	10	0.160126	20784.8	-0.12	4.80466
1793	5	5	5	190	24	Women	4	Others	Yes	1	1	2	5	4	1	NA	NA	2.45158	10	0.160126	20784.8	-0.12	4.80466
1794	6	6	6	190	24	Women	4	Others	Yes	1	1	2	5	4	1	NA	NA	2.45158	10	0.160126	20784.8	-0.12	4.80466
1795	3	3	7	190	24	Women	4	Ingroup	No	1	1	NA	5	4	1	NA	NA	2.45158	10	0.160126	20784.8	-0.12	4.80466
1796	4	4	8	190	24	Women	4	Ingroup	No	1	1	NA	5	4	1	NA	NA	2.45158	10	0.160126	20784.8	-0.12	4.80466
1797	5	5	9	190	24	Women	4	Others	No	1	1	1	5	4	1	NA	NA	2.45158	10	0.160126	20784.8	-0.12	4.80466
1798	3	3	10	190	24	Women	4	Others	No	1	1	1	5	4	1	NA	NA	2.45158	10	0.160126	20784.8	-0.12	4.80466
1799	2	2	11	190	24	Women	4	Others	No	1	1	2	5	4	1	NA	NA	2.45158	10	0.160126	20784.8	-0.12	4.80466
1800	2	2	12	190	24	Women	4	Others	No	1	1	2	5	4	1	NA	NA	2.45158	10	0.160126	20784.8	-0.12	4.80466
1801	1	0	1	191	33	Women	5	Ingroup	Yes	2	1	NA	4	5	1	NA	NA	2.45158	10	0.160126	20784.8	-0.12	4.80466
1802	0	1	2	191	33	Women	5	Ingroup	Yes	2	1	NA	4	5	1	NA	NA	2.45158	10	0.160126	20784.8	-0.12	4.80466
1803	2	3	3	191	33	Women	5	Others	Yes	2	1	1	4	5	1	NA	NA	2.45158	10	0.160126	20784.8	-0.12	4.80466
1804	2	3	4	191	33	Women	5	Others	Yes	2	1	1	4	5	1	NA	NA	2.45158	10	0.160126	20784.8	-0.12	4.80466
1805	1	2	5	191	33	Women	5	Others	Yes	2	1	2	4	5	1	NA	NA	2.45158	10	0.160126	20784.8	-0.12	4.80466
1806	2	3	6	191	33	Women	5	Others	Yes	2	1	2	4	5	1	NA	NA	2.45158	10	0.160126	20784.8	-0.12	4.80466
1807	0	1	7	191	33	Women	5	Ingroup	No	2	1	NA	4	5	1	NA	NA	2.45158	10	0.160126	20784.8	-0.12	4.80466
1808	1	0	8	191	33	Women	5	Ingroup	No	2	1	NA	4	5	1	NA	NA	2.45158	10	0.160126	20784.8	-0.12	4.80466
1809	2	3	9	191	33	Women	5	Others	No	2	1	1	4	5	1	NA	NA	2.45158	10	0.160126	20784.8	-0.12	4.80466
1810	1	2	10	191	33	Women	5	Others	No	2	1	1	4	5	1	NA	NA	2.45158	10	0.160126	20784.8	-0.12	4.80466
1811	1	2	11	191	33	Women	5	Others	No	2	1	2	4	5	1	NA	NA	2.45158	10	0.160126	20784.8	-0.12	4.80466
1812	2	3	12	191	33	Women	5	Others	No	2	1	2	4	5	1	NA	NA	2.45158	10	0.160126	20784.8	-0.12	4.80466
1813	0	0	1	192	25	Women	4	Ingroup	Yes	2	1	NA	5	4	1	NA	NA	2.45158	10	0.160126	20784.8	-0.12	4.80466
1814	0	0	2	192	25	Women	4	Ingroup	Yes	2	1	NA	5	4	1	NA	NA	2.45158	10	0.160126	20784.8	-0.12	4.80466
1815	2	3	3	192	25	Women	4	Others	Yes	2	1	1	5	4	1	NA	NA	2.45158	10	0.160126	20784.8	-0.12	4.80466
1816	3	4	4	192	25	Women	4	Others	Yes	2	1	1	5	4	1	NA	NA	2.45158	10	0.160126	20784.8	-0.12	4.80466
1817	1	2	5	192	25	Women	4	Others	Yes	2	1	2	5	4	1	NA	NA	2.45158	10	0.160126	20784.8	-0.12	4.80466
1818	2	2	6	192	25	Women	4	Others	Yes	2	1	2	5	4	1	NA	NA	2.45158	10	0.160126	20784.8	-0.12	4.80466
1819	0	2	7	192	25	Women	4	Ingroup	No	2	1	NA	5	4	1	NA	NA	2.45158	10	0.160126	20784.8	-0.12	4.80466
1820	1	2	8	192	25	Women	4	Ingroup	No	2	1	NA	5	4	1	NA	NA	2.45158	10	0.160126	20784.8	-0.12	4.80466
1821	2	4	9	192	25	Women	4	Others	No	2	1	1	5	4	1	NA	NA	2.45158	10	0.160126	20784.8	-0.12	4.80466
1822	3	4	10	192	25	Women	4	Others	No	2	1	1	5	4	1	NA	NA	2.45158	10	0.160126	20784.8	-0.12	4.80466
1823	1	1	11	192	25	Women	4	Others	No	2	1	2	5	4	1	NA	NA	2.45158	10	0.160126	20784.8	-0.12	4.80466
1824	1	1	12	192	25	Women	4	Others	No	2	1	2	5	4	1	NA	NA	2.45158	10	0.160126	20784.8	-0.12	4.80466
1825	4	4	1	193	27	Women	4	Ingroup	Yes	2	1	NA	5	6	1	NA	NA	2.45158	10	0.160126	20784.8	-0.12	4.80466
1826	3	3	2	193	27	Women	4	Ingroup	Yes	2	1	NA	5	6	1	NA	NA	2.45158	10	0.160126	20784.8	-0.12	4.80466
1827	4	3	3	193	27	Women	4	Others	Yes	2	1	1	5	6	1	NA	NA	2.45158	10	0.160126	20784.8	-0.12	4.80466
1828	5	4	4	193	27	Women	4	Others	Yes	2	1	1	5	6	1	NA	NA	2.45158	10	0.160126	20784.8	-0.12	4.80466
1829	4	4	5	193	27	Women	4	Others	Yes	2	1	2	5	6	1	NA	NA	2.45158	10	0.160126	20784.8	-0.12	4.80466
1830	3	2	6	193	27	Women	4	Others	Yes	2	1	2	5	6	1	NA	NA	2.45158	10	0.160126	20784.8	-0.12	4.80466
1831	3	3	7	193	27	Women	4	Ingroup	No	2	1	NA	5	6	1	NA	NA	2.45158	10	0.160126	20784.8	-0.12	4.80466
1832	3	3	8	193	27	Women	4	Ingroup	No	2	1	NA	5	6	1	NA	NA	2.45158	10	0.160126	20784.8	-0.12	4.80466
1833	6	4	9	193	27	Women	4	Others	No	2	1	1	5	6	1	NA	NA	2.45158	10	0.160126	20784.8	-0.12	4.80466
1834	5	5	10	193	27	Women	4	Others	No	2	1	1	5	6	1	NA	NA	2.45158	10	0.160126	20784.8	-0.12	4.80466
1835	6	7	11	193	27	Women	4	Others	No	2	1	2	5	6	1	NA	NA	2.45158	10	0.160126	20784.8	-0.12	4.80466
1836	4	4	12	193	27	Women	4	Others	No	2	1	2	5	6	1	NA	NA	2.45158	10	0.160126	20784.8	-0.12	4.80466
1837	5	6	1	194	37	Women	5	Ingroup	Yes	1	1	NA	4	4	1	NA	NA	2.45158	10	0.160126	20784.8	-0.12	4.80466
1838	3	3	2	194	37	Women	5	Ingroup	Yes	1	1	NA	4	4	1	NA	NA	2.45158	10	0.160126	20784.8	-0.12	4.80466
1839	5	5	3	194	37	Women	5	Others	Yes	1	1	1	4	4	1	NA	NA	2.45158	10	0.160126	20784.8	-0.12	4.80466
1840	4	5	4	194	37	Women	5	Others	Yes	1	1	1	4	4	1	NA	NA	2.45158	10	0.160126	20784.8	-0.12	4.80466
1841	3	3	5	194	37	Women	5	Others	Yes	1	1	2	4	4	1	NA	NA	2.45158	10	0.160126	20784.8	-0.12	4.80466
1842	2	2	6	194	37	Women	5	Others	Yes	1	1	2	4	4	1	NA	NA	2.45158	10	0.160126	20784.8	-0.12	4.80466
1843	2	2	7	194	37	Women	5	Ingroup	No	1	1	NA	4	4	1	NA	NA	2.45158	10	0.160126	20784.8	-0.12	4.80466
1844	3	2	8	194	37	Women	5	Ingroup	No	1	1	NA	4	4	1	NA	NA	2.45158	10	0.160126	20784.8	-0.12	4.80466
1845	5	5	9	194	37	Women	5	Others	No	1	1	1	4	4	1	NA	NA	2.45158	10	0.160126	20784.8	-0.12	4.80466
1846	2	3	10	194	37	Women	5	Others	No	1	1	1	4	4	1	NA	NA	2.45158	10	0.160126	20784.8	-0.12	4.80466
1847	4	4	11	194	37	Women	5	Others	No	1	1	2	4	4	1	NA	NA	2.45158	10	0.160126	20784.8	-0.12	4.80466
1848	2	3	12	194	37	Women	5	Others	No	1	1	2	4	4	1	NA	NA	2.45158	10	0.160126	20784.8	-0.12	4.80466
1849	5	5	1	196	35	Women	5	Ingroup	Yes	2	1	NA	5	5	1	NA	NA	2.45158	10	0.160126	20784.8	-0.12	4.80466
1850	5	5	2	196	35	Women	5	Ingroup	Yes	2	1	NA	5	5	1	NA	NA	2.45158	10	0.160126	20784.8	-0.12	4.80466
1851	5	5	3	196	35	Women	5	Others	Yes	2	1	1	5	5	1	NA	NA	2.45158	10	0.160126	20784.8	-0.12	4.80466
1852	5	5	4	196	35	Women	5	Others	Yes	2	1	1	5	5	1	NA	NA	2.45158	10	0.160126	20784.8	-0.12	4.80466
1853	5	5	5	196	35	Women	5	Others	Yes	2	1	2	5	5	1	NA	NA	2.45158	10	0.160126	20784.8	-0.12	4.80466
1854	5	5	6	196	35	Women	5	Others	Yes	2	1	2	5	5	1	NA	NA	2.45158	10	0.160126	20784.8	-0.12	4.80466
1855	5	5	7	196	35	Women	5	Ingroup	No	2	1	NA	5	5	1	NA	NA	2.45158	10	0.160126	20784.8	-0.12	4.80466
1856	5	5	8	196	35	Women	5	Ingroup	No	2	1	NA	5	5	1	NA	NA	2.45158	10	0.160126	20784.8	-0.12	4.80466
1857	5	5	9	196	35	Women	5	Others	No	2	1	1	5	5	1	NA	NA	2.45158	10	0.160126	20784.8	-0.12	4.80466
1858	5	5	10	196	35	Women	5	Others	No	2	1	1	5	5	1	NA	NA	2.45158	10	0.160126	20784.8	-0.12	4.80466
1859	5	5	11	196	35	Women	5	Others	No	2	1	2	5	5	1	NA	NA	2.45158	10	0.160126	20784.8	-0.12	4.80466
1860	5	5	12	196	35	Women	5	Others	No	2	1	2	5	5	1	NA	NA	2.45158	10	0.160126	20784.8	-0.12	4.80466
1861	5	5	1	197	31	Women	4	Ingroup	Yes	1	1	NA	4	4	1	NA	NA	2.45158	10	0.160126	20784.8	-0.12	4.80466
1862	5	5	2	197	31	Women	4	Ingroup	Yes	1	1	NA	4	4	1	NA	NA	2.45158	10	0.160126	20784.8	-0.12	4.80466
1863	5	5	3	197	31	Women	4	Others	Yes	1	1	1	4	4	1	NA	NA	2.45158	10	0.160126	20784.8	-0.12	4.80466
1864	5	5	4	197	31	Women	4	Others	Yes	1	1	1	4	4	1	NA	NA	2.45158	10	0.160126	20784.8	-0.12	4.80466
1865	5	5	5	197	31	Women	4	Others	Yes	1	1	2	4	4	1	NA	NA	2.45158	10	0.160126	20784.8	-0.12	4.80466
1866	5	5	6	197	31	Women	4	Others	Yes	1	1	2	4	4	1	NA	NA	2.45158	10	0.160126	20784.8	-0.12	4.80466
1867	5	5	7	197	31	Women	4	Ingroup	No	1	1	NA	4	4	1	NA	NA	2.45158	10	0.160126	20784.8	-0.12	4.80466
1868	5	5	8	197	31	Women	4	Ingroup	No	1	1	NA	4	4	1	NA	NA	2.45158	10	0.160126	20784.8	-0.12	4.80466
1869	5	5	9	197	31	Women	4	Others	No	1	1	1	4	4	1	NA	NA	2.45158	10	0.160126	20784.8	-0.12	4.80466
1870	5	5	10	197	31	Women	4	Others	No	1	1	1	4	4	1	NA	NA	2.45158	10	0.160126	20784.8	-0.12	4.80466
1871	5	5	11	197	31	Women	4	Others	No	1	1	2	4	4	1	NA	NA	2.45158	10	0.160126	20784.8	-0.12	4.80466
1872	5	5	12	197	31	Women	4	Others	No	1	1	2	4	4	1	NA	NA	2.45158	10	0.160126	20784.8	-0.12	4.80466
1873	4	6	1	198	53	Women	2	Ingroup	Yes	1	1	NA	6	4	1	NA	NA	2.45158	10	0.160126	20784.8	-0.12	4.80466
1874	4	4	2	198	53	Women	2	Ingroup	Yes	1	1	NA	6	4	1	NA	NA	2.45158	10	0.160126	20784.8	-0.12	4.80466
1875	4	6	3	198	53	Women	2	Others	Yes	1	1	1	6	4	1	NA	NA	2.45158	10	0.160126	20784.8	-0.12	4.80466
1876	2	4	4	198	53	Women	2	Others	Yes	1	1	1	6	4	1	NA	NA	2.45158	10	0.160126	20784.8	-0.12	4.80466
1877	5	5	5	198	53	Women	2	Others	Yes	1	1	2	6	4	1	NA	NA	2.45158	10	0.160126	20784.8	-0.12	4.80466
1878	4	7	6	198	53	Women	2	Others	Yes	1	1	2	6	4	1	NA	NA	2.45158	10	0.160126	20784.8	-0.12	4.80466
1879	9	9	7	198	53	Women	2	Ingroup	No	1	1	NA	6	4	1	NA	NA	2.45158	10	0.160126	20784.8	-0.12	4.80466
1880	10	10	8	198	53	Women	2	Ingroup	No	1	1	NA	6	4	1	NA	NA	2.45158	10	0.160126	20784.8	-0.12	4.80466
1881	8	8	9	198	53	Women	2	Others	No	1	1	1	6	4	1	NA	NA	2.45158	10	0.160126	20784.8	-0.12	4.80466
1882	9	9	10	198	53	Women	2	Others	No	1	1	1	6	4	1	NA	NA	2.45158	10	0.160126	20784.8	-0.12	4.80466
1883	8	8	11	198	53	Women	2	Others	No	1	1	2	6	4	1	NA	NA	2.45158	10	0.160126	20784.8	-0.12	4.80466
1884	10	10	12	198	53	Women	2	Others	No	1	1	2	6	4	1	NA	NA	2.45158	10	0.160126	20784.8	-0.12	4.80466
1885	3	3	1	199	37	Women	4	Ingroup	Yes	2	1	NA	7	7	1	NA	NA	2.45158	10	0.160126	20784.8	-0.12	4.80466
1886	3	3	2	199	37	Women	4	Ingroup	Yes	2	1	NA	7	7	1	NA	NA	2.45158	10	0.160126	20784.8	-0.12	4.80466
1887	2	4	3	199	37	Women	4	Others	Yes	2	1	1	7	7	1	NA	NA	2.45158	10	0.160126	20784.8	-0.12	4.80466
1888	4	6	4	199	37	Women	4	Others	Yes	2	1	1	7	7	1	NA	NA	2.45158	10	0.160126	20784.8	-0.12	4.80466
1889	4	5	5	199	37	Women	4	Others	Yes	2	1	2	7	7	1	NA	NA	2.45158	10	0.160126	20784.8	-0.12	4.80466
1890	3	4	6	199	37	Women	4	Others	Yes	2	1	2	7	7	1	NA	NA	2.45158	10	0.160126	20784.8	-0.12	4.80466
1891	4	3	7	199	37	Women	4	Ingroup	No	2	1	NA	7	7	1	NA	NA	2.45158	10	0.160126	20784.8	-0.12	4.80466
1892	5	5	8	199	37	Women	4	Ingroup	No	2	1	NA	7	7	1	NA	NA	2.45158	10	0.160126	20784.8	-0.12	4.80466
1893	5	2	9	199	37	Women	4	Others	No	2	1	1	7	7	1	NA	NA	2.45158	10	0.160126	20784.8	-0.12	4.80466
1894	9	4	10	199	37	Women	4	Others	No	2	1	1	7	7	1	NA	NA	2.45158	10	0.160126	20784.8	-0.12	4.80466
1895	2	2	11	199	37	Women	4	Others	No	2	1	2	7	7	1	NA	NA	2.45158	10	0.160126	20784.8	-0.12	4.80466
1896	6	5	12	199	37	Women	4	Others	No	2	1	2	7	7	1	NA	NA	2.45158	10	0.160126	20784.8	-0.12	4.80466
1897	10	10	1	200	27	Women	3	Ingroup	Yes	1	1	NA	3	2	1	NA	NA	2.45158	10	0.160126	20784.8	-0.12	4.80466
1898	10	10	2	200	27	Women	3	Ingroup	Yes	1	1	NA	3	2	1	NA	NA	2.45158	10	0.160126	20784.8	-0.12	4.80466
1899	10	10	3	200	27	Women	3	Others	Yes	1	1	1	3	2	1	NA	NA	2.45158	10	0.160126	20784.8	-0.12	4.80466
1900	8	8	4	200	27	Women	3	Others	Yes	1	1	1	3	2	1	NA	NA	2.45158	10	0.160126	20784.8	-0.12	4.80466
1901	4	4	5	200	27	Women	3	Others	Yes	1	1	2	3	2	1	NA	NA	2.45158	10	0.160126	20784.8	-0.12	4.80466
1902	5	5	6	200	27	Women	3	Others	Yes	1	1	2	3	2	1	NA	NA	2.45158	10	0.160126	20784.8	-0.12	4.80466
1903	4	8	7	200	27	Women	3	Ingroup	No	1	1	NA	3	2	1	NA	NA	2.45158	10	0.160126	20784.8	-0.12	4.80466
1904	3	8	8	200	27	Women	3	Ingroup	No	1	1	NA	3	2	1	NA	NA	2.45158	10	0.160126	20784.8	-0.12	4.80466
1905	3	6	9	200	27	Women	3	Others	No	1	1	1	3	2	1	NA	NA	2.45158	10	0.160126	20784.8	-0.12	4.80466
1906	4	4	10	200	27	Women	3	Others	No	1	1	1	3	2	1	NA	NA	2.45158	10	0.160126	20784.8	-0.12	4.80466
1907	4	4	11	200	27	Women	3	Others	No	1	1	2	3	2	1	NA	NA	2.45158	10	0.160126	20784.8	-0.12	4.80466
1908	2	4	12	200	27	Women	3	Others	No	1	1	2	3	2	1	NA	NA	2.45158	10	0.160126	20784.8	-0.12	4.80466
1909	4	3	1	201	34	Women	4	Ingroup	Yes	2	1	NA	5	5	1	NA	NA	2.45158	10	0.160126	20784.8	-0.12	4.80466
1910	4	2	2	201	34	Women	4	Ingroup	Yes	2	1	NA	5	5	1	NA	NA	2.45158	10	0.160126	20784.8	-0.12	4.80466
1911	4	4	3	201	34	Women	4	Others	Yes	2	1	1	5	5	1	NA	NA	2.45158	10	0.160126	20784.8	-0.12	4.80466
1912	4	3	4	201	34	Women	4	Others	Yes	2	1	1	5	5	1	NA	NA	2.45158	10	0.160126	20784.8	-0.12	4.80466
1913	4	4	5	201	34	Women	4	Others	Yes	2	1	2	5	5	1	NA	NA	2.45158	10	0.160126	20784.8	-0.12	4.80466
1914	4	4	6	201	34	Women	4	Others	Yes	2	1	2	5	5	1	NA	NA	2.45158	10	0.160126	20784.8	-0.12	4.80466
1915	4	2	7	201	34	Women	4	Ingroup	No	2	1	NA	5	5	1	NA	NA	2.45158	10	0.160126	20784.8	-0.12	4.80466
1916	4	2	8	201	34	Women	4	Ingroup	No	2	1	NA	5	5	1	NA	NA	2.45158	10	0.160126	20784.8	-0.12	4.80466
1917	4	4	9	201	34	Women	4	Others	No	2	1	1	5	5	1	NA	NA	2.45158	10	0.160126	20784.8	-0.12	4.80466
1918	4	5	10	201	34	Women	4	Others	No	2	1	1	5	5	1	NA	NA	2.45158	10	0.160126	20784.8	-0.12	4.80466
1919	4	3	11	201	34	Women	4	Others	No	2	1	2	5	5	1	NA	NA	2.45158	10	0.160126	20784.8	-0.12	4.80466
1920	4	4	12	201	34	Women	4	Others	No	2	1	2	5	5	1	NA	NA	2.45158	10	0.160126	20784.8	-0.12	4.80466
1921	8	10	1	202	35	Women	2	Ingroup	Yes	2	1	NA	5	1	1	NA	NA	2.45158	10	0.160126	20784.8	-0.12	4.80466
1922	7	9	2	202	35	Women	2	Ingroup	Yes	2	1	NA	5	1	1	NA	NA	2.45158	10	0.160126	20784.8	-0.12	4.80466
1923	2	9	3	202	35	Women	2	Others	Yes	2	1	1	5	1	1	NA	NA	2.45158	10	0.160126	20784.8	-0.12	4.80466
1924	4	8	4	202	35	Women	2	Others	Yes	2	1	1	5	1	1	NA	NA	2.45158	10	0.160126	20784.8	-0.12	4.80466
1925	5	10	5	202	35	Women	2	Others	Yes	2	1	2	5	1	1	NA	NA	2.45158	10	0.160126	20784.8	-0.12	4.80466
1926	3	7	6	202	35	Women	2	Others	Yes	2	1	2	5	1	1	NA	NA	2.45158	10	0.160126	20784.8	-0.12	4.80466
1927	7	9	7	202	35	Women	2	Ingroup	No	2	1	NA	5	1	1	NA	NA	2.45158	10	0.160126	20784.8	-0.12	4.80466
1928	3	4	8	202	35	Women	2	Ingroup	No	2	1	NA	5	1	1	NA	NA	2.45158	10	0.160126	20784.8	-0.12	4.80466
1929	3	7	9	202	35	Women	2	Others	No	2	1	1	5	1	1	NA	NA	2.45158	10	0.160126	20784.8	-0.12	4.80466
1930	6	10	10	202	35	Women	2	Others	No	2	1	1	5	1	1	NA	NA	2.45158	10	0.160126	20784.8	-0.12	4.80466
1931	2	4	11	202	35	Women	2	Others	No	2	1	2	5	1	1	NA	NA	2.45158	10	0.160126	20784.8	-0.12	4.80466
1932	4	6	12	202	35	Women	2	Others	No	2	1	2	5	1	1	NA	NA	2.45158	10	0.160126	20784.8	-0.12	4.80466
1933	5	4	1	203	40	Women	3	Ingroup	Yes	2	1	NA	6	7	1	NA	NA	2.45158	10	0.160126	20784.8	-0.12	4.80466
1934	5	4	2	203	40	Women	3	Ingroup	Yes	2	1	NA	6	7	1	NA	NA	2.45158	10	0.160126	20784.8	-0.12	4.80466
1935	4	5	3	203	40	Women	3	Others	Yes	2	1	1	6	7	1	NA	NA	2.45158	10	0.160126	20784.8	-0.12	4.80466
1936	4	5	4	203	40	Women	3	Others	Yes	2	1	1	6	7	1	NA	NA	2.45158	10	0.160126	20784.8	-0.12	4.80466
1937	4	5	5	203	40	Women	3	Others	Yes	2	1	2	6	7	1	NA	NA	2.45158	10	0.160126	20784.8	-0.12	4.80466
1938	3	3	6	203	40	Women	3	Others	Yes	2	1	2	6	7	1	NA	NA	2.45158	10	0.160126	20784.8	-0.12	4.80466
1939	4	4	7	203	40	Women	3	Ingroup	No	2	1	NA	6	7	1	NA	NA	2.45158	10	0.160126	20784.8	-0.12	4.80466
1940	5	4	8	203	40	Women	3	Ingroup	No	2	1	NA	6	7	1	NA	NA	2.45158	10	0.160126	20784.8	-0.12	4.80466
1941	4	4	9	203	40	Women	3	Others	No	2	1	1	6	7	1	NA	NA	2.45158	10	0.160126	20784.8	-0.12	4.80466
1942	4	5	10	203	40	Women	3	Others	No	2	1	1	6	7	1	NA	NA	2.45158	10	0.160126	20784.8	-0.12	4.80466
1943	3	4	11	203	40	Women	3	Others	No	2	1	2	6	7	1	NA	NA	2.45158	10	0.160126	20784.8	-0.12	4.80466
1944	3	4	12	203	40	Women	3	Others	No	2	1	2	6	7	1	NA	NA	2.45158	10	0.160126	20784.8	-0.12	4.80466
1945	5	5	1	204	42	Women	6	Ingroup	Yes	1	1	NA	5	4	1	NA	NA	2.45158	10	0.160126	20784.8	-0.12	4.80466
1946	4	4	2	204	42	Women	6	Ingroup	Yes	1	1	NA	5	4	1	NA	NA	2.45158	10	0.160126	20784.8	-0.12	4.80466
1947	4	4	3	204	42	Women	6	Others	Yes	1	1	1	5	4	1	NA	NA	2.45158	10	0.160126	20784.8	-0.12	4.80466
1948	5	4	4	204	42	Women	6	Others	Yes	1	1	1	5	4	1	NA	NA	2.45158	10	0.160126	20784.8	-0.12	4.80466
1949	4	4	5	204	42	Women	6	Others	Yes	1	1	2	5	4	1	NA	NA	2.45158	10	0.160126	20784.8	-0.12	4.80466
1950	4	4	6	204	42	Women	6	Others	Yes	1	1	2	5	4	1	NA	NA	2.45158	10	0.160126	20784.8	-0.12	4.80466
1951	4	4	7	204	42	Women	6	Ingroup	No	1	1	NA	5	4	1	NA	NA	2.45158	10	0.160126	20784.8	-0.12	4.80466
1952	4	4	8	204	42	Women	6	Ingroup	No	1	1	NA	5	4	1	NA	NA	2.45158	10	0.160126	20784.8	-0.12	4.80466
1953	4	4	9	204	42	Women	6	Others	No	1	1	1	5	4	1	NA	NA	2.45158	10	0.160126	20784.8	-0.12	4.80466
1954	4	4	10	204	42	Women	6	Others	No	1	1	1	5	4	1	NA	NA	2.45158	10	0.160126	20784.8	-0.12	4.80466
1955	4	4	11	204	42	Women	6	Others	No	1	1	2	5	4	1	NA	NA	2.45158	10	0.160126	20784.8	-0.12	4.80466
1956	5	5	12	204	42	Women	6	Others	No	1	1	2	5	4	1	NA	NA	2.45158	10	0.160126	20784.8	-0.12	4.80466
1957	1	2	1	205	36	Women	5	Ingroup	Yes	1	1	NA	7	6	1	NA	NA	2.45158	10	0.160126	20784.8	-0.12	4.80466
1958	1	2	2	205	36	Women	5	Ingroup	Yes	1	1	NA	7	6	1	NA	NA	2.45158	10	0.160126	20784.8	-0.12	4.80466
1959	1	2	3	205	36	Women	5	Others	Yes	1	1	1	7	6	1	NA	NA	2.45158	10	0.160126	20784.8	-0.12	4.80466
1960	1	2	4	205	36	Women	5	Others	Yes	1	1	1	7	6	1	NA	NA	2.45158	10	0.160126	20784.8	-0.12	4.80466
1961	1	2	5	205	36	Women	5	Others	Yes	1	1	2	7	6	1	NA	NA	2.45158	10	0.160126	20784.8	-0.12	4.80466
1962	1	2	6	205	36	Women	5	Others	Yes	1	1	2	7	6	1	NA	NA	2.45158	10	0.160126	20784.8	-0.12	4.80466
1963	3	2	7	205	36	Women	5	Ingroup	No	1	1	NA	7	6	1	NA	NA	2.45158	10	0.160126	20784.8	-0.12	4.80466
1964	1	2	8	205	36	Women	5	Ingroup	No	1	1	NA	7	6	1	NA	NA	2.45158	10	0.160126	20784.8	-0.12	4.80466
1965	3	2	9	205	36	Women	5	Others	No	1	1	1	7	6	1	NA	NA	2.45158	10	0.160126	20784.8	-0.12	4.80466
1966	2	3	10	205	36	Women	5	Others	No	1	1	1	7	6	1	NA	NA	2.45158	10	0.160126	20784.8	-0.12	4.80466
1967	2	3	11	205	36	Women	5	Others	No	1	1	2	7	6	1	NA	NA	2.45158	10	0.160126	20784.8	-0.12	4.80466
1968	2	3	12	205	36	Women	5	Others	No	1	1	2	7	6	1	NA	NA	2.45158	10	0.160126	20784.8	-0.12	4.80466
1969	10	10	1	206	54	Women	6	Ingroup	Yes	1	1	NA	7	6	1	NA	NA	2.45158	10	0.160126	20784.8	-0.12	4.80466
1970	10	10	2	206	54	Women	6	Ingroup	Yes	1	1	NA	7	6	1	NA	NA	2.45158	10	0.160126	20784.8	-0.12	4.80466
1971	10	10	3	206	54	Women	6	Others	Yes	1	1	1	7	6	1	NA	NA	2.45158	10	0.160126	20784.8	-0.12	4.80466
1972	10	10	4	206	54	Women	6	Others	Yes	1	1	1	7	6	1	NA	NA	2.45158	10	0.160126	20784.8	-0.12	4.80466
1973	10	6	5	206	54	Women	6	Others	Yes	1	1	2	7	6	1	NA	NA	2.45158	10	0.160126	20784.8	-0.12	4.80466
1974	5	6	6	206	54	Women	6	Others	Yes	1	1	2	7	6	1	NA	NA	2.45158	10	0.160126	20784.8	-0.12	4.80466
1975	10	10	7	206	54	Women	6	Ingroup	No	1	1	NA	7	6	1	NA	NA	2.45158	10	0.160126	20784.8	-0.12	4.80466
1976	10	10	8	206	54	Women	6	Ingroup	No	1	1	NA	7	6	1	NA	NA	2.45158	10	0.160126	20784.8	-0.12	4.80466
1977	10	10	9	206	54	Women	6	Others	No	1	1	1	7	6	1	NA	NA	2.45158	10	0.160126	20784.8	-0.12	4.80466
1978	10	10	10	206	54	Women	6	Others	No	1	1	1	7	6	1	NA	NA	2.45158	10	0.160126	20784.8	-0.12	4.80466
1979	10	10	11	206	54	Women	6	Others	No	1	1	2	7	6	1	NA	NA	2.45158	10	0.160126	20784.8	-0.12	4.80466
1980	10	10	12	206	54	Women	6	Others	No	1	1	2	7	6	1	NA	NA	2.45158	10	0.160126	20784.8	-0.12	4.80466
1981	1	1	1	207	27	Women	5	Ingroup	Yes	2	1	NA	4	5	1	NA	NA	2.45158	10	0.160126	20784.8	-0.12	4.80466
1982	2	2	2	207	27	Women	5	Ingroup	Yes	2	1	NA	4	5	1	NA	NA	2.45158	10	0.160126	20784.8	-0.12	4.80466
1983	2	2	3	207	27	Women	5	Others	Yes	2	1	1	4	5	1	NA	NA	2.45158	10	0.160126	20784.8	-0.12	4.80466
1984	1	1	4	207	27	Women	5	Others	Yes	2	1	1	4	5	1	NA	NA	2.45158	10	0.160126	20784.8	-0.12	4.80466
1985	2	2	5	207	27	Women	5	Others	Yes	2	1	2	4	5	1	NA	NA	2.45158	10	0.160126	20784.8	-0.12	4.80466
1986	1	1	6	207	27	Women	5	Others	Yes	2	1	2	4	5	1	NA	NA	2.45158	10	0.160126	20784.8	-0.12	4.80466
1987	2	2	7	207	27	Women	5	Ingroup	No	2	1	NA	4	5	1	NA	NA	2.45158	10	0.160126	20784.8	-0.12	4.80466
1988	3	3	8	207	27	Women	5	Ingroup	No	2	1	NA	4	5	1	NA	NA	2.45158	10	0.160126	20784.8	-0.12	4.80466
1989	2	2	9	207	27	Women	5	Others	No	2	1	1	4	5	1	NA	NA	2.45158	10	0.160126	20784.8	-0.12	4.80466
1990	3	3	10	207	27	Women	5	Others	No	2	1	1	4	5	1	NA	NA	2.45158	10	0.160126	20784.8	-0.12	4.80466
1991	1	1	11	207	27	Women	5	Others	No	2	1	2	4	5	1	NA	NA	2.45158	10	0.160126	20784.8	-0.12	4.80466
1992	1	1	12	207	27	Women	5	Others	No	2	1	2	4	5	1	NA	NA	2.45158	10	0.160126	20784.8	-0.12	4.80466
1993	7	7	1	210	43	Women	1	Ingroup	Yes	1	1	NA	5	5	1	NA	NA	2.45158	10	0.160126	20784.8	-0.12	4.80466
1994	7	7	2	210	43	Women	1	Ingroup	Yes	1	1	NA	5	5	1	NA	NA	2.45158	10	0.160126	20784.8	-0.12	4.80466
1995	4	4	3	210	43	Women	1	Others	Yes	1	1	1	5	5	1	NA	NA	2.45158	10	0.160126	20784.8	-0.12	4.80466
1996	10	10	4	210	43	Women	1	Others	Yes	1	1	1	5	5	1	NA	NA	2.45158	10	0.160126	20784.8	-0.12	4.80466
1997	5	5	5	210	43	Women	1	Others	Yes	1	1	2	5	5	1	NA	NA	2.45158	10	0.160126	20784.8	-0.12	4.80466
1998	5	5	6	210	43	Women	1	Others	Yes	1	1	2	5	5	1	NA	NA	2.45158	10	0.160126	20784.8	-0.12	4.80466
1999	7	3	7	210	43	Women	1	Ingroup	No	1	1	NA	5	5	1	NA	NA	2.45158	10	0.160126	20784.8	-0.12	4.80466
[truncated: 218,933+ more rows]

## Sheet: Supp. Table 8 to 10
n	Nation	Cooperation_PCA	National_parochialism_PCA	Prevalence_of_infectious_diseases_9	Deaths_to_communicable_disease	GDP_percapita	Adjusted_net_national_income	Human_Development_Index	Gini_coefficient	Individualism_vs_collectivism	Uncertainty_Avoidance	Power_Distance	Long_term_orientation_vs_short_term	Masculinity_vs_Feminility	Indulgence_vs_restraint	patience	trust	risktaking	posrecip	negrecip	altruism	avg_religious_attendance	avg_importance_religion	avg_belief_hell	avg_belief_heaven	ChurchExpWest	Percent_christian	Relational_mobility_Raw	net_migration	Globalization	Tightness_score	Press_freedom	Intellectual_Autonomy	civil_liberties_EIU	gov_effectiveness_estimate	hierarchy	rule_of_law_FH	avg_conf_police	avg_conf_courts	avg_conf_justice_system	avg_conf_armed_forces	avg_conf_legal_system	avg_abortion	avg_homosexual	avg_petition	avg_divorce	avg_men_jobs
1	Argentina	-3.6868	-0.563624	-0.12	1547.7	20784.8	10729.9	0.825	40.6	46	3.65	5.64	20	56	62	-0.20136	0.315964	0.120764	0.289641	0.254712	0.166455	4.80466	2.45158	1.55773	1.2	6.62583	0.852	NA	24002	65.8923	NA	26.05	4.34	82.4	0.160126	2.1	10	3.06785	3.06785	2.99102	2.94556	2.91243	3.7907	5.87839	2.14773	6.86506	2.56299
2	Argentina	-1.09273	-1.13595	-0.12	1547.7	20784.8	10729.9	0.825	40.6	46	3.65	5.64	20	56	62	-0.20136	0.315964	0.120764	0.289641	0.254712	0.166455	4.80466	2.45158	1.55773	1.2	6.62583	0.852	NA	24002	65.8923	NA	26.05	4.34	82.4	0.160126	2.1	10	3.06785	3.06785	2.99102	2.94556	2.91243	3.7907	5.87839	2.14773	6.86506	2.56299
3	Argentina	0.937404	-0.0317892	-0.12	1547.7	20784.8	10729.9	0.825	40.6	46	3.65	5.64	20	56	62	-0.20136	0.315964	0.120764	0.289641	0.254712	0.166455	4.80466	2.45158	1.55773	1.2	6.62583	0.852	NA	24002	65.8923	NA	26.05	4.34	82.4	0.160126	2.1	10	3.06785	3.06785	2.99102	2.94556	2.91243	3.7907	5.87839	2.14773	6.86506	2.56299
4	Argentina	20.2745	-0.567271	-0.12	1547.7	20784.8	10729.9	0.825	40.6	46	3.65	5.64	20	56	62	-0.20136	0.315964	0.120764	0.289641	0.254712	0.166455	4.80466	2.45158	1.55773	1.2	6.62583	0.852	NA	24002	65.8923	NA	26.05	4.34	82.4	0.160126	2.1	10	3.06785	3.06785	2.99102	2.94556	2.91243	3.7907	5.87839	2.14773	6.86506	2.56299
5	Argentina	19.6988	-0.0257167	-0.12	1547.7	20784.8	10729.9	0.825	40.6	46	3.65	5.64	20	56	62	-0.20136	0.315964	0.120764	0.289641	0.254712	0.166455	4.80466	2.45158	1.55773	1.2	6.62583	0.852	NA	24002	65.8923	NA	26.05	4.34	82.4	0.160126	2.1	10	3.06785	3.06785	2.99102	2.94556	2.91243	3.7907	5.87839	2.14773	6.86506	2.56299
6	Argentina	5.01312	3.94441	-0.12	1547.7	20784.8	10729.9	0.825	40.6	46	3.65	5.64	20	56	62	-0.20136	0.315964	0.120764	0.289641	0.254712	0.166455	4.80466	2.45158	1.55773	1.2	6.62583	0.852	NA	24002	65.8923	NA	26.05	4.34	82.4	0.160126	2.1	10	3.06785	3.06785	2.99102	2.94556	2.91243	3.7907	5.87839	2.14773	6.86506	2.56299
7	Argentina	2.42461	6.4371	-0.12	1547.7	20784.8	10729.9	0.825	40.6	46	3.65	5.64	20	56	62	-0.20136	0.315964	0.120764	0.289641	0.254712	0.166455	4.80466	2.45158	1.55773	1.2	6.62583	0.852	NA	24002	65.8923	NA	26.05	4.34	82.4	0.160126	2.1	10	3.06785	3.06785	2.99102	2.94556	2.91243	3.7907	5.87839	2.14773	6.86506	2.56299
8	Argentina	2.18602	12.0673	-0.12	1547.7	20784.8	10729.9	0.825	40.6	46	3.65	5.64	20	56	62	-0.20136	0.315964	0.120764	0.289641	0.254712	0.166455	4.80466	2.45158	1.55773	1.2	6.62583	0.852	NA	24002	65.8923	NA	26.05	4.34	82.4	0.160126	2.1	10	3.06785	3.06785	2.99102	2.94556	2.91243	3.7907	5.87839	2.14773	6.86506	2.56299
9	Argentina	-4.2598	-0.25716	-0.12	1547.7	20784.8	10729.9	0.825	40.6	46	3.65	5.64	20	56	62	-0.20136	0.315964	0.120764	0.289641	0.254712	0.166455	4.80466	2.45158	1.55773	1.2	6.62583	0.852	NA	24002	65.8923	NA	26.05	4.34	82.4	0.160126	2.1	10	3.06785	3.06785	2.99102	2.94556	2.91243	3.7907	5.87839	2.14773	6.86506	2.56299
10	Argentina	-0.509288	-0.406011	-0.12	1547.7	20784.8	10729.9	0.825	40.6	46	3.65	5.64	20	56	62	-0.20136	0.315964	0.120764	0.289641	0.254712	0.166455	4.80466	2.45158	1.55773	1.2	6.62583	0.852	NA	24002	65.8923	NA	26.05	4.34	82.4	0.160126	2.1	10	3.06785	3.06785	2.99102	2.94556	2.91243	3.7907	5.87839	2.14773	6.86506	2.56299
11	Argentina	-0.489883	1.12162	-0.12	1547.7	20784.8	10729.9	0.825	40.6	46	3.65	5.64	20	56	62	-0.20136	0.315964	0.120764	0.289641	0.254712	0.166455	4.80466	2.45158	1.55773	1.2	6.62583	0.852	NA	24002	65.8923	NA	26.05	4.34	82.4	0.160126	2.1	10	3.06785	3.06785	2.99102	2.94556	2.91243	3.7907	5.87839	2.14773	6.86506	2.56299
12	Argentina	2.66176	-0.127955	-0.12	1547.7	20784.8	10729.9	0.825	40.6	46	3.65	5.64	20	56	62	-0.20136	0.315964	0.120764	0.289641	0.254712	0.166455	4.80466	2.45158	1.55773	1.2	6.62583	0.852	NA	24002	65.8923	NA	26.05	4.34	82.4	0.160126	2.1	10	3.06785	3.06785	2.99102	2.94556	2.91243	3.7907	5.87839	2.14773	6.86506	2.56299
13	Argentina	13.0667	1.28419	-0.12	1547.7	20784.8	10729.9	0.825	40.6	46	3.65	5.64	20	56	62	-0.20136	0.315964	0.120764	0.289641	0.254712	0.166455	4.80466	2.45158	1.55773	1.2	6.62583	0.852	NA	24002	65.8923	NA	26.05	4.34	82.4	0.160126	2.1	10	3.06785	3.06785	2.99102	2.94556	2.91243	3.7907	5.87839	2.14773	6.86506	2.56299
14	Argentina	0.908111	-2.8623	-0.12	1547.7	20784.8	10729.9	0.825	40.6	46	3.65	5.64	20	56	62	-0.20136	0.315964	0.120764	0.289641	0.254712	0.166455	4.80466	2.45158	1.55773	1.2	6.62583	0.852	NA	24002	65.8923	NA	26.05	4.34	82.4	0.160126	2.1	10	3.06785	3.06785	2.99102	2.94556	2.91243	3.7907	5.87839	2.14773	6.86506	2.56299
15	Argentina	-6.01231	-3.2168	-0.12	1547.7	20784.8	10729.9	0.825	40.6	46	3.65	5.64	20	56	62	-0.20136	0.315964	0.120764	0.289641	0.254712	0.166455	4.80466	2.45158	1.55773	1.2	6.62583	0.852	NA	24002	65.8923	NA	26.05	4.34	82.4	0.160126	2.1	10	3.06785	3.06785	2.99102	2.94556	2.91243	3.7907	5.87839	2.14773	6.86506	2.56299
[truncated: 18,396 more rows]
